# Supplementary material for: A synopsis of the genus Ethmia Hübner in Costa Rica: biology, distribution, and description of 22 new species (Lepidoptera, Gelechioidea, Depressariidae, Ethmiinae), with emphasis on the 42 species known from Área de Conservación Guanacaste
Source: Zookeys. 2014 Dec 9;(461):1–86. doi: 10.3897/zookeys.461.8377 (PMC4283717; doi:10.3897/zookeys.461.8377)
Supplement: XML Treatment for Ethmia festiva [file zookeys.461.8377-treatment3.xml]

<!DOCTYPE tp:taxon-treatment
  PUBLIC "-//TaxonX//DTD Taxonomic Treatment Publishing DTD v0 20100105//EN" "tax-treatment-NSO.dtd">
<tp:taxon-treatment xmlns:tp="http://www.plazi.org/taxpub"><tp:treatment-meta><kwd-group><label>Taxon classification</label><kwd><named-content content-type="kingdom">Animalia</named-content></kwd><kwd><named-content content-type="order">Lepidoptera</named-content></kwd><kwd><named-content content-type="family">Depressariidae</named-content></kwd></kwd-group><mixed-citation publication-type="journal"><person-group><name><surname>Phillips-Rodríguez</surname><given-names>Eugenie</given-names></name><name><surname>Powell</surname><given-names>Jerry A.</given-names></name><name><surname>Hallwachs</surname><given-names>Winnie</given-names></name><name><surname>Janzen</surname><given-names>Daniel H.</given-names></name></person-group><article-title>A synopsis of the genus <italic><tp:taxon-name><tp:taxon-name-part taxon-name-part-type="genus">Ethmia</tp:taxon-name-part></tp:taxon-name></italic> Hübner in Costa Rica: biology, distribution, and description of 22 new species (<tp:taxon-name><tp:taxon-name-part taxon-name-part-type="order">Lepidoptera</tp:taxon-name-part></tp:taxon-name>, <tp:taxon-name><tp:taxon-name-part taxon-name-part-type="superfamily">Gelechioidea</tp:taxon-name-part></tp:taxon-name>, <tp:taxon-name><tp:taxon-name-part taxon-name-part-type="family">Depressariidae</tp:taxon-name-part></tp:taxon-name>, <tp:taxon-name><tp:taxon-name-part taxon-name-part-type="subfamily">Ethmiinae</tp:taxon-name-part></tp:taxon-name>), with emphasis on the 42 species known from Área de Conservación Guanacaste</article-title><source>Zookeys</source><day>9</day><month>12</month><year>2014</year><volume>2014</volume><issue>461</issue><fpage>1</fpage><lpage>86</lpage><pub-id pub-id-type="doi">10.3897/zookeys.461.8377</pub-id></mixed-citation></tp:treatment-meta><tp:nomenclature><tp:taxon-name>
                            <tp:taxon-name-part taxon-name-part-type="genus">Ethmia</tp:taxon-name-part>
                            <tp:taxon-name-part taxon-name-part-type="species">festiva</tp:taxon-name-part>
                        </tp:taxon-name><tp:taxon-authority>Busck</tp:taxon-authority><xref ref-type="fig" rid="F1">Figures 3</xref><xref ref-type="fig" rid="F6">, 48</xref><xref ref-type="fig" rid="F14">, 93</xref><xref ref-type="fig" rid="F25">, 148</xref><!--PageBreak--><tp:nomenclature-citation-list><tp:nomenclature-citation><tp:taxon-name><tp:taxon-name-part taxon-name-part-type="genus">Ethmia</tp:taxon-name-part> <tp:taxon-name-part taxon-name-part-type="species">festiva</tp:taxon-name-part></tp:taxon-name><comment> Busck, 1914: 33; <xref ref-type="bibr" rid="B22">Powell 1973</xref>: 123.</comment></tp:nomenclature-citation></tp:nomenclature-citation-list></tp:nomenclature><tp:treatment-sec sec-type="Diagnosis"><title>Diagnosis.</title><p><italic><tp:taxon-name><tp:taxon-name-part taxon-name-part-type="genus">Ethmia</tp:taxon-name-part> <tp:taxon-name-part taxon-name-part-type="species">festiva</tp:taxon-name-part></tp:taxon-name></italic> can be discriminated from <italic><tp:taxon-name><tp:taxon-name-part taxon-name-part-type="genus">Ethmia</tp:taxon-name-part> <tp:taxon-name-part taxon-name-part-type="species">blaineorum</tp:taxon-name-part></tp:taxon-name></italic>, its most similar species, by its smaller size and by its sacculus enlarged at 0.25× from the base of the valva.</p></tp:treatment-sec><tp:treatment-sec sec-type="Description"><title>Description.</title><p>Male: FW length 8.1-8.4 mm (n = 3). <bold>Head:</bold> Labial palpus long reaching crown, white, brownish exteriorly at II segment. <bold>Thorax:</bold> Whitish with black area at scutellum. FW ground color white, two brown lines from costa to posterior margin at base and antemedial area, one brown line at medial area reaching internal margin of a big ochreous square patch; apical and terminal area with a triangular ochreous patch; terminal area with a circle composed of five brownish radiating arms. HW ground color brownish becoming darker from 0.5× from base, fringe ochreous; costal area simple. <bold>Abdomen:</bold> Brownish dorsum, ventrally and genitalia scaling ochreous. Genitalia (Fig. <xref ref-type="fig" rid="F6">48</xref>) with uncus deeply notched, basal processes broad, short, not reaching gnathos, distal notch of valva broad, round, simple; gnathos small covered with spines. Sacculus enlarged at 0.25× from base of valva.</p><p>Female: FW length 8.9–9.8 mm (n = 3). <bold>Head and thorax:</bold> As described for male. <bold>Abdomen:</bold> Genitalia (Fig. <xref ref-type="fig" rid="F14">93</xref>) with sterigma bearing lateral lobes, not sclerotized in anterior margin; apophyses short, ductus base with a short diagonal row of small spines; signum a dentate fold.</p></tp:treatment-sec><tp:treatment-sec sec-type="Holotype"><title>Holotype.</title><p>Male: Panamá, Porto Bello, May 1912, A. Busck. USNM Type No. 16695 [USNM, examined].</p></tp:treatment-sec><tp:treatment-sec sec-type="Distribution and biology"><title>Distribution and biology.</title><p><italic><tp:taxon-name><tp:taxon-name-part taxon-name-part-type="genus">Ethmia</tp:taxon-name-part> <tp:taxon-name-part taxon-name-part-type="species">festiva</tp:taxon-name-part></tp:taxon-name></italic> has been collected from southeastern Mexico to northwestern Colombia. In Costa Rica (Fig. <xref ref-type="fig" rid="F25">148</xref>), it has been found on both slopes of Cordillera Volcánica de Guanacaste from sea level to 1050 m. While sympatric with its sister species <italic><tp:taxon-name><tp:taxon-name-part taxon-name-part-type="genus">Ethmia</tp:taxon-name-part> <tp:taxon-name-part taxon-name-part-type="species">blaineorum</tp:taxon-name-part></tp:taxon-name></italic> in ACG dry forests, <italic><tp:taxon-name><tp:taxon-name-part taxon-name-part-type="genus">Ethmia</tp:taxon-name-part> <tp:taxon-name-part taxon-name-part-type="species">festiva</tp:taxon-name-part></tp:taxon-name></italic> extends its range onto the rain forested ACG Caribbean slope of northern Costa Rica. Food plant and immature stages are unknown.</p></tp:treatment-sec><tp:treatment-sec><!--Section generated to contain objects referenced in tp:taxon-treatment.--><fig id="F1" position="float" orientation="portrait"><label>Figures 1–11.</label><caption><p><italic><tp:taxon-name><tp:taxon-name-part taxon-name-part-type="genus">Ethmia</tp:taxon-name-part></tp:taxon-name></italic> from Costa Rica, adults: <bold>1</bold> <italic><tp:taxon-name><tp:taxon-name-part taxon-name-part-type="genus">Ethmia</tp:taxon-name-part> <tp:taxon-name-part taxon-name-part-type="species">delliella</tp:taxon-name-part></tp:taxon-name></italic>, male, INB0003314923 <bold>2</bold> <italic><tp:taxon-name><tp:taxon-name-part taxon-name-part-type="genus">Ethmia</tp:taxon-name-part> <tp:taxon-name-part taxon-name-part-type="species">bittenella</tp:taxon-name-part></tp:taxon-name></italic>, male, INBIOCRI001341767 <bold>3</bold> <italic><tp:taxon-name><tp:taxon-name-part taxon-name-part-type="genus">Ethmia</tp:taxon-name-part> <tp:taxon-name-part taxon-name-part-type="species">festiva</tp:taxon-name-part></tp:taxon-name></italic>, male, 09-SRNP-107992 <bold>4</bold> <italic><tp:taxon-name><tp:taxon-name-part taxon-name-part-type="genus">Ethmia</tp:taxon-name-part> <tp:taxon-name-part taxon-name-part-type="species">blaineorum</tp:taxon-name-part></tp:taxon-name></italic>, paratype, male, INBIOCRI000227642 <bold>5</bold> <italic><tp:taxon-name><tp:taxon-name-part taxon-name-part-type="genus">Ethmia</tp:taxon-name-part> <tp:taxon-name-part taxon-name-part-type="species">scythropa</tp:taxon-name-part></tp:taxon-name></italic>, male, 06-SRNP-102759 <bold>6</bold> <italic><tp:taxon-name><tp:taxon-name-part taxon-name-part-type="genus">Ethmia</tp:taxon-name-part> <tp:taxon-name-part taxon-name-part-type="species">perpulchra</tp:taxon-name-part></tp:taxon-name></italic>, male, INB0003146822 <bold>7</bold> <italic><tp:taxon-name><tp:taxon-name-part taxon-name-part-type="genus">Ethmia</tp:taxon-name-part> <tp:taxon-name-part taxon-name-part-type="species">terpnota</tp:taxon-name-part></tp:taxon-name></italic>, male, 06-SRNP-102760 <bold>8</bold> <italic><tp:taxon-name><tp:taxon-name-part taxon-name-part-type="genus">Ethmia</tp:taxon-name-part> <tp:taxon-name-part taxon-name-part-type="species">millerorum</tp:taxon-name-part></tp:taxon-name></italic>, holotype, male, 09-SRNP-36206 <bold>9</bold> <italic><tp:taxon-name><tp:taxon-name-part taxon-name-part-type="genus">Ethmia</tp:taxon-name-part> <tp:taxon-name-part taxon-name-part-type="species">elutella</tp:taxon-name-part></tp:taxon-name></italic>, male, 11-SRNP-100961 <bold>10</bold> <italic><tp:taxon-name><tp:taxon-name-part taxon-name-part-type="genus">Ethmia</tp:taxon-name-part> <tp:taxon-name-part taxon-name-part-type="species">janzeni</tp:taxon-name-part></tp:taxon-name></italic>, male, INB0003435319 <bold>11</bold> <italic><tp:taxon-name><tp:taxon-name-part taxon-name-part-type="genus">Ethmia</tp:taxon-name-part> <tp:taxon-name-part taxon-name-part-type="species">ungulatella</tp:taxon-name-part></tp:taxon-name></italic>, male, 07-SRNP-106727.</p></caption><graphic xmlns:xlink="http://www.w3.org/1999/xlink" xlink:href="zookeys-461-001-g001.jpg" position="float" orientation="portrait" xlink:type="simple" id="oo_35244.jpg"/></fig><fig id="F6" position="float" orientation="portrait"><label>Figures 46–51.</label><caption><p>Male genitalia of <italic><tp:taxon-name><tp:taxon-name-part taxon-name-part-type="genus">Ethmia</tp:taxon-name-part></tp:taxon-name></italic>, aedeagus separated: <bold>46</bold> <italic><tp:taxon-name><tp:taxon-name-part taxon-name-part-type="genus">Ethmia</tp:taxon-name-part> <tp:taxon-name-part taxon-name-part-type="species">delliella</tp:taxon-name-part></tp:taxon-name></italic>, INBIOCRI001341769, (u= uncus; g=gnathos; bp= basal process; m= manica; vl= valvae; ae= aedeagus) <bold>47</bold> <italic><tp:taxon-name><tp:taxon-name-part taxon-name-part-type="genus">Ethmia</tp:taxon-name-part> <tp:taxon-name-part taxon-name-part-type="species">bittenella</tp:taxon-name-part></tp:taxon-name></italic>, INBIOCRI003118565 <bold>48</bold> <italic><tp:taxon-name><tp:taxon-name-part taxon-name-part-type="genus">Ethmia</tp:taxon-name-part> <tp:taxon-name-part taxon-name-part-type="species">festiva</tp:taxon-name-part></tp:taxon-name></italic>, INBIOCRI001365810 <bold>49</bold> <italic><tp:taxon-name><tp:taxon-name-part taxon-name-part-type="genus">Ethmia</tp:taxon-name-part> <tp:taxon-name-part taxon-name-part-type="species">blaineorum</tp:taxon-name-part></tp:taxon-name></italic>, paratype, INBIOCRI00227641 <bold>50</bold> <italic><tp:taxon-name><tp:taxon-name-part taxon-name-part-type="genus">Ethmia</tp:taxon-name-part> <tp:taxon-name-part taxon-name-part-type="species">scythropa</tp:taxon-name-part></tp:taxon-name></italic> INBIOCRI001135224 <bold>51</bold> <italic><tp:taxon-name><tp:taxon-name-part taxon-name-part-type="genus">Ethmia</tp:taxon-name-part> <tp:taxon-name-part taxon-name-part-type="species">perpulchra</tp:taxon-name-part></tp:taxon-name></italic>, INBIOCRI003146809.</p></caption><graphic xmlns:xlink="http://www.w3.org/1999/xlink" xlink:href="zookeys-461-001-g006.jpg" position="float" orientation="portrait" xlink:type="simple" id="oo_35249.jpg"/></fig><fig id="F14" position="float" orientation="portrait"><label>Figures 91–96.</label><caption><p>Female genitalia of <italic><tp:taxon-name><tp:taxon-name-part taxon-name-part-type="genus">Ethmia</tp:taxon-name-part></tp:taxon-name></italic>: <bold>91</bold> <italic><tp:taxon-name><tp:taxon-name-part taxon-name-part-type="genus">Ethmia</tp:taxon-name-part> <tp:taxon-name-part taxon-name-part-type="species">delliella</tp:taxon-name-part></tp:taxon-name></italic>, INBIOCRI001341770: <bold>91a</bold> sterigma, segments VIII-X and base of ductus (p.an= papillae annales, p.ap= posterior apophyses, a.ap= anterior apohyses, st= sterigma, db= ductus bursae) <bold>91b</bold> corpus bursae (c.b= corpus bursae, sg= signum) <bold>92</bold> <italic><tp:taxon-name><tp:taxon-name-part taxon-name-part-type="genus">Ethmia</tp:taxon-name-part> <tp:taxon-name-part taxon-name-part-type="species">bittenella</tp:taxon-name-part></tp:taxon-name></italic>, INBIOCRI002202414: <bold>92a</bold> sterigma, segments VIII-X and base of ductus <bold>92b</bold> signum detail <bold>93</bold> <italic><tp:taxon-name><tp:taxon-name-part taxon-name-part-type="genus">Ethmia</tp:taxon-name-part> <tp:taxon-name-part taxon-name-part-type="species">festiva</tp:taxon-name-part></tp:taxon-name></italic>, INBIOCRI001258932: <bold>93a</bold> sterigma, segments VIII-X and base of ductus <bold>93b</bold> corpus bursae <bold>94</bold> <italic><tp:taxon-name><tp:taxon-name-part taxon-name-part-type="genus">Ethmia</tp:taxon-name-part> <tp:taxon-name-part taxon-name-part-type="species">blaineorum</tp:taxon-name-part></tp:taxon-name></italic>, paratype, INBIOCRI00227633: <bold>94a</bold> sterigma, segments VIII-X and base of ductus <bold>94b</bold> signum detail <bold>95</bold> <italic><tp:taxon-name><tp:taxon-name-part taxon-name-part-type="genus">Ethmia</tp:taxon-name-part> <tp:taxon-name-part taxon-name-part-type="species">scythropa</tp:taxon-name-part></tp:taxon-name></italic>, INBIOCRI000650740: <bold>95a</bold> sterigma, segments VIII-X and base of ductus <bold>95b</bold> corpus bursae <bold>96</bold> <italic><tp:taxon-name><tp:taxon-name-part taxon-name-part-type="genus">Ethmia</tp:taxon-name-part> <tp:taxon-name-part taxon-name-part-type="species">perpulchra</tp:taxon-name-part></tp:taxon-name></italic>, INBIOCRI003146813: <bold>96a</bold> sterigma, segments VIII–X and base of ductus <bold>96b</bold> signum detail.</p></caption><graphic xmlns:xlink="http://www.w3.org/1999/xlink" xlink:href="zookeys-461-001-g014.jpg" position="float" orientation="portrait" xlink:type="simple" id="oo_35257.jpg"/></fig><fig id="F25" position="float" orientation="portrait"><label>Figures 147–152.</label><caption><p><italic><tp:taxon-name><tp:taxon-name-part taxon-name-part-type="genus">Ethmia</tp:taxon-name-part></tp:taxon-name></italic> collection localities in Costa Rica: <bold>147</bold> <italic><tp:taxon-name><tp:taxon-name-part taxon-name-part-type="genus">Ethmia</tp:taxon-name-part> <tp:taxon-name-part taxon-name-part-type="species">delliella</tp:taxon-name-part></tp:taxon-name></italic>: red triangles; <italic><tp:taxon-name><tp:taxon-name-part taxon-name-part-type="genus">Ethmia</tp:taxon-name-part> <tp:taxon-name-part taxon-name-part-type="species">bittenella</tp:taxon-name-part></tp:taxon-name></italic>: blue dots <bold>148</bold> <italic><tp:taxon-name><tp:taxon-name-part taxon-name-part-type="genus">Ethmia</tp:taxon-name-part> <tp:taxon-name-part taxon-name-part-type="species">festiva</tp:taxon-name-part></tp:taxon-name></italic>: red triangles; <italic><tp:taxon-name><tp:taxon-name-part taxon-name-part-type="genus">Ethmia</tp:taxon-name-part> <tp:taxon-name-part taxon-name-part-type="species">blaineorum</tp:taxon-name-part></tp:taxon-name></italic>: blue dots <bold>149</bold> <italic><tp:taxon-name><tp:taxon-name-part taxon-name-part-type="genus">Ethmia</tp:taxon-name-part> <tp:taxon-name-part taxon-name-part-type="species">perpulchra</tp:taxon-name-part></tp:taxon-name></italic>: red triangles; <italic><tp:taxon-name><tp:taxon-name-part taxon-name-part-type="genus">Ethmia</tp:taxon-name-part> <tp:taxon-name-part taxon-name-part-type="species">scythropa</tp:taxon-name-part></tp:taxon-name></italic>: blue dots <bold>150</bold> <italic><tp:taxon-name><tp:taxon-name-part taxon-name-part-type="genus">Ethmia</tp:taxon-name-part> <tp:taxon-name-part taxon-name-part-type="species">millerorum</tp:taxon-name-part></tp:taxon-name></italic>: red triangles; <italic><tp:taxon-name><tp:taxon-name-part taxon-name-part-type="genus">Ethmia</tp:taxon-name-part> <tp:taxon-name-part taxon-name-part-type="species">terpnota</tp:taxon-name-part></tp:taxon-name></italic>: blue dots <bold>151</bold> <italic><tp:taxon-name><tp:taxon-name-part taxon-name-part-type="genus">Ethmia</tp:taxon-name-part> <tp:taxon-name-part taxon-name-part-type="species">elutella</tp:taxon-name-part></tp:taxon-name></italic>: red triangles; <italic><tp:taxon-name><tp:taxon-name-part taxon-name-part-type="genus">Ethmia</tp:taxon-name-part> <tp:taxon-name-part taxon-name-part-type="species">janzeni</tp:taxon-name-part></tp:taxon-name></italic>: blue dots <bold>152</bold> <italic><tp:taxon-name><tp:taxon-name-part taxon-name-part-type="genus">Ethmia</tp:taxon-name-part> <tp:taxon-name-part taxon-name-part-type="species">ungulatella</tp:taxon-name-part></tp:taxon-name></italic>: red triangles.</p></caption><graphic xmlns:xlink="http://www.w3.org/1999/xlink" xlink:href="zookeys-461-001-g025.jpg" position="float" orientation="portrait" xlink:type="simple" id="oo_35268.jpg"/></fig></tp:treatment-sec><ref-list><ref id="B22"><mixed-citation xmlns:xlink="http://www.w3.org/1999/xlink" xlink:type="simple"><person-group><name name-style="western"><surname>Powell</surname><given-names>JA</given-names></name></person-group> (<year>1973</year>) <article-title>A systematic monograph of New World Ethmiid moths.</article-title><source>Smithsonian Contributions to Zoology</source> no. <volume>120</volume>.</mixed-citation></ref></ref-list></tp:taxon-treatment>
