# Supplementary material for: A synopsis of the genus Ethmia Hübner in Costa Rica: biology, distribution, and description of 22 new species (Lepidoptera, Gelechioidea, Depressariidae, Ethmiinae), with emphasis on the 42 species known from Área de Conservación Guanacaste
Source: Zookeys. 2014 Dec 9;(461):1–86. doi: 10.3897/zookeys.461.8377 (PMC4283717; doi:10.3897/zookeys.461.8377)
Supplement: XML Treatment for Ethmia blaineorum [file zookeys.461.8377-treatment4.xml]

<!DOCTYPE tp:taxon-treatment
  PUBLIC "-//TaxonX//DTD Taxonomic Treatment Publishing DTD v0 20100105//EN" "tax-treatment-NSO.dtd">
<tp:taxon-treatment xmlns:tp="http://www.plazi.org/taxpub"><tp:treatment-meta><kwd-group><label>Taxon classification</label><kwd><named-content content-type="kingdom">Animalia</named-content></kwd><kwd><named-content content-type="order">Lepidoptera</named-content></kwd><kwd><named-content content-type="family">Depressariidae</named-content></kwd></kwd-group><mixed-citation publication-type="journal"><person-group><name><surname>Phillips-Rodríguez</surname><given-names>Eugenie</given-names></name><name><surname>Powell</surname><given-names>Jerry A.</given-names></name><name><surname>Hallwachs</surname><given-names>Winnie</given-names></name><name><surname>Janzen</surname><given-names>Daniel H.</given-names></name></person-group><article-title>A synopsis of the genus <italic><tp:taxon-name><tp:taxon-name-part taxon-name-part-type="genus">Ethmia</tp:taxon-name-part></tp:taxon-name></italic> Hübner in Costa Rica: biology, distribution, and description of 22 new species (<tp:taxon-name><tp:taxon-name-part taxon-name-part-type="order">Lepidoptera</tp:taxon-name-part></tp:taxon-name>, <tp:taxon-name><tp:taxon-name-part taxon-name-part-type="superfamily">Gelechioidea</tp:taxon-name-part></tp:taxon-name>, <tp:taxon-name><tp:taxon-name-part taxon-name-part-type="family">Depressariidae</tp:taxon-name-part></tp:taxon-name>, <tp:taxon-name><tp:taxon-name-part taxon-name-part-type="subfamily">Ethmiinae</tp:taxon-name-part></tp:taxon-name>), with emphasis on the 42 species known from Área de Conservación Guanacaste</article-title><source>Zookeys</source><day>9</day><month>12</month><year>2014</year><volume>2014</volume><issue>461</issue><fpage>1</fpage><lpage>86</lpage><pub-id pub-id-type="doi">10.3897/zookeys.461.8377</pub-id></mixed-citation></tp:treatment-meta><tp:nomenclature><tp:taxon-name>
                            <tp:taxon-name-part taxon-name-part-type="genus">Ethmia</tp:taxon-name-part>
                            <tp:taxon-name-part taxon-name-part-type="species">blaineorum</tp:taxon-name-part>
                            <object-id xmlns:xlink="http://www.w3.org/1999/xlink" content-type="zoobank" xlink:type="simple">http://zoobank.org/B9E86917-344F-4CF7-8327-A137A0257289</object-id>
                        </tp:taxon-name><tp:taxon-authority>Phillips</tp:taxon-authority><tp:taxon-status xmlns:xlink="http://www.w3.org/1999/xlink" xlink:type="simple">sp. n.</tp:taxon-status><xref ref-type="fig" rid="F1">Figures 4</xref><xref ref-type="fig" rid="F6">, 49</xref><xref ref-type="fig" rid="F14">, 94</xref><xref ref-type="fig" rid="F25">, 148</xref></tp:nomenclature><tp:treatment-sec sec-type="Diagnosis"><title>Diagnosis.</title><p><italic><tp:taxon-name><tp:taxon-name-part taxon-name-part-type="genus">Ethmia</tp:taxon-name-part> <tp:taxon-name-part taxon-name-part-type="species">blaineorum</tp:taxon-name-part></tp:taxon-name></italic> is most similar to <italic><tp:taxon-name><tp:taxon-name-part taxon-name-part-type="genus">Ethmia</tp:taxon-name-part> <tp:taxon-name-part taxon-name-part-type="species">festiva</tp:taxon-name-part></tp:taxon-name></italic> in forewing pattern and color, but <italic><tp:taxon-name><tp:taxon-name-part taxon-name-part-type="genus">Ethmia</tp:taxon-name-part> <tp:taxon-name-part taxon-name-part-type="species">blaineorum</tp:taxon-name-part></tp:taxon-name></italic> is a slightly larger species. The male genitalia of <italic><tp:taxon-name><tp:taxon-name-part taxon-name-part-type="genus">Ethmia</tp:taxon-name-part> <tp:taxon-name-part taxon-name-part-type="species">blaineorum</tp:taxon-name-part></tp:taxon-name></italic> is easily distinguished by the larger and more ornamented gnathos and longer basal processes. The female genitalia is distinguished by a more sclerotized anterior margin of the sterigma and by the shape of the signum: longer, curved and bearing short spines in <italic><tp:taxon-name><tp:taxon-name-part taxon-name-part-type="genus">Ethmia</tp:taxon-name-part> <tp:taxon-name-part taxon-name-part-type="species">blaineorum</tp:taxon-name-part></tp:taxon-name></italic>.</p></tp:treatment-sec><tp:treatment-sec sec-type="Description"><title>Description.</title><p>Male: FW length 8.3-8.6 mm (n = 3). <bold>Head:</bold> Labial palpus whitish curved, elongate, reaching antenna base; front white brownish at base; crown white. <bold>Thorax:</bold> Dorsal scaling white, dark narrow band at base of tegula and anterior pronotum. FW ground color white; three distinct lines, brownish: first near base from costa to posterior margin, second at basal one fourth from below costa to posterior margin, and third at middle of wing, angling outward on costal half, reaching above a large, <!--PageBreak-->square, bright ochreous patch from above Cu fold to just above dorsum; apical and terminal area with a broad, triangular, bright ochreous patch; terminal area between latter and cell with an open circle composed by five brownish radiating arms. HW ground color whitish becoming brownish 0.5× from base, fringe ochreous, costal area simple. <bold>Abdomen:</bold> Dorsal scaling pale brownish; underside and genital scaling ochreous. Genitalia (Fig. <xref ref-type="fig" rid="F6">49</xref>) with uncus deeply notched, basal processes broad, short, surpassing base of gnathos; gnathos round, its diameter 0.3× the length of uncus from base; distal notch of valva broad, round, simple; sacculus simple, not enlarged.</p><p>Female: FW length 8.8-10.1 mm (n = 3). <bold>Head and Thorax:</bold> As described for male. <bold>Abdomen:</bold> Genitalia (Fig. <xref ref-type="fig" rid="F14">94</xref>) with sterigma bearing lateral lobes sclerotized in anterior margin; anterior apophyses short; ductus base simple; signum a long, curved dentate fold.</p></tp:treatment-sec><tp:treatment-sec sec-type="Holotype"><title>Holotype.</title><p>Male: 06-SRNP-104306, DNA Barcoded, <bold>Costa Rica:</bold> Guanacaste: ACG: Sector Santa Elena, La Angostura 300 m, 25.v.2006, F. Quesada &amp; R. Franco. Deposited in INBio. <bold>Paratypes: Costa Rica:</bold> Guanacaste: ACG: Sector Santa Elena, La Angostura 300 m, 1M 3F 25.v.2006, 3F 25–26.v.2009, F. Quesada &amp; R. Franco; Mirador Río Cuajiniquil 242 m, 1F, 14.vi.2007, F. Quesada &amp; R. Franco; Manta Potrero Grande 20 m, 1F 22.v.2009, F. Quesada &amp; H. Cambronero, 2F 23.v.2009, S. Ríos &amp; R. Franco. Sector Santa Rosa, Luces 575 m, 1F 1.vi.2011, F. Quesada &amp; R. Franco. (BMNH, INBio, EME, USNM).</p></tp:treatment-sec><tp:treatment-sec sec-type="Distribution and biology"><title>Distribution and biology.</title><p><italic><tp:taxon-name><tp:taxon-name-part taxon-name-part-type="genus">Ethmia</tp:taxon-name-part> <tp:taxon-name-part taxon-name-part-type="species">blaineorum</tp:taxon-name-part></tp:taxon-name></italic> has been collected in Costa Rica (Fig. <xref ref-type="fig" rid="F25">148</xref>) in the Pacific side of Cordillera Volcánica de Guanacaste (ACG) from sea level to 600 m, just in the dry forest. Food plant and immature stages are unknown.</p></tp:treatment-sec><tp:treatment-sec sec-type="Etymology"><title>Etymology.</title><p><italic><tp:taxon-name><tp:taxon-name-part taxon-name-part-type="genus">Ethmia</tp:taxon-name-part> <tp:taxon-name-part taxon-name-part-type="species">blaineorum</tp:taxon-name-part></tp:taxon-name></italic> is named in honor of Joan and Anne Blaine of Kennett Square, Pennsylvania, for being early major donors for ACG rain forest purchase and for more than a decade of co-stimulating the entire Stroud family diaspora to be ACG supporters.</p></tp:treatment-sec><tp:treatment-sec><!--Section generated to contain objects referenced in tp:taxon-treatment.--><fig id="F1" position="float" orientation="portrait"><label>Figures 1–11.</label><caption><p><italic><tp:taxon-name><tp:taxon-name-part taxon-name-part-type="genus">Ethmia</tp:taxon-name-part></tp:taxon-name></italic> from Costa Rica, adults: <bold>1</bold> <italic><tp:taxon-name><tp:taxon-name-part taxon-name-part-type="genus">Ethmia</tp:taxon-name-part> <tp:taxon-name-part taxon-name-part-type="species">delliella</tp:taxon-name-part></tp:taxon-name></italic>, male, INB0003314923 <bold>2</bold> <italic><tp:taxon-name><tp:taxon-name-part taxon-name-part-type="genus">Ethmia</tp:taxon-name-part> <tp:taxon-name-part taxon-name-part-type="species">bittenella</tp:taxon-name-part></tp:taxon-name></italic>, male, INBIOCRI001341767 <bold>3</bold> <italic><tp:taxon-name><tp:taxon-name-part taxon-name-part-type="genus">Ethmia</tp:taxon-name-part> <tp:taxon-name-part taxon-name-part-type="species">festiva</tp:taxon-name-part></tp:taxon-name></italic>, male, 09-SRNP-107992 <bold>4</bold> <italic><tp:taxon-name><tp:taxon-name-part taxon-name-part-type="genus">Ethmia</tp:taxon-name-part> <tp:taxon-name-part taxon-name-part-type="species">blaineorum</tp:taxon-name-part></tp:taxon-name></italic>, paratype, male, INBIOCRI000227642 <bold>5</bold> <italic><tp:taxon-name><tp:taxon-name-part taxon-name-part-type="genus">Ethmia</tp:taxon-name-part> <tp:taxon-name-part taxon-name-part-type="species">scythropa</tp:taxon-name-part></tp:taxon-name></italic>, male, 06-SRNP-102759 <bold>6</bold> <italic><tp:taxon-name><tp:taxon-name-part taxon-name-part-type="genus">Ethmia</tp:taxon-name-part> <tp:taxon-name-part taxon-name-part-type="species">perpulchra</tp:taxon-name-part></tp:taxon-name></italic>, male, INB0003146822 <bold>7</bold> <italic><tp:taxon-name><tp:taxon-name-part taxon-name-part-type="genus">Ethmia</tp:taxon-name-part> <tp:taxon-name-part taxon-name-part-type="species">terpnota</tp:taxon-name-part></tp:taxon-name></italic>, male, 06-SRNP-102760 <bold>8</bold> <italic><tp:taxon-name><tp:taxon-name-part taxon-name-part-type="genus">Ethmia</tp:taxon-name-part> <tp:taxon-name-part taxon-name-part-type="species">millerorum</tp:taxon-name-part></tp:taxon-name></italic>, holotype, male, 09-SRNP-36206 <bold>9</bold> <italic><tp:taxon-name><tp:taxon-name-part taxon-name-part-type="genus">Ethmia</tp:taxon-name-part> <tp:taxon-name-part taxon-name-part-type="species">elutella</tp:taxon-name-part></tp:taxon-name></italic>, male, 11-SRNP-100961 <bold>10</bold> <italic><tp:taxon-name><tp:taxon-name-part taxon-name-part-type="genus">Ethmia</tp:taxon-name-part> <tp:taxon-name-part taxon-name-part-type="species">janzeni</tp:taxon-name-part></tp:taxon-name></italic>, male, INB0003435319 <bold>11</bold> <italic><tp:taxon-name><tp:taxon-name-part taxon-name-part-type="genus">Ethmia</tp:taxon-name-part> <tp:taxon-name-part taxon-name-part-type="species">ungulatella</tp:taxon-name-part></tp:taxon-name></italic>, male, 07-SRNP-106727.</p></caption><graphic xmlns:xlink="http://www.w3.org/1999/xlink" xlink:href="zookeys-461-001-g001.jpg" position="float" orientation="portrait" xlink:type="simple" id="oo_35244.jpg"/></fig><fig id="F6" position="float" orientation="portrait"><label>Figures 46–51.</label><caption><p>Male genitalia of <italic><tp:taxon-name><tp:taxon-name-part taxon-name-part-type="genus">Ethmia</tp:taxon-name-part></tp:taxon-name></italic>, aedeagus separated: <bold>46</bold> <italic><tp:taxon-name><tp:taxon-name-part taxon-name-part-type="genus">Ethmia</tp:taxon-name-part> <tp:taxon-name-part taxon-name-part-type="species">delliella</tp:taxon-name-part></tp:taxon-name></italic>, INBIOCRI001341769, (u= uncus; g=gnathos; bp= basal process; m= manica; vl= valvae; ae= aedeagus) <bold>47</bold> <italic><tp:taxon-name><tp:taxon-name-part taxon-name-part-type="genus">Ethmia</tp:taxon-name-part> <tp:taxon-name-part taxon-name-part-type="species">bittenella</tp:taxon-name-part></tp:taxon-name></italic>, INBIOCRI003118565 <bold>48</bold> <italic><tp:taxon-name><tp:taxon-name-part taxon-name-part-type="genus">Ethmia</tp:taxon-name-part> <tp:taxon-name-part taxon-name-part-type="species">festiva</tp:taxon-name-part></tp:taxon-name></italic>, INBIOCRI001365810 <bold>49</bold> <italic><tp:taxon-name><tp:taxon-name-part taxon-name-part-type="genus">Ethmia</tp:taxon-name-part> <tp:taxon-name-part taxon-name-part-type="species">blaineorum</tp:taxon-name-part></tp:taxon-name></italic>, paratype, INBIOCRI00227641 <bold>50</bold> <italic><tp:taxon-name><tp:taxon-name-part taxon-name-part-type="genus">Ethmia</tp:taxon-name-part> <tp:taxon-name-part taxon-name-part-type="species">scythropa</tp:taxon-name-part></tp:taxon-name></italic> INBIOCRI001135224 <bold>51</bold> <italic><tp:taxon-name><tp:taxon-name-part taxon-name-part-type="genus">Ethmia</tp:taxon-name-part> <tp:taxon-name-part taxon-name-part-type="species">perpulchra</tp:taxon-name-part></tp:taxon-name></italic>, INBIOCRI003146809.</p></caption><graphic xmlns:xlink="http://www.w3.org/1999/xlink" xlink:href="zookeys-461-001-g006.jpg" position="float" orientation="portrait" xlink:type="simple" id="oo_35249.jpg"/></fig><fig id="F14" position="float" orientation="portrait"><label>Figures 91–96.</label><caption><p>Female genitalia of <italic><tp:taxon-name><tp:taxon-name-part taxon-name-part-type="genus">Ethmia</tp:taxon-name-part></tp:taxon-name></italic>: <bold>91</bold> <italic><tp:taxon-name><tp:taxon-name-part taxon-name-part-type="genus">Ethmia</tp:taxon-name-part> <tp:taxon-name-part taxon-name-part-type="species">delliella</tp:taxon-name-part></tp:taxon-name></italic>, INBIOCRI001341770: <bold>91a</bold> sterigma, segments VIII-X and base of ductus (p.an= papillae annales, p.ap= posterior apophyses, a.ap= anterior apohyses, st= sterigma, db= ductus bursae) <bold>91b</bold> corpus bursae (c.b= corpus bursae, sg= signum) <bold>92</bold> <italic><tp:taxon-name><tp:taxon-name-part taxon-name-part-type="genus">Ethmia</tp:taxon-name-part> <tp:taxon-name-part taxon-name-part-type="species">bittenella</tp:taxon-name-part></tp:taxon-name></italic>, INBIOCRI002202414: <bold>92a</bold> sterigma, segments VIII-X and base of ductus <bold>92b</bold> signum detail <bold>93</bold> <italic><tp:taxon-name><tp:taxon-name-part taxon-name-part-type="genus">Ethmia</tp:taxon-name-part> <tp:taxon-name-part taxon-name-part-type="species">festiva</tp:taxon-name-part></tp:taxon-name></italic>, INBIOCRI001258932: <bold>93a</bold> sterigma, segments VIII-X and base of ductus <bold>93b</bold> corpus bursae <bold>94</bold> <italic><tp:taxon-name><tp:taxon-name-part taxon-name-part-type="genus">Ethmia</tp:taxon-name-part> <tp:taxon-name-part taxon-name-part-type="species">blaineorum</tp:taxon-name-part></tp:taxon-name></italic>, paratype, INBIOCRI00227633: <bold>94a</bold> sterigma, segments VIII-X and base of ductus <bold>94b</bold> signum detail <bold>95</bold> <italic><tp:taxon-name><tp:taxon-name-part taxon-name-part-type="genus">Ethmia</tp:taxon-name-part> <tp:taxon-name-part taxon-name-part-type="species">scythropa</tp:taxon-name-part></tp:taxon-name></italic>, INBIOCRI000650740: <bold>95a</bold> sterigma, segments VIII-X and base of ductus <bold>95b</bold> corpus bursae <bold>96</bold> <italic><tp:taxon-name><tp:taxon-name-part taxon-name-part-type="genus">Ethmia</tp:taxon-name-part> <tp:taxon-name-part taxon-name-part-type="species">perpulchra</tp:taxon-name-part></tp:taxon-name></italic>, INBIOCRI003146813: <bold>96a</bold> sterigma, segments VIII–X and base of ductus <bold>96b</bold> signum detail.</p></caption><graphic xmlns:xlink="http://www.w3.org/1999/xlink" xlink:href="zookeys-461-001-g014.jpg" position="float" orientation="portrait" xlink:type="simple" id="oo_35257.jpg"/></fig><fig id="F25" position="float" orientation="portrait"><label>Figures 147–152.</label><caption><p><italic><tp:taxon-name><tp:taxon-name-part taxon-name-part-type="genus">Ethmia</tp:taxon-name-part></tp:taxon-name></italic> collection localities in Costa Rica: <bold>147</bold> <italic><tp:taxon-name><tp:taxon-name-part taxon-name-part-type="genus">Ethmia</tp:taxon-name-part> <tp:taxon-name-part taxon-name-part-type="species">delliella</tp:taxon-name-part></tp:taxon-name></italic>: red triangles; <italic><tp:taxon-name><tp:taxon-name-part taxon-name-part-type="genus">Ethmia</tp:taxon-name-part> <tp:taxon-name-part taxon-name-part-type="species">bittenella</tp:taxon-name-part></tp:taxon-name></italic>: blue dots <bold>148</bold> <italic><tp:taxon-name><tp:taxon-name-part taxon-name-part-type="genus">Ethmia</tp:taxon-name-part> <tp:taxon-name-part taxon-name-part-type="species">festiva</tp:taxon-name-part></tp:taxon-name></italic>: red triangles; <italic><tp:taxon-name><tp:taxon-name-part taxon-name-part-type="genus">Ethmia</tp:taxon-name-part> <tp:taxon-name-part taxon-name-part-type="species">blaineorum</tp:taxon-name-part></tp:taxon-name></italic>: blue dots <bold>149</bold> <italic><tp:taxon-name><tp:taxon-name-part taxon-name-part-type="genus">Ethmia</tp:taxon-name-part> <tp:taxon-name-part taxon-name-part-type="species">perpulchra</tp:taxon-name-part></tp:taxon-name></italic>: red triangles; <italic><tp:taxon-name><tp:taxon-name-part taxon-name-part-type="genus">Ethmia</tp:taxon-name-part> <tp:taxon-name-part taxon-name-part-type="species">scythropa</tp:taxon-name-part></tp:taxon-name></italic>: blue dots <bold>150</bold> <italic><tp:taxon-name><tp:taxon-name-part taxon-name-part-type="genus">Ethmia</tp:taxon-name-part> <tp:taxon-name-part taxon-name-part-type="species">millerorum</tp:taxon-name-part></tp:taxon-name></italic>: red triangles; <italic><tp:taxon-name><tp:taxon-name-part taxon-name-part-type="genus">Ethmia</tp:taxon-name-part> <tp:taxon-name-part taxon-name-part-type="species">terpnota</tp:taxon-name-part></tp:taxon-name></italic>: blue dots <bold>151</bold> <italic><tp:taxon-name><tp:taxon-name-part taxon-name-part-type="genus">Ethmia</tp:taxon-name-part> <tp:taxon-name-part taxon-name-part-type="species">elutella</tp:taxon-name-part></tp:taxon-name></italic>: red triangles; <italic><tp:taxon-name><tp:taxon-name-part taxon-name-part-type="genus">Ethmia</tp:taxon-name-part> <tp:taxon-name-part taxon-name-part-type="species">janzeni</tp:taxon-name-part></tp:taxon-name></italic>: blue dots <bold>152</bold> <italic><tp:taxon-name><tp:taxon-name-part taxon-name-part-type="genus">Ethmia</tp:taxon-name-part> <tp:taxon-name-part taxon-name-part-type="species">ungulatella</tp:taxon-name-part></tp:taxon-name></italic>: red triangles.</p></caption><graphic xmlns:xlink="http://www.w3.org/1999/xlink" xlink:href="zookeys-461-001-g025.jpg" position="float" orientation="portrait" xlink:type="simple" id="oo_35268.jpg"/></fig></tp:treatment-sec></tp:taxon-treatment>
