# Supplementary material for: A synopsis of the genus Ethmia Hübner in Costa Rica: biology, distribution, and description of 22 new species (Lepidoptera, Gelechioidea, Depressariidae, Ethmiinae), with emphasis on the 42 species known from Área de Conservación Guanacaste
Source: Zookeys. 2014 Dec 9;(461):1–86. doi: 10.3897/zookeys.461.8377 (PMC4283717; doi:10.3897/zookeys.461.8377)
Supplement: XML Treatment for Ethmia scythropa [file zookeys.461.8377-treatment5.xml]

<!DOCTYPE tp:taxon-treatment
  PUBLIC "-//TaxonX//DTD Taxonomic Treatment Publishing DTD v0 20100105//EN" "tax-treatment-NSO.dtd">
<tp:taxon-treatment xmlns:tp="http://www.plazi.org/taxpub"><tp:treatment-meta><kwd-group><label>Taxon classification</label><kwd><named-content content-type="kingdom">Animalia</named-content></kwd><kwd><named-content content-type="order">Lepidoptera</named-content></kwd><kwd><named-content content-type="family">Depressariidae</named-content></kwd></kwd-group><mixed-citation publication-type="journal"><person-group><name><surname>Phillips-Rodríguez</surname><given-names>Eugenie</given-names></name><name><surname>Powell</surname><given-names>Jerry A.</given-names></name><name><surname>Hallwachs</surname><given-names>Winnie</given-names></name><name><surname>Janzen</surname><given-names>Daniel H.</given-names></name></person-group><article-title>A synopsis of the genus <italic><tp:taxon-name><tp:taxon-name-part taxon-name-part-type="genus">Ethmia</tp:taxon-name-part></tp:taxon-name></italic> Hübner in Costa Rica: biology, distribution, and description of 22 new species (<tp:taxon-name><tp:taxon-name-part taxon-name-part-type="order">Lepidoptera</tp:taxon-name-part></tp:taxon-name>, <tp:taxon-name><tp:taxon-name-part taxon-name-part-type="superfamily">Gelechioidea</tp:taxon-name-part></tp:taxon-name>, <tp:taxon-name><tp:taxon-name-part taxon-name-part-type="family">Depressariidae</tp:taxon-name-part></tp:taxon-name>, <tp:taxon-name><tp:taxon-name-part taxon-name-part-type="subfamily">Ethmiinae</tp:taxon-name-part></tp:taxon-name>), with emphasis on the 42 species known from Área de Conservación Guanacaste</article-title><source>Zookeys</source><day>9</day><month>12</month><year>2014</year><volume>2014</volume><issue>461</issue><fpage>1</fpage><lpage>86</lpage><pub-id pub-id-type="doi">10.3897/zookeys.461.8377</pub-id></mixed-citation></tp:treatment-meta><tp:nomenclature><tp:taxon-name>
                            <tp:taxon-name-part taxon-name-part-type="genus">Ethmia</tp:taxon-name-part>
                            <tp:taxon-name-part taxon-name-part-type="species">scythropa</tp:taxon-name-part>
                        </tp:taxon-name><tp:taxon-authority>Walsingham</tp:taxon-authority><xref ref-type="fig" rid="F1">Figures 5</xref><xref ref-type="fig" rid="F6">, 50</xref><xref ref-type="fig" rid="F14">, 95</xref><xref ref-type="fig" rid="F23">, 137</xref><xref ref-type="fig" rid="F25">, 149</xref><!--PageBreak--><tp:nomenclature-citation-list><tp:nomenclature-citation><tp:taxon-name><tp:taxon-name-part taxon-name-part-type="genus">Ethmia</tp:taxon-name-part> <tp:taxon-name-part taxon-name-part-type="species">scythropa</tp:taxon-name-part></tp:taxon-name><comment> Walsingham, 1912: 148; <xref ref-type="bibr" rid="B22">Powell 1973</xref>: 127.</comment></tp:nomenclature-citation></tp:nomenclature-citation-list></tp:nomenclature><tp:treatment-sec sec-type="Diagnosis"><title>Diagnosis.</title><p><italic><tp:taxon-name><tp:taxon-name-part taxon-name-part-type="genus">Ethmia</tp:taxon-name-part> <tp:taxon-name-part taxon-name-part-type="species">scythropa</tp:taxon-name-part></tp:taxon-name></italic> is easily distinguished from all other members of the genus in Central America by its erect, white scaling of the head and the presence of gray tufts of hair under the tegula in the male.</p></tp:treatment-sec><tp:treatment-sec sec-type="Description"><title>Description.</title><p>Male: FW length: 10.1–13.4 mm (n = 4). <bold>Head:</bold> Labial palpus elongate, proboscis and front smooth, pale grayish; crown and occipital margin with elongate, anteriorly directed, white tufts; antennal scape elongated. <bold>Thorax:</bold> Ground color gray, tegula with metallic black-blue and dense gray tufts under. FW ground color olivaceous gray, reflecting metallic; a large dorsal blotch dark gray reflecting metallic purplish at middle line extending to top of cell. HW ground color whitish becoming pale brownish apically, costal hair pencil dark ochreous. <bold>Abdomen:</bold> Brown, genital scaling bright ochreous. Genitalia (Fig. <xref ref-type="fig" rid="F6">50</xref>) with uncus barely notched; gnathos with broad, dentate posterior portion, basal processes short and thin, valva broadly emarginate distally.</p><p>Female: FW length 11.1–13.4 mm (n = 3). <bold>Head and thorax:</bold> As described for male except tegula without enlarged hair tufts and HW costal area simple. <bold>Abdomen:</bold> Genitalia (Fig. <xref ref-type="fig" rid="F14">95</xref>) with sterigma bearing rounded lateral lobes; ductus with a narrow sclerotized sleeve; signum a fold with irregular sized teeth.</p></tp:treatment-sec><tp:treatment-sec sec-type="Holotype"><title>Holotype.</title><p>Male: Costa Rica, “Banana River” [Río Banano near Limón, Limón Prov.] March 1907, W. Schaus. USNM Type No. 68206 [USNM, examined].</p></tp:treatment-sec><tp:treatment-sec sec-type="Distribution and biology"><title>Distribution and biology.</title><p><italic><tp:taxon-name><tp:taxon-name-part taxon-name-part-type="genus">Ethmia</tp:taxon-name-part> <tp:taxon-name-part taxon-name-part-type="species">scythropa</tp:taxon-name-part></tp:taxon-name></italic> has been recorded from eastern Mexico (Jalisco and Veracruz) to Costa Rica and in Cuba and Jamaica (<xref ref-type="bibr" rid="B22">Powell 1973</xref>). In Costa Rica (Fig. <xref ref-type="fig" rid="F25">149</xref>) this species has been collected from 0 to 1150 m on the east side of Cordillera Volcánica de Guanacaste and Tilarán and in northern Caribbean lowlands. <italic><tp:taxon-name><tp:taxon-name-part taxon-name-part-type="genus">Ethmia</tp:taxon-name-part> <tp:taxon-name-part taxon-name-part-type="species">scythropa</tp:taxon-name-part></tp:taxon-name></italic> occurs in ACG rain forest.</p></tp:treatment-sec><tp:treatment-sec sec-type="Food plant records"><title>Food plant records.</title><p><italic><tp:taxon-name><tp:taxon-name-part taxon-name-part-type="genus">Ethmia</tp:taxon-name-part> <tp:taxon-name-part taxon-name-part-type="species">scythropa</tp:taxon-name-part></tp:taxon-name></italic> was reared from <tp:taxon-name><tp:taxon-name-part taxon-name-part-type="family">Boraginaceae</tp:taxon-name-part></tp:taxon-name>: <italic><tp:taxon-name><tp:taxon-name-part taxon-name-part-type="genus">Bourreria</tp:taxon-name-part> <tp:taxon-name-part taxon-name-part-type="species">oxyphylla</tp:taxon-name-part></tp:taxon-name></italic> Standl., <italic><tp:taxon-name><tp:taxon-name-part taxon-name-part-type="genus">Bourreria</tp:taxon-name-part> <tp:taxon-name-part taxon-name-part-type="species">costaricensis</tp:taxon-name-part></tp:taxon-name></italic> (Standl.) A.H. Gentry.</p></tp:treatment-sec><tp:treatment-sec sec-type="Immature stages"><title>Immature stages</title><p>(Fig. <xref ref-type="fig" rid="F23">137</xref>). Dorsum: Head capsule and prothoracic shield bright orange with black dots disposed in rows, T1-T3 and A-1 segments black with white spots, T2 enlarged, 4 middle segments orange with black and white spots, caudal segments black with white spots. The lateral color pattern is the same as the dorsal color pattern.</p></tp:treatment-sec><tp:treatment-sec sec-type="Parasitoids"><title>Parasitoids.</title><p><tp:taxon-name><tp:taxon-name-part taxon-name-part-type="order">Hymenoptera</tp:taxon-name-part></tp:taxon-name>: <tp:taxon-name><tp:taxon-name-part taxon-name-part-type="family">Braconidae</tp:taxon-name-part></tp:taxon-name>: <tp:taxon-name><tp:taxon-name-part taxon-name-part-type="subfamily">Microgastrinae</tp:taxon-name-part></tp:taxon-name>: <italic><tp:taxon-name><tp:taxon-name-part taxon-name-part-type="genus">Glyptapanteles</tp:taxon-name-part></tp:taxon-name></italic> Whitfield58 (n = 3); <tp:taxon-name><tp:taxon-name-part taxon-name-part-type="order">Diptera</tp:taxon-name-part></tp:taxon-name>: <tp:taxon-name><tp:taxon-name-part taxon-name-part-type="family">Tachinidae</tp:taxon-name-part></tp:taxon-name>: <italic><tp:taxon-name><tp:taxon-name-part taxon-name-part-type="genus">Hemisturmia</tp:taxon-name-part></tp:taxon-name></italic> Wood02 (n = 1).</p></tp:treatment-sec><tp:treatment-sec><!--Section generated to contain objects referenced in tp:taxon-treatment.--><fig id="F1" position="float" orientation="portrait"><label>Figures 1–11.</label><caption><p><italic><tp:taxon-name><tp:taxon-name-part taxon-name-part-type="genus">Ethmia</tp:taxon-name-part></tp:taxon-name></italic> from Costa Rica, adults: <bold>1</bold> <italic><tp:taxon-name><tp:taxon-name-part taxon-name-part-type="genus">Ethmia</tp:taxon-name-part> <tp:taxon-name-part taxon-name-part-type="species">delliella</tp:taxon-name-part></tp:taxon-name></italic>, male, INB0003314923 <bold>2</bold> <italic><tp:taxon-name><tp:taxon-name-part taxon-name-part-type="genus">Ethmia</tp:taxon-name-part> <tp:taxon-name-part taxon-name-part-type="species">bittenella</tp:taxon-name-part></tp:taxon-name></italic>, male, INBIOCRI001341767 <bold>3</bold> <italic><tp:taxon-name><tp:taxon-name-part taxon-name-part-type="genus">Ethmia</tp:taxon-name-part> <tp:taxon-name-part taxon-name-part-type="species">festiva</tp:taxon-name-part></tp:taxon-name></italic>, male, 09-SRNP-107992 <bold>4</bold> <italic><tp:taxon-name><tp:taxon-name-part taxon-name-part-type="genus">Ethmia</tp:taxon-name-part> <tp:taxon-name-part taxon-name-part-type="species">blaineorum</tp:taxon-name-part></tp:taxon-name></italic>, paratype, male, INBIOCRI000227642 <bold>5</bold> <italic><tp:taxon-name><tp:taxon-name-part taxon-name-part-type="genus">Ethmia</tp:taxon-name-part> <tp:taxon-name-part taxon-name-part-type="species">scythropa</tp:taxon-name-part></tp:taxon-name></italic>, male, 06-SRNP-102759 <bold>6</bold> <italic><tp:taxon-name><tp:taxon-name-part taxon-name-part-type="genus">Ethmia</tp:taxon-name-part> <tp:taxon-name-part taxon-name-part-type="species">perpulchra</tp:taxon-name-part></tp:taxon-name></italic>, male, INB0003146822 <bold>7</bold> <italic><tp:taxon-name><tp:taxon-name-part taxon-name-part-type="genus">Ethmia</tp:taxon-name-part> <tp:taxon-name-part taxon-name-part-type="species">terpnota</tp:taxon-name-part></tp:taxon-name></italic>, male, 06-SRNP-102760 <bold>8</bold> <italic><tp:taxon-name><tp:taxon-name-part taxon-name-part-type="genus">Ethmia</tp:taxon-name-part> <tp:taxon-name-part taxon-name-part-type="species">millerorum</tp:taxon-name-part></tp:taxon-name></italic>, holotype, male, 09-SRNP-36206 <bold>9</bold> <italic><tp:taxon-name><tp:taxon-name-part taxon-name-part-type="genus">Ethmia</tp:taxon-name-part> <tp:taxon-name-part taxon-name-part-type="species">elutella</tp:taxon-name-part></tp:taxon-name></italic>, male, 11-SRNP-100961 <bold>10</bold> <italic><tp:taxon-name><tp:taxon-name-part taxon-name-part-type="genus">Ethmia</tp:taxon-name-part> <tp:taxon-name-part taxon-name-part-type="species">janzeni</tp:taxon-name-part></tp:taxon-name></italic>, male, INB0003435319 <bold>11</bold> <italic><tp:taxon-name><tp:taxon-name-part taxon-name-part-type="genus">Ethmia</tp:taxon-name-part> <tp:taxon-name-part taxon-name-part-type="species">ungulatella</tp:taxon-name-part></tp:taxon-name></italic>, male, 07-SRNP-106727.</p></caption><graphic xmlns:xlink="http://www.w3.org/1999/xlink" xlink:href="zookeys-461-001-g001.jpg" position="float" orientation="portrait" xlink:type="simple" id="oo_35244.jpg"/></fig><fig id="F6" position="float" orientation="portrait"><label>Figures 46–51.</label><caption><p>Male genitalia of <italic><tp:taxon-name><tp:taxon-name-part taxon-name-part-type="genus">Ethmia</tp:taxon-name-part></tp:taxon-name></italic>, aedeagus separated: <bold>46</bold> <italic><tp:taxon-name><tp:taxon-name-part taxon-name-part-type="genus">Ethmia</tp:taxon-name-part> <tp:taxon-name-part taxon-name-part-type="species">delliella</tp:taxon-name-part></tp:taxon-name></italic>, INBIOCRI001341769, (u= uncus; g=gnathos; bp= basal process; m= manica; vl= valvae; ae= aedeagus) <bold>47</bold> <italic><tp:taxon-name><tp:taxon-name-part taxon-name-part-type="genus">Ethmia</tp:taxon-name-part> <tp:taxon-name-part taxon-name-part-type="species">bittenella</tp:taxon-name-part></tp:taxon-name></italic>, INBIOCRI003118565 <bold>48</bold> <italic><tp:taxon-name><tp:taxon-name-part taxon-name-part-type="genus">Ethmia</tp:taxon-name-part> <tp:taxon-name-part taxon-name-part-type="species">festiva</tp:taxon-name-part></tp:taxon-name></italic>, INBIOCRI001365810 <bold>49</bold> <italic><tp:taxon-name><tp:taxon-name-part taxon-name-part-type="genus">Ethmia</tp:taxon-name-part> <tp:taxon-name-part taxon-name-part-type="species">blaineorum</tp:taxon-name-part></tp:taxon-name></italic>, paratype, INBIOCRI00227641 <bold>50</bold> <italic><tp:taxon-name><tp:taxon-name-part taxon-name-part-type="genus">Ethmia</tp:taxon-name-part> <tp:taxon-name-part taxon-name-part-type="species">scythropa</tp:taxon-name-part></tp:taxon-name></italic> INBIOCRI001135224 <bold>51</bold> <italic><tp:taxon-name><tp:taxon-name-part taxon-name-part-type="genus">Ethmia</tp:taxon-name-part> <tp:taxon-name-part taxon-name-part-type="species">perpulchra</tp:taxon-name-part></tp:taxon-name></italic>, INBIOCRI003146809.</p></caption><graphic xmlns:xlink="http://www.w3.org/1999/xlink" xlink:href="zookeys-461-001-g006.jpg" position="float" orientation="portrait" xlink:type="simple" id="oo_35249.jpg"/></fig><fig id="F14" position="float" orientation="portrait"><label>Figures 91–96.</label><caption><p>Female genitalia of <italic><tp:taxon-name><tp:taxon-name-part taxon-name-part-type="genus">Ethmia</tp:taxon-name-part></tp:taxon-name></italic>: <bold>91</bold> <italic><tp:taxon-name><tp:taxon-name-part taxon-name-part-type="genus">Ethmia</tp:taxon-name-part> <tp:taxon-name-part taxon-name-part-type="species">delliella</tp:taxon-name-part></tp:taxon-name></italic>, INBIOCRI001341770: <bold>91a</bold> sterigma, segments VIII-X and base of ductus (p.an= papillae annales, p.ap= posterior apophyses, a.ap= anterior apohyses, st= sterigma, db= ductus bursae) <bold>91b</bold> corpus bursae (c.b= corpus bursae, sg= signum) <bold>92</bold> <italic><tp:taxon-name><tp:taxon-name-part taxon-name-part-type="genus">Ethmia</tp:taxon-name-part> <tp:taxon-name-part taxon-name-part-type="species">bittenella</tp:taxon-name-part></tp:taxon-name></italic>, INBIOCRI002202414: <bold>92a</bold> sterigma, segments VIII-X and base of ductus <bold>92b</bold> signum detail <bold>93</bold> <italic><tp:taxon-name><tp:taxon-name-part taxon-name-part-type="genus">Ethmia</tp:taxon-name-part> <tp:taxon-name-part taxon-name-part-type="species">festiva</tp:taxon-name-part></tp:taxon-name></italic>, INBIOCRI001258932: <bold>93a</bold> sterigma, segments VIII-X and base of ductus <bold>93b</bold> corpus bursae <bold>94</bold> <italic><tp:taxon-name><tp:taxon-name-part taxon-name-part-type="genus">Ethmia</tp:taxon-name-part> <tp:taxon-name-part taxon-name-part-type="species">blaineorum</tp:taxon-name-part></tp:taxon-name></italic>, paratype, INBIOCRI00227633: <bold>94a</bold> sterigma, segments VIII-X and base of ductus <bold>94b</bold> signum detail <bold>95</bold> <italic><tp:taxon-name><tp:taxon-name-part taxon-name-part-type="genus">Ethmia</tp:taxon-name-part> <tp:taxon-name-part taxon-name-part-type="species">scythropa</tp:taxon-name-part></tp:taxon-name></italic>, INBIOCRI000650740: <bold>95a</bold> sterigma, segments VIII-X and base of ductus <bold>95b</bold> corpus bursae <bold>96</bold> <italic><tp:taxon-name><tp:taxon-name-part taxon-name-part-type="genus">Ethmia</tp:taxon-name-part> <tp:taxon-name-part taxon-name-part-type="species">perpulchra</tp:taxon-name-part></tp:taxon-name></italic>, INBIOCRI003146813: <bold>96a</bold> sterigma, segments VIII–X and base of ductus <bold>96b</bold> signum detail.</p></caption><graphic xmlns:xlink="http://www.w3.org/1999/xlink" xlink:href="zookeys-461-001-g014.jpg" position="float" orientation="portrait" xlink:type="simple" id="oo_35257.jpg"/></fig><fig id="F23" position="float" orientation="portrait"><label>Figures 136–140.</label><caption><p><italic><tp:taxon-name><tp:taxon-name-part taxon-name-part-type="genus">Ethmia</tp:taxon-name-part></tp:taxon-name></italic> last instar caterpillars, lateral and dorsal view: <bold>136</bold> <italic><tp:taxon-name><tp:taxon-name-part taxon-name-part-type="genus">Ethmia</tp:taxon-name-part> <tp:taxon-name-part taxon-name-part-type="species">delliella</tp:taxon-name-part></tp:taxon-name></italic>, (87-SRNP-561) <bold>137</bold> <italic><tp:taxon-name><tp:taxon-name-part taxon-name-part-type="genus">Ethmia</tp:taxon-name-part> <tp:taxon-name-part taxon-name-part-type="species">scythropa</tp:taxon-name-part></tp:taxon-name></italic>, (05-SRNP-22066) <bold>138</bold> <italic><tp:taxon-name><tp:taxon-name-part taxon-name-part-type="genus">Ethmia</tp:taxon-name-part> <tp:taxon-name-part taxon-name-part-type="species">millerorum</tp:taxon-name-part></tp:taxon-name></italic>, (09-SRNP-36150) <bold>139</bold> <italic><tp:taxon-name><tp:taxon-name-part taxon-name-part-type="genus">Ethmia</tp:taxon-name-part> <tp:taxon-name-part taxon-name-part-type="species">dianemillerae</tp:taxon-name-part></tp:taxon-name></italic>, (08-SRNP-5574) <bold>140</bold> <italic><tp:taxon-name><tp:taxon-name-part taxon-name-part-type="genus">Ethmia</tp:taxon-name-part> <tp:taxon-name-part taxon-name-part-type="species">mnesicosma</tp:taxon-name-part></tp:taxon-name></italic> (98-SRNP-9666).</p></caption><graphic xmlns:xlink="http://www.w3.org/1999/xlink" xlink:href="zookeys-461-001-g023.jpg" position="float" orientation="portrait" xlink:type="simple" id="oo_35266.jpg"/></fig><fig id="F25" position="float" orientation="portrait"><label>Figures 147–152.</label><caption><p><italic><tp:taxon-name><tp:taxon-name-part taxon-name-part-type="genus">Ethmia</tp:taxon-name-part></tp:taxon-name></italic> collection localities in Costa Rica: <bold>147</bold> <italic><tp:taxon-name><tp:taxon-name-part taxon-name-part-type="genus">Ethmia</tp:taxon-name-part> <tp:taxon-name-part taxon-name-part-type="species">delliella</tp:taxon-name-part></tp:taxon-name></italic>: red triangles; <italic><tp:taxon-name><tp:taxon-name-part taxon-name-part-type="genus">Ethmia</tp:taxon-name-part> <tp:taxon-name-part taxon-name-part-type="species">bittenella</tp:taxon-name-part></tp:taxon-name></italic>: blue dots <bold>148</bold> <italic><tp:taxon-name><tp:taxon-name-part taxon-name-part-type="genus">Ethmia</tp:taxon-name-part> <tp:taxon-name-part taxon-name-part-type="species">festiva</tp:taxon-name-part></tp:taxon-name></italic>: red triangles; <italic><tp:taxon-name><tp:taxon-name-part taxon-name-part-type="genus">Ethmia</tp:taxon-name-part> <tp:taxon-name-part taxon-name-part-type="species">blaineorum</tp:taxon-name-part></tp:taxon-name></italic>: blue dots <bold>149</bold> <italic><tp:taxon-name><tp:taxon-name-part taxon-name-part-type="genus">Ethmia</tp:taxon-name-part> <tp:taxon-name-part taxon-name-part-type="species">perpulchra</tp:taxon-name-part></tp:taxon-name></italic>: red triangles; <italic><tp:taxon-name><tp:taxon-name-part taxon-name-part-type="genus">Ethmia</tp:taxon-name-part> <tp:taxon-name-part taxon-name-part-type="species">scythropa</tp:taxon-name-part></tp:taxon-name></italic>: blue dots <bold>150</bold> <italic><tp:taxon-name><tp:taxon-name-part taxon-name-part-type="genus">Ethmia</tp:taxon-name-part> <tp:taxon-name-part taxon-name-part-type="species">millerorum</tp:taxon-name-part></tp:taxon-name></italic>: red triangles; <italic><tp:taxon-name><tp:taxon-name-part taxon-name-part-type="genus">Ethmia</tp:taxon-name-part> <tp:taxon-name-part taxon-name-part-type="species">terpnota</tp:taxon-name-part></tp:taxon-name></italic>: blue dots <bold>151</bold> <italic><tp:taxon-name><tp:taxon-name-part taxon-name-part-type="genus">Ethmia</tp:taxon-name-part> <tp:taxon-name-part taxon-name-part-type="species">elutella</tp:taxon-name-part></tp:taxon-name></italic>: red triangles; <italic><tp:taxon-name><tp:taxon-name-part taxon-name-part-type="genus">Ethmia</tp:taxon-name-part> <tp:taxon-name-part taxon-name-part-type="species">janzeni</tp:taxon-name-part></tp:taxon-name></italic>: blue dots <bold>152</bold> <italic><tp:taxon-name><tp:taxon-name-part taxon-name-part-type="genus">Ethmia</tp:taxon-name-part> <tp:taxon-name-part taxon-name-part-type="species">ungulatella</tp:taxon-name-part></tp:taxon-name></italic>: red triangles.</p></caption><graphic xmlns:xlink="http://www.w3.org/1999/xlink" xlink:href="zookeys-461-001-g025.jpg" position="float" orientation="portrait" xlink:type="simple" id="oo_35268.jpg"/></fig></tp:treatment-sec><ref-list><ref id="B22"><mixed-citation xmlns:xlink="http://www.w3.org/1999/xlink" xlink:type="simple"><person-group><name name-style="western"><surname>Powell</surname><given-names>JA</given-names></name></person-group> (<year>1973</year>) <article-title>A systematic monograph of New World Ethmiid moths.</article-title><source>Smithsonian Contributions to Zoology</source> no. <volume>120</volume>.</mixed-citation></ref></ref-list></tp:taxon-treatment>
