# Supplementary material for: A synopsis of the genus Ethmia Hübner in Costa Rica: biology, distribution, and description of 22 new species (Lepidoptera, Gelechioidea, Depressariidae, Ethmiinae), with emphasis on the 42 species known from Área de Conservación Guanacaste
Source: Zookeys. 2014 Dec 9;(461):1–86. doi: 10.3897/zookeys.461.8377 (PMC4283717; doi:10.3897/zookeys.461.8377)
Supplement: XML Treatment for Ethmia millerorum [file zookeys.461.8377-treatment8.xml]

<!DOCTYPE tp:taxon-treatment
  PUBLIC "-//TaxonX//DTD Taxonomic Treatment Publishing DTD v0 20100105//EN" "tax-treatment-NSO.dtd">
<tp:taxon-treatment xmlns:tp="http://www.plazi.org/taxpub"><tp:treatment-meta><kwd-group><label>Taxon classification</label><kwd><named-content content-type="kingdom">Animalia</named-content></kwd><kwd><named-content content-type="order">Lepidoptera</named-content></kwd><kwd><named-content content-type="family">Depressariidae</named-content></kwd></kwd-group><mixed-citation publication-type="journal"><person-group><name><surname>Phillips-Rodríguez</surname><given-names>Eugenie</given-names></name><name><surname>Powell</surname><given-names>Jerry A.</given-names></name><name><surname>Hallwachs</surname><given-names>Winnie</given-names></name><name><surname>Janzen</surname><given-names>Daniel H.</given-names></name></person-group><article-title>A synopsis of the genus <italic><tp:taxon-name><tp:taxon-name-part taxon-name-part-type="genus">Ethmia</tp:taxon-name-part></tp:taxon-name></italic> Hübner in Costa Rica: biology, distribution, and description of 22 new species (<tp:taxon-name><tp:taxon-name-part taxon-name-part-type="order">Lepidoptera</tp:taxon-name-part></tp:taxon-name>, <tp:taxon-name><tp:taxon-name-part taxon-name-part-type="superfamily">Gelechioidea</tp:taxon-name-part></tp:taxon-name>, <tp:taxon-name><tp:taxon-name-part taxon-name-part-type="family">Depressariidae</tp:taxon-name-part></tp:taxon-name>, <tp:taxon-name><tp:taxon-name-part taxon-name-part-type="subfamily">Ethmiinae</tp:taxon-name-part></tp:taxon-name>), with emphasis on the 42 species known from Área de Conservación Guanacaste</article-title><source>Zookeys</source><day>9</day><month>12</month><year>2014</year><volume>2014</volume><issue>461</issue><fpage>1</fpage><lpage>86</lpage><pub-id pub-id-type="doi">10.3897/zookeys.461.8377</pub-id></mixed-citation></tp:treatment-meta><tp:nomenclature><tp:taxon-name>
                            <tp:taxon-name-part taxon-name-part-type="genus">Ethmia</tp:taxon-name-part>
                            <tp:taxon-name-part taxon-name-part-type="species">millerorum</tp:taxon-name-part>
                            <object-id xmlns:xlink="http://www.w3.org/1999/xlink" content-type="zoobank" xlink:type="simple">http://zoobank.org/3AE53BE0-9FD1-4CBD-A88E-9331963839F4</object-id>
                        </tp:taxon-name><tp:taxon-authority>Phillips</tp:taxon-authority><tp:taxon-status xmlns:xlink="http://www.w3.org/1999/xlink" xlink:type="simple">sp. n.</tp:taxon-status><xref ref-type="fig" rid="F1">Figures 8</xref><xref ref-type="fig" rid="F7">, 53</xref><xref ref-type="fig" rid="F15">, 98</xref><xref ref-type="fig" rid="F23">, 138</xref><xref ref-type="fig" rid="F25">, 150</xref></tp:nomenclature><tp:treatment-sec sec-type="Diagnosis"><title>Diagnosis.</title><p>This species is most similar to <italic><tp:taxon-name><tp:taxon-name-part taxon-name-part-type="genus">Ethmia</tp:taxon-name-part> <tp:taxon-name-part taxon-name-part-type="species">terpnota</tp:taxon-name-part></tp:taxon-name></italic>. It can be distinguished mainly on the basis of the male and female genitalia. In the male, the sacculus is slightly elevated but without the finger-like projection present in <italic><tp:taxon-name><tp:taxon-name-part taxon-name-part-type="genus">Ethmia</tp:taxon-name-part> <tp:taxon-name-part taxon-name-part-type="species">terpnota</tp:taxon-name-part></tp:taxon-name></italic>. The valva distal notch is large compared with that of <italic><tp:taxon-name><tp:taxon-name-part taxon-name-part-type="genus">Ethmia</tp:taxon-name-part> <tp:taxon-name-part taxon-name-part-type="species">terpnota</tp:taxon-name-part></tp:taxon-name></italic>. The corpus bursae of the female is a simple rounded sac without the constriction present in <italic><tp:taxon-name><tp:taxon-name-part taxon-name-part-type="genus">Ethmia</tp:taxon-name-part> <tp:taxon-name-part taxon-name-part-type="species">terpnota</tp:taxon-name-part></tp:taxon-name></italic>. The signum is dentate with teeth slightly thinner and longer than those of <italic><tp:taxon-name><tp:taxon-name-part taxon-name-part-type="genus">Ethmia</tp:taxon-name-part> <tp:taxon-name-part taxon-name-part-type="species">terpnota</tp:taxon-name-part></tp:taxon-name></italic>.</p></tp:treatment-sec><tp:treatment-sec sec-type="Description"><title>Description.</title><p>Male: FW length 10.9–11.9 mm (n = 3). <bold>Head:</bold> Labial palpus whitish curved, reaching antenna base, II and III segment brownish exteriorly, proboscis and front brownish, crown white. <bold>Thorax:</bold> Dorsal scaling white, dark narrow band at base of tegula and anterior pronotum, lateral black-blue spots on scutellum. FW ground color white, a large quadrate dorsal purplish coppery blotch at posterior half from 0.5× from base nearly to tornus, extending anteriorly to middle of cell, costal area gray from base to apex; costal area at base with four blackish spots, one distinct spot at dorsum. HW ground color whitish darker towards margin; costa with long, pale ochreous hair pencil enclosed in subcostal pinch-fold. <bold>Abdomen:</bold> Dorsum and ventral scaling brown, genital scaling ochreous. Genitalia (Fig. <xref ref-type="fig" rid="F7">53</xref>) with uncus long, notched; gnathos with posterior teeth continuous; basal processes narrow and elongate; sacculus projected anteriorly.</p><p>Female: FW length 11.4–13.9 mm (n = 3). <bold>Head and thorax:</bold> As described for male, HW unmodified. <bold>Abdomen:</bold> Genitalia (Fig. <xref ref-type="fig" rid="F15">98</xref>) with corpus bursae a simple rounded sac; signum dentate with thin and long teeth.</p></tp:treatment-sec><tp:treatment-sec sec-type="Holotype"><title>Holotype.</title><p>Male: 09-SRNP-36206, DNA Barcoded, <bold>Costa Rica:</bold> Guanacaste: Área de Conservación Guanacaste: Sector Cacao, Sendero Arenales, 1080m, 1M 10 Jul 2009, Harry Ramírez. Reared from <italic><tp:taxon-name><tp:taxon-name-part taxon-name-part-type="genus">Bourreria</tp:taxon-name-part> <tp:taxon-name-part taxon-name-part-type="species">costaricensis</tp:taxon-name-part></tp:taxon-name></italic> (<tp:taxon-name><tp:taxon-name-part taxon-name-part-type="family">Boraginaceae</tp:taxon-name-part></tp:taxon-name>). Deposited in INBio<bold>. Paratypes: Costa Rica:</bold> Alajuela: ACG: Sector Rincón Rain Forest, Albergue Oscar, 719 m, 1M 1.iv.2011, H. Cambronero &amp; S. Ríos. Guanacaste: ACG: Sector Cacao, Sendero Arenales, 1080 m, 1M 2F 12.vii.2009, Harry Ramírez; Sendero Derrumbe, 1220 m, 4M 1F 28.iv/3.v.2004, H. Ramírez, 1M 1F 25.iv/1.v. 2008, M. Pereira, 1F 10.vii.2009, H. Ramírez; Derrumbe, 1310 m, 1F 14.v.2010, F Quesada &amp; S. Ríos; Estación Cacao 1150 m, 1M 02.i.2007, D. García, 1M 6.v.2007, M. Pereira, 1F 28.iv.2007, H. Ramírez, 1M 1F 3/5.v.2008, H. Ramírez, 1F 23vii. 2009, R. Franco &amp; S. Ríos, 14.v.2010, F. Quesada &amp; S, Ríos; Toma de agua, 1600 m, 1F 8.x.2010, S. Ríos &amp; F. Quesada (BMNH, INBio, EME, USNM).</p></tp:treatment-sec><tp:treatment-sec sec-type="Distribution and biology"><title>Distribution and biology.</title><p><italic><tp:taxon-name><tp:taxon-name-part taxon-name-part-type="genus">Ethmia</tp:taxon-name-part> <tp:taxon-name-part taxon-name-part-type="species">millerorum</tp:taxon-name-part></tp:taxon-name></italic> has been found in Costa Rica (Fig. <xref ref-type="fig" rid="F25">150</xref>) from 1150 to 1300 m in the Cordillera Volcánica de Guanacaste, in ACG rain forest.</p></tp:treatment-sec><tp:treatment-sec sec-type="Food plant records"><title>Food plant records.</title><p><italic><tp:taxon-name><tp:taxon-name-part taxon-name-part-type="genus">Ethmia</tp:taxon-name-part> <tp:taxon-name-part taxon-name-part-type="species">millerorum</tp:taxon-name-part></tp:taxon-name></italic> has been reared from <tp:taxon-name><tp:taxon-name-part taxon-name-part-type="family">Boraginaceae</tp:taxon-name-part></tp:taxon-name>: <italic><tp:taxon-name><tp:taxon-name-part taxon-name-part-type="genus">Bourreria</tp:taxon-name-part> <tp:taxon-name-part taxon-name-part-type="species">costaricensis</tp:taxon-name-part></tp:taxon-name></italic>.</p></tp:treatment-sec><tp:treatment-sec sec-type="Immature stages"><title>Immature stages</title><p>(Fig. <xref ref-type="fig" rid="F23">138</xref>). Dorsum: Head and segments T1-T3 bright orange with conspicuous black dots dorsum and lateral. Abdomen segments A1-A7 dorsum white with black dots, A7–A10 bright orange with black dots.</p></tp:treatment-sec><tp:treatment-sec sec-type="Etymology"><title>Etymology.</title><p><italic><tp:taxon-name><tp:taxon-name-part taxon-name-part-type="genus">Ethmia</tp:taxon-name-part> <tp:taxon-name-part taxon-name-part-type="species">millerorum</tp:taxon-name-part></tp:taxon-name></italic> is named in honor of Kenton and Sue Miller for their lifetime generation, coaching, cheerleading, and production of conservation of global biodiversity, beginning with the recommendation for the establishment and early growth of the seed of ACG as Parque Nacional Santa Rosa in 1971.</p></tp:treatment-sec><tp:treatment-sec><!--Section generated to contain objects referenced in tp:taxon-treatment.--><fig id="F1" position="float" orientation="portrait"><label>Figures 1–11.</label><caption><p><italic><tp:taxon-name><tp:taxon-name-part taxon-name-part-type="genus">Ethmia</tp:taxon-name-part></tp:taxon-name></italic> from Costa Rica, adults: <bold>1</bold> <italic><tp:taxon-name><tp:taxon-name-part taxon-name-part-type="genus">Ethmia</tp:taxon-name-part> <tp:taxon-name-part taxon-name-part-type="species">delliella</tp:taxon-name-part></tp:taxon-name></italic>, male, INB0003314923 <bold>2</bold> <italic><tp:taxon-name><tp:taxon-name-part taxon-name-part-type="genus">Ethmia</tp:taxon-name-part> <tp:taxon-name-part taxon-name-part-type="species">bittenella</tp:taxon-name-part></tp:taxon-name></italic>, male, INBIOCRI001341767 <bold>3</bold> <italic><tp:taxon-name><tp:taxon-name-part taxon-name-part-type="genus">Ethmia</tp:taxon-name-part> <tp:taxon-name-part taxon-name-part-type="species">festiva</tp:taxon-name-part></tp:taxon-name></italic>, male, 09-SRNP-107992 <bold>4</bold> <italic><tp:taxon-name><tp:taxon-name-part taxon-name-part-type="genus">Ethmia</tp:taxon-name-part> <tp:taxon-name-part taxon-name-part-type="species">blaineorum</tp:taxon-name-part></tp:taxon-name></italic>, paratype, male, INBIOCRI000227642 <bold>5</bold> <italic><tp:taxon-name><tp:taxon-name-part taxon-name-part-type="genus">Ethmia</tp:taxon-name-part> <tp:taxon-name-part taxon-name-part-type="species">scythropa</tp:taxon-name-part></tp:taxon-name></italic>, male, 06-SRNP-102759 <bold>6</bold> <italic><tp:taxon-name><tp:taxon-name-part taxon-name-part-type="genus">Ethmia</tp:taxon-name-part> <tp:taxon-name-part taxon-name-part-type="species">perpulchra</tp:taxon-name-part></tp:taxon-name></italic>, male, INB0003146822 <bold>7</bold> <italic><tp:taxon-name><tp:taxon-name-part taxon-name-part-type="genus">Ethmia</tp:taxon-name-part> <tp:taxon-name-part taxon-name-part-type="species">terpnota</tp:taxon-name-part></tp:taxon-name></italic>, male, 06-SRNP-102760 <bold>8</bold> <italic><tp:taxon-name><tp:taxon-name-part taxon-name-part-type="genus">Ethmia</tp:taxon-name-part> <tp:taxon-name-part taxon-name-part-type="species">millerorum</tp:taxon-name-part></tp:taxon-name></italic>, holotype, male, 09-SRNP-36206 <bold>9</bold> <italic><tp:taxon-name><tp:taxon-name-part taxon-name-part-type="genus">Ethmia</tp:taxon-name-part> <tp:taxon-name-part taxon-name-part-type="species">elutella</tp:taxon-name-part></tp:taxon-name></italic>, male, 11-SRNP-100961 <bold>10</bold> <italic><tp:taxon-name><tp:taxon-name-part taxon-name-part-type="genus">Ethmia</tp:taxon-name-part> <tp:taxon-name-part taxon-name-part-type="species">janzeni</tp:taxon-name-part></tp:taxon-name></italic>, male, INB0003435319 <bold>11</bold> <italic><tp:taxon-name><tp:taxon-name-part taxon-name-part-type="genus">Ethmia</tp:taxon-name-part> <tp:taxon-name-part taxon-name-part-type="species">ungulatella</tp:taxon-name-part></tp:taxon-name></italic>, male, 07-SRNP-106727.</p></caption><graphic xmlns:xlink="http://www.w3.org/1999/xlink" xlink:href="zookeys-461-001-g001.jpg" position="float" orientation="portrait" xlink:type="simple" id="oo_35244.jpg"/></fig><fig id="F7" position="float" orientation="portrait"><label>Figures 52–56.</label><caption><p>Male genitalia of <italic><tp:taxon-name><tp:taxon-name-part taxon-name-part-type="genus">Ethmia</tp:taxon-name-part></tp:taxon-name></italic>, aedeagus separated: <bold>52</bold> <italic><tp:taxon-name><tp:taxon-name-part taxon-name-part-type="genus">Ethmia</tp:taxon-name-part> <tp:taxon-name-part taxon-name-part-type="species">terpnota</tp:taxon-name-part></tp:taxon-name></italic>, 10-SRNP-100341 (sp= saccular process) <bold>53</bold> <italic><tp:taxon-name><tp:taxon-name-part taxon-name-part-type="genus">Ethmia</tp:taxon-name-part> <tp:taxon-name-part taxon-name-part-type="species">millerorum</tp:taxon-name-part></tp:taxon-name></italic>, paratype, 07-SRNP-35768, (s=sacculus) <bold>54</bold> <italic><tp:taxon-name><tp:taxon-name-part taxon-name-part-type="genus">Ethmia</tp:taxon-name-part> <tp:taxon-name-part taxon-name-part-type="species">elutella</tp:taxon-name-part></tp:taxon-name></italic>, INBIOCRI001409679 <bold>55</bold> <italic><tp:taxon-name><tp:taxon-name-part taxon-name-part-type="genus">Ethmia</tp:taxon-name-part> <tp:taxon-name-part taxon-name-part-type="species">janzeni</tp:taxon-name-part></tp:taxon-name></italic>, 10-SRNP-106466 <bold>56</bold> <italic><tp:taxon-name><tp:taxon-name-part taxon-name-part-type="genus">Ethmia</tp:taxon-name-part> <tp:taxon-name-part taxon-name-part-type="species">ungulatella</tp:taxon-name-part></tp:taxon-name></italic>, INBIOCRI003521715.</p></caption><graphic xmlns:xlink="http://www.w3.org/1999/xlink" xlink:href="zookeys-461-001-g007.jpg" position="float" orientation="portrait" xlink:type="simple" id="oo_35250.jpg"/></fig><fig id="F15" position="float" orientation="portrait"><label>Figures 97–101.</label><caption><p>Female genitalia of <italic><tp:taxon-name><tp:taxon-name-part taxon-name-part-type="genus">Ethmia</tp:taxon-name-part></tp:taxon-name></italic>: <bold>97</bold> <italic><tp:taxon-name><tp:taxon-name-part taxon-name-part-type="genus">Ethmia</tp:taxon-name-part> <tp:taxon-name-part taxon-name-part-type="species">terpnota</tp:taxon-name-part></tp:taxon-name></italic>, INBIOCRI001054759: <bold>97a</bold> sterigma, segments VIII-X and base of ductus <bold>97b</bold> signum detail <bold>98</bold> <italic><tp:taxon-name><tp:taxon-name-part taxon-name-part-type="genus">Ethmia</tp:taxon-name-part> <tp:taxon-name-part taxon-name-part-type="species">millerorum</tp:taxon-name-part></tp:taxon-name></italic>, paratype, 07-SRNP-35770: <bold>98a</bold> sterigma <bold>98b</bold> corpus bursae <bold>99</bold> <italic><tp:taxon-name><tp:taxon-name-part taxon-name-part-type="genus">Ethmia</tp:taxon-name-part> <tp:taxon-name-part taxon-name-part-type="species">elutella</tp:taxon-name-part></tp:taxon-name></italic>, INBIOCRI001409679: <bold>99a</bold> sterigma <bold>99b</bold> corpus bursae <bold>99c</bold> signum detail <bold>100</bold> <italic><tp:taxon-name><tp:taxon-name-part taxon-name-part-type="genus">Ethmia</tp:taxon-name-part> <tp:taxon-name-part taxon-name-part-type="species">janzeni</tp:taxon-name-part></tp:taxon-name></italic>, 11-SRNP-100960: <bold>100a</bold> sterigma <bold>100b</bold> signum detail <bold>101</bold> <italic><tp:taxon-name><tp:taxon-name-part taxon-name-part-type="genus">Ethmia</tp:taxon-name-part> <tp:taxon-name-part taxon-name-part-type="species">ungulatella</tp:taxon-name-part></tp:taxon-name></italic>, INBIOCRI003554528: <bold>101a</bold> sterigma <bold>101b</bold> corpus bursae.</p></caption><graphic xmlns:xlink="http://www.w3.org/1999/xlink" xlink:href="zookeys-461-001-g015.jpg" position="float" orientation="portrait" xlink:type="simple" id="oo_35258.jpg"/></fig><fig id="F23" position="float" orientation="portrait"><label>Figures 136–140.</label><caption><p><italic><tp:taxon-name><tp:taxon-name-part taxon-name-part-type="genus">Ethmia</tp:taxon-name-part></tp:taxon-name></italic> last instar caterpillars, lateral and dorsal view: <bold>136</bold> <italic><tp:taxon-name><tp:taxon-name-part taxon-name-part-type="genus">Ethmia</tp:taxon-name-part> <tp:taxon-name-part taxon-name-part-type="species">delliella</tp:taxon-name-part></tp:taxon-name></italic>, (87-SRNP-561) <bold>137</bold> <italic><tp:taxon-name><tp:taxon-name-part taxon-name-part-type="genus">Ethmia</tp:taxon-name-part> <tp:taxon-name-part taxon-name-part-type="species">scythropa</tp:taxon-name-part></tp:taxon-name></italic>, (05-SRNP-22066) <bold>138</bold> <italic><tp:taxon-name><tp:taxon-name-part taxon-name-part-type="genus">Ethmia</tp:taxon-name-part> <tp:taxon-name-part taxon-name-part-type="species">millerorum</tp:taxon-name-part></tp:taxon-name></italic>, (09-SRNP-36150) <bold>139</bold> <italic><tp:taxon-name><tp:taxon-name-part taxon-name-part-type="genus">Ethmia</tp:taxon-name-part> <tp:taxon-name-part taxon-name-part-type="species">dianemillerae</tp:taxon-name-part></tp:taxon-name></italic>, (08-SRNP-5574) <bold>140</bold> <italic><tp:taxon-name><tp:taxon-name-part taxon-name-part-type="genus">Ethmia</tp:taxon-name-part> <tp:taxon-name-part taxon-name-part-type="species">mnesicosma</tp:taxon-name-part></tp:taxon-name></italic> (98-SRNP-9666).</p></caption><graphic xmlns:xlink="http://www.w3.org/1999/xlink" xlink:href="zookeys-461-001-g023.jpg" position="float" orientation="portrait" xlink:type="simple" id="oo_35266.jpg"/></fig><fig id="F25" position="float" orientation="portrait"><label>Figures 147–152.</label><caption><p><italic><tp:taxon-name><tp:taxon-name-part taxon-name-part-type="genus">Ethmia</tp:taxon-name-part></tp:taxon-name></italic> collection localities in Costa Rica: <bold>147</bold> <italic><tp:taxon-name><tp:taxon-name-part taxon-name-part-type="genus">Ethmia</tp:taxon-name-part> <tp:taxon-name-part taxon-name-part-type="species">delliella</tp:taxon-name-part></tp:taxon-name></italic>: red triangles; <italic><tp:taxon-name><tp:taxon-name-part taxon-name-part-type="genus">Ethmia</tp:taxon-name-part> <tp:taxon-name-part taxon-name-part-type="species">bittenella</tp:taxon-name-part></tp:taxon-name></italic>: blue dots <bold>148</bold> <italic><tp:taxon-name><tp:taxon-name-part taxon-name-part-type="genus">Ethmia</tp:taxon-name-part> <tp:taxon-name-part taxon-name-part-type="species">festiva</tp:taxon-name-part></tp:taxon-name></italic>: red triangles; <italic><tp:taxon-name><tp:taxon-name-part taxon-name-part-type="genus">Ethmia</tp:taxon-name-part> <tp:taxon-name-part taxon-name-part-type="species">blaineorum</tp:taxon-name-part></tp:taxon-name></italic>: blue dots <bold>149</bold> <italic><tp:taxon-name><tp:taxon-name-part taxon-name-part-type="genus">Ethmia</tp:taxon-name-part> <tp:taxon-name-part taxon-name-part-type="species">perpulchra</tp:taxon-name-part></tp:taxon-name></italic>: red triangles; <italic><tp:taxon-name><tp:taxon-name-part taxon-name-part-type="genus">Ethmia</tp:taxon-name-part> <tp:taxon-name-part taxon-name-part-type="species">scythropa</tp:taxon-name-part></tp:taxon-name></italic>: blue dots <bold>150</bold> <italic><tp:taxon-name><tp:taxon-name-part taxon-name-part-type="genus">Ethmia</tp:taxon-name-part> <tp:taxon-name-part taxon-name-part-type="species">millerorum</tp:taxon-name-part></tp:taxon-name></italic>: red triangles; <italic><tp:taxon-name><tp:taxon-name-part taxon-name-part-type="genus">Ethmia</tp:taxon-name-part> <tp:taxon-name-part taxon-name-part-type="species">terpnota</tp:taxon-name-part></tp:taxon-name></italic>: blue dots <bold>151</bold> <italic><tp:taxon-name><tp:taxon-name-part taxon-name-part-type="genus">Ethmia</tp:taxon-name-part> <tp:taxon-name-part taxon-name-part-type="species">elutella</tp:taxon-name-part></tp:taxon-name></italic>: red triangles; <italic><tp:taxon-name><tp:taxon-name-part taxon-name-part-type="genus">Ethmia</tp:taxon-name-part> <tp:taxon-name-part taxon-name-part-type="species">janzeni</tp:taxon-name-part></tp:taxon-name></italic>: blue dots <bold>152</bold> <italic><tp:taxon-name><tp:taxon-name-part taxon-name-part-type="genus">Ethmia</tp:taxon-name-part> <tp:taxon-name-part taxon-name-part-type="species">ungulatella</tp:taxon-name-part></tp:taxon-name></italic>: red triangles.</p></caption><graphic xmlns:xlink="http://www.w3.org/1999/xlink" xlink:href="zookeys-461-001-g025.jpg" position="float" orientation="portrait" xlink:type="simple" id="oo_35268.jpg"/></fig></tp:treatment-sec></tp:taxon-treatment>
