# Supplementary material for: A synopsis of the genus Ethmia Hübner in Costa Rica: biology, distribution, and description of 22 new species (Lepidoptera, Gelechioidea, Depressariidae, Ethmiinae), with emphasis on the 42 species known from Área de Conservación Guanacaste
Source: Zookeys. 2014 Dec 9;(461):1–86. doi: 10.3897/zookeys.461.8377 (PMC4283717; doi:10.3897/zookeys.461.8377)
Supplement: XML Treatment for Ethmia dianemillerae [file zookeys.461.8377-treatment13.xml]

<!DOCTYPE tp:taxon-treatment
  PUBLIC "-//TaxonX//DTD Taxonomic Treatment Publishing DTD v0 20100105//EN" "tax-treatment-NSO.dtd">
<tp:taxon-treatment xmlns:tp="http://www.plazi.org/taxpub"><tp:treatment-meta><kwd-group><label>Taxon classification</label><kwd><named-content content-type="kingdom">Animalia</named-content></kwd><kwd><named-content content-type="order">Lepidoptera</named-content></kwd><kwd><named-content content-type="family">Depressariidae</named-content></kwd></kwd-group><mixed-citation publication-type="journal"><person-group><name><surname>Phillips-Rodríguez</surname><given-names>Eugenie</given-names></name><name><surname>Powell</surname><given-names>Jerry A.</given-names></name><name><surname>Hallwachs</surname><given-names>Winnie</given-names></name><name><surname>Janzen</surname><given-names>Daniel H.</given-names></name></person-group><article-title>A synopsis of the genus <italic><tp:taxon-name><tp:taxon-name-part taxon-name-part-type="genus">Ethmia</tp:taxon-name-part></tp:taxon-name></italic> Hübner in Costa Rica: biology, distribution, and description of 22 new species (<tp:taxon-name><tp:taxon-name-part taxon-name-part-type="order">Lepidoptera</tp:taxon-name-part></tp:taxon-name>, <tp:taxon-name><tp:taxon-name-part taxon-name-part-type="superfamily">Gelechioidea</tp:taxon-name-part></tp:taxon-name>, <tp:taxon-name><tp:taxon-name-part taxon-name-part-type="family">Depressariidae</tp:taxon-name-part></tp:taxon-name>, <tp:taxon-name><tp:taxon-name-part taxon-name-part-type="subfamily">Ethmiinae</tp:taxon-name-part></tp:taxon-name>), with emphasis on the 42 species known from Área de Conservación Guanacaste</article-title><source>Zookeys</source><day>9</day><month>12</month><year>2014</year><volume>2014</volume><issue>461</issue><fpage>1</fpage><lpage>86</lpage><pub-id pub-id-type="doi">10.3897/zookeys.461.8377</pub-id></mixed-citation></tp:treatment-meta><tp:nomenclature><tp:taxon-name>
                            <tp:taxon-name-part taxon-name-part-type="genus">Ethmia</tp:taxon-name-part>
                            <tp:taxon-name-part taxon-name-part-type="species">dianemillerae</tp:taxon-name-part>
                            <object-id xmlns:xlink="http://www.w3.org/1999/xlink" content-type="zoobank" xlink:type="simple">http://zoobank.org/8FD8759A-C366-4F78-8FBE-0D390B55E963</object-id>
                        </tp:taxon-name><tp:taxon-authority>Phillips</tp:taxon-authority><tp:taxon-status xmlns:xlink="http://www.w3.org/1999/xlink" xlink:type="simple">sp. n.</tp:taxon-status><xref ref-type="fig" rid="F2">Figures 13</xref><xref ref-type="fig" rid="F8">, 58</xref><xref ref-type="fig" rid="F16">, 103</xref><xref ref-type="fig" rid="F23">, 139</xref><xref ref-type="fig" rid="F26">, 154</xref></tp:nomenclature><tp:treatment-sec sec-type="Diagnosis"><title>Diagnosis.</title><p><italic><tp:taxon-name><tp:taxon-name-part taxon-name-part-type="genus">Ethmia</tp:taxon-name-part> <tp:taxon-name-part taxon-name-part-type="species">dianemillerae</tp:taxon-name-part></tp:taxon-name></italic> is most similar to <italic><tp:taxon-name><tp:taxon-name-part taxon-name-part-type="genus">Ethmia</tp:taxon-name-part> <tp:taxon-name-part taxon-name-part-type="species">exornata</tp:taxon-name-part></tp:taxon-name></italic> and can be distinguished externally by FW with two basal spots, which are similar in size, in contrast with <italic><tp:taxon-name><tp:taxon-name-part taxon-name-part-type="genus">Ethmia</tp:taxon-name-part> <tp:taxon-name-part taxon-name-part-type="species">exornata</tp:taxon-name-part></tp:taxon-name></italic> where the internal dorsal spot is always smaller than the external. In the male genitalia in <italic><tp:taxon-name><tp:taxon-name-part taxon-name-part-type="genus">Ethmia</tp:taxon-name-part> <tp:taxon-name-part taxon-name-part-type="species">dianemillerae</tp:taxon-name-part></tp:taxon-name></italic> the basal process is 1.3 the size of the uncus while in <italic><tp:taxon-name><tp:taxon-name-part taxon-name-part-type="genus">Ethmia</tp:taxon-name-part> <tp:taxon-name-part taxon-name-part-type="species">exornata</tp:taxon-name-part></tp:taxon-name></italic> the basal process is 0.9 length of the uncus. In the females the base of the ductus bursae in <italic><tp:taxon-name><tp:taxon-name-part taxon-name-part-type="genus">Ethmia</tp:taxon-name-part> <tp:taxon-name-part taxon-name-part-type="species">exornata</tp:taxon-name-part></tp:taxon-name></italic> is sclerotized and slightly augmented while in <italic><tp:taxon-name><tp:taxon-name-part taxon-name-part-type="genus">Ethmia</tp:taxon-name-part> <tp:taxon-name-part taxon-name-part-type="species">dianemillerae</tp:taxon-name-part></tp:taxon-name></italic> it is simple.</p></tp:treatment-sec><tp:treatment-sec sec-type="Description"><title>Description.</title><p>Male: FW length: 10.3 mm (n = 1). <bold>Head:</bold> labial palpus curved elongate exceeding base of antenna, smooth scale white, base of second segment brownish. Base of antenna dark with white spot; proboscis brownish, front and crown white. <bold>Thorax:</bold> Dorsal scaling white with dark gray markings narrow in the base of collar, broad on base of tegula and a large spot on scutellum sometimes split in two longitudinally by white; underside light brown, thorax and abdomen white laterally. FW ground color white, several dark spots in costal half, two dark spots of similar size in base of posterior half, light brown band from base of costa to 0.75× of FW, base of costa dark split by white spot. A large reddish spot surrounded by brown from gray costal band to posterior margin, covering all area antemedial to postmedial, this blotch with zigzag whitish line over it; termen reddish, golden apically to above termen, two large spots in white subterminal area. HW ground color brownish with termen ochreus; costal area simple. <bold>Abdomen:</bold> Brownish, white lateral, genital scaling ochreous laterally, paler dorsal and ventral. Genitalia (Fig. <xref ref-type="fig" rid="F8">58</xref>) with uncus with lateral arms, gnathos bifurcated with stout spines and middle of bifurcation flat. Basal process 1.3× length of uncus; valva apex pointed, notched at 0.6× of valva length; sacculus short representing 0.45× of valva length.</p><p>Female: FW length 11.5–12.5 mm (n = 3). <bold>Head and thorax:</bold> As described for male. <bold>Abdomen:</bold> Genitalia (Fig. <xref ref-type="fig" rid="F16">103</xref>) with sterigma with lateral lobes triangular; ductus bursae slightly sclerotized basally, signum a narrow crease with short teeth. VIII segment with sclerotized rounded patches at dorsum.</p></tp:treatment-sec><tp:treatment-sec sec-type="Holotype"><title>Holotype.</title><p>Male: 06-SRNP-108063, DNA Barcoded, <bold>Costa Rica:</bold> Guanacaste: ACG: Sector del Oro, Lote Serrano, 585 m, 22.x.2006, H. Cambronero &amp; R. Franco. Deposited in INBio. <bold>Paratypes: Costa Rica:</bold> Alajuela: ACG, Sector Rincón Rainforest, Estación Caribe, 391 m, 1F 13.vii.2007, S. Ríos &amp; H. Cambronero; Sector San Cristóbal, Camino Brasilia, 500 m, 1F 3.ix.2008, Carolina Cano. Guanacaste: ACG, Sector del Oro, Lote Serrano, 585 m, 1F 22.x.2006, H. Cambronero &amp; R. R.Franco. Limón: Pococí, Finca Bosque lluvioso 300 m, 1M 26.ix.2000, G. Rodríguez (INBio, EME, USNM).</p></tp:treatment-sec><tp:treatment-sec sec-type="Distribution and biology"><title>Distribution and biology.</title><p><italic><tp:taxon-name><tp:taxon-name-part taxon-name-part-type="genus">Ethmia</tp:taxon-name-part> <tp:taxon-name-part taxon-name-part-type="species">dianemillerae</tp:taxon-name-part></tp:taxon-name></italic> has been collected in Costa Rica (Fig. <xref ref-type="fig" rid="F26">154</xref>) at middle elevations on the Caribbean slope of Cordillera Volcánica de Guanacaste, Cordillera Volcánica Central, and in the lowlands of Northern Caribbean. It has been found in ACG rain forest.</p></tp:treatment-sec><tp:treatment-sec sec-type="Food plant records"><title>Food plant records.</title><p><italic><tp:taxon-name><tp:taxon-name-part taxon-name-part-type="genus">Ethmia</tp:taxon-name-part> <tp:taxon-name-part taxon-name-part-type="species">dianemillerae</tp:taxon-name-part></tp:taxon-name></italic> has been reared from larvae feeding on <tp:taxon-name><tp:taxon-name-part taxon-name-part-type="family">Boraginaceae</tp:taxon-name-part></tp:taxon-name>: <italic><tp:taxon-name><tp:taxon-name-part taxon-name-part-type="genus">Cordia</tp:taxon-name-part> <tp:taxon-name-part taxon-name-part-type="species">alliodora</tp:taxon-name-part></tp:taxon-name></italic> (Ruiz &amp; Pav.) Oken.</p><!--PageBreak--></tp:treatment-sec><tp:treatment-sec sec-type="Immature stages"><title>Immature stages</title><p>(Fig. <xref ref-type="fig" rid="F23">139</xref>). Dorsum: Head capsule black with whitish band; prothoracic shield yellow with medium and small black dots. T2 white anteriorly with large black dots, yellow posteriorly; three evenly spaced dark spots from T3 to A3; A6, A7 and A9 white with two broad black bands. A1-A2, A4-A5 mostly yellow with white and black bands. Lateral: blackish with irregular yellow and white marks.</p></tp:treatment-sec><tp:treatment-sec sec-type="Etymology"><title>Etymology.</title><p><italic><tp:taxon-name><tp:taxon-name-part taxon-name-part-type="genus">Ethmia</tp:taxon-name-part> <tp:taxon-name-part taxon-name-part-type="species">dianemillerae</tp:taxon-name-part></tp:taxon-name></italic> is named in honor of Diane Miller of Charlottesville, Virginia, for her steering of the Blue Moon Fund in the footsteps of the W. Alton Jones Foundation, both of which allowed ACG and the Guanacaste Dry Forest Conservation Fund to acquire major blocks of Costa Rican rain forest for permanent conservation.</p></tp:treatment-sec><tp:treatment-sec><!--Section generated to contain objects referenced in tp:taxon-treatment.--><fig id="F2" position="float" orientation="portrait"><label>Figures 12–18.</label><caption><p><italic><tp:taxon-name><tp:taxon-name-part taxon-name-part-type="genus">Ethmia</tp:taxon-name-part></tp:taxon-name></italic> from Costa Rica, adults: <bold>12</bold> <italic><tp:taxon-name><tp:taxon-name-part taxon-name-part-type="genus">Ethmia</tp:taxon-name-part> <tp:taxon-name-part taxon-name-part-type="species">exornata</tp:taxon-name-part></tp:taxon-name></italic>, male, 08-SRNP-104410 <bold>13</bold> <italic><tp:taxon-name><tp:taxon-name-part taxon-name-part-type="genus">Ethmia</tp:taxon-name-part> <tp:taxon-name-part taxon-name-part-type="species">dianemillerae</tp:taxon-name-part></tp:taxon-name></italic>, holotype, female, 06-SRNP-108063 <bold>14</bold> <italic><tp:taxon-name><tp:taxon-name-part taxon-name-part-type="genus">Ethmia</tp:taxon-name-part> <tp:taxon-name-part taxon-name-part-type="species">adrianforsythi</tp:taxon-name-part></tp:taxon-name></italic>, paratype, male, INBIOCRI002138328 <bold>15</bold> <italic><tp:taxon-name><tp:taxon-name-part taxon-name-part-type="genus">Ethmia</tp:taxon-name-part> <tp:taxon-name-part taxon-name-part-type="species">phylacis</tp:taxon-name-part></tp:taxon-name></italic>, female, 06-SRNP-104311 <bold>16</bold> <italic><tp:taxon-name><tp:taxon-name-part taxon-name-part-type="genus">Ethmia</tp:taxon-name-part> <tp:taxon-name-part taxon-name-part-type="species">mnesicosma</tp:taxon-name-part></tp:taxon-name></italic>, male, 09-SRNP-105559 <bold>17</bold> <italic><tp:taxon-name><tp:taxon-name-part taxon-name-part-type="genus">Ethmia</tp:taxon-name-part> <tp:taxon-name-part taxon-name-part-type="species">chemsaki</tp:taxon-name-part></tp:taxon-name></italic>, male, 06-SRNP-104292 <bold>18</bold> <italic><tp:taxon-name><tp:taxon-name-part taxon-name-part-type="genus">Ethmia</tp:taxon-name-part> <tp:taxon-name-part taxon-name-part-type="species">stephenrumseyi</tp:taxon-name-part></tp:taxon-name></italic>, paratype, male, 10-SRNP-112265.</p></caption><graphic xmlns:xlink="http://www.w3.org/1999/xlink" xlink:href="zookeys-461-001-g002.jpg" position="float" orientation="portrait" xlink:type="simple" id="oo_35245.jpg"/></fig><fig id="F8" position="float" orientation="portrait"><label>Figures 57–63.</label><caption><p>Male genitalia of <italic><tp:taxon-name><tp:taxon-name-part taxon-name-part-type="genus">Ethmia</tp:taxon-name-part></tp:taxon-name></italic>, aedeagus separated: <bold>57</bold> <italic><tp:taxon-name><tp:taxon-name-part taxon-name-part-type="genus">Ethmia</tp:taxon-name-part> <tp:taxon-name-part taxon-name-part-type="species">exornata</tp:taxon-name-part></tp:taxon-name></italic>, 09-SRNP-106476 (u= uncus, g= gnathos, bp= basal process) <bold>58</bold> <italic><tp:taxon-name><tp:taxon-name-part taxon-name-part-type="genus">Ethmia</tp:taxon-name-part> <tp:taxon-name-part taxon-name-part-type="species">dianemillerae</tp:taxon-name-part></tp:taxon-name></italic>, paratype, INB0003347736 (bp= basal process) <bold>59</bold> <italic><tp:taxon-name><tp:taxon-name-part taxon-name-part-type="genus">Ethmia</tp:taxon-name-part> <tp:taxon-name-part taxon-name-part-type="species">adrianforsythi</tp:taxon-name-part></tp:taxon-name></italic>, paratype, INB0003230742 <bold>60</bold> <italic><tp:taxon-name><tp:taxon-name-part taxon-name-part-type="genus">Ethmia</tp:taxon-name-part> <tp:taxon-name-part taxon-name-part-type="species">phylacis</tp:taxon-name-part></tp:taxon-name></italic>, 06-SRNP-104313 <bold>61</bold> <italic><tp:taxon-name><tp:taxon-name-part taxon-name-part-type="genus">Ethmia</tp:taxon-name-part> <tp:taxon-name-part taxon-name-part-type="species">mnesicosma</tp:taxon-name-part></tp:taxon-name></italic>, 10-SRNP-115642 <bold>62</bold> <italic><tp:taxon-name><tp:taxon-name-part taxon-name-part-type="genus">Ethmia</tp:taxon-name-part> <tp:taxon-name-part taxon-name-part-type="species">chemsaki</tp:taxon-name-part></tp:taxon-name></italic>, 09-SRNP-104698 <bold>63</bold> <italic><tp:taxon-name><tp:taxon-name-part taxon-name-part-type="genus">Ethmia</tp:taxon-name-part> <tp:taxon-name-part taxon-name-part-type="species">stephenrumseyi</tp:taxon-name-part></tp:taxon-name></italic>, paratype, INBIOCRI002386616.</p></caption><graphic xmlns:xlink="http://www.w3.org/1999/xlink" xlink:href="zookeys-461-001-g008.jpg" position="float" orientation="portrait" xlink:type="simple" id="oo_35251.jpg"/></fig><fig id="F16" position="float" orientation="portrait"><label>Figures 102–106.</label><caption><p>Female genitalia of <italic><tp:taxon-name><tp:taxon-name-part taxon-name-part-type="genus">Ethmia</tp:taxon-name-part></tp:taxon-name></italic>: <bold>102</bold> <italic><tp:taxon-name><tp:taxon-name-part taxon-name-part-type="genus">Ethmia</tp:taxon-name-part> <tp:taxon-name-part taxon-name-part-type="species">exornata</tp:taxon-name-part></tp:taxon-name></italic>, 09-SRNP-105739: <bold>102a</bold> sterigma, segments VIII-X and base of ductus <bold>102b</bold> signum detail <bold>103</bold> <italic><tp:taxon-name><tp:taxon-name-part taxon-name-part-type="genus">Ethmia</tp:taxon-name-part> <tp:taxon-name-part taxon-name-part-type="species">dianemillerae</tp:taxon-name-part></tp:taxon-name></italic>, paratype, 08-SRNP-5574: <bold>103a</bold> sterigma <bold>103b</bold> corpus bursae <bold>104</bold> <italic><tp:taxon-name><tp:taxon-name-part taxon-name-part-type="genus">Ethmia</tp:taxon-name-part> <tp:taxon-name-part taxon-name-part-type="species">adrianforsythi</tp:taxon-name-part></tp:taxon-name></italic>, paratype,10-SRNP-106552: <bold>104a</bold> sterigma <bold>104b</bold> corpus bursae <bold>104c</bold> signum detail <bold>105</bold> <italic><tp:taxon-name><tp:taxon-name-part taxon-name-part-type="genus">Ethmia</tp:taxon-name-part> <tp:taxon-name-part taxon-name-part-type="species">phylacis</tp:taxon-name-part></tp:taxon-name></italic>, 09-SRNP-104703: <bold>105a</bold> sterigma <bold>105b</bold> corpus bursae <bold>105b</bold> signum detail <bold>106</bold> <italic><tp:taxon-name><tp:taxon-name-part taxon-name-part-type="genus">Ethmia</tp:taxon-name-part> <tp:taxon-name-part taxon-name-part-type="species">mnesicosma</tp:taxon-name-part></tp:taxon-name></italic>, 06-SRNP-16295: <bold>106a</bold> sterigma <bold>106b</bold> corpus bursae.</p></caption><graphic xmlns:xlink="http://www.w3.org/1999/xlink" xlink:href="zookeys-461-001-g016.jpg" position="float" orientation="portrait" xlink:type="simple" id="oo_35259.jpg"/></fig><fig id="F23" position="float" orientation="portrait"><label>Figures 136–140.</label><caption><p><italic><tp:taxon-name><tp:taxon-name-part taxon-name-part-type="genus">Ethmia</tp:taxon-name-part></tp:taxon-name></italic> last instar caterpillars, lateral and dorsal view: <bold>136</bold> <italic><tp:taxon-name><tp:taxon-name-part taxon-name-part-type="genus">Ethmia</tp:taxon-name-part> <tp:taxon-name-part taxon-name-part-type="species">delliella</tp:taxon-name-part></tp:taxon-name></italic>, (87-SRNP-561) <bold>137</bold> <italic><tp:taxon-name><tp:taxon-name-part taxon-name-part-type="genus">Ethmia</tp:taxon-name-part> <tp:taxon-name-part taxon-name-part-type="species">scythropa</tp:taxon-name-part></tp:taxon-name></italic>, (05-SRNP-22066) <bold>138</bold> <italic><tp:taxon-name><tp:taxon-name-part taxon-name-part-type="genus">Ethmia</tp:taxon-name-part> <tp:taxon-name-part taxon-name-part-type="species">millerorum</tp:taxon-name-part></tp:taxon-name></italic>, (09-SRNP-36150) <bold>139</bold> <italic><tp:taxon-name><tp:taxon-name-part taxon-name-part-type="genus">Ethmia</tp:taxon-name-part> <tp:taxon-name-part taxon-name-part-type="species">dianemillerae</tp:taxon-name-part></tp:taxon-name></italic>, (08-SRNP-5574) <bold>140</bold> <italic><tp:taxon-name><tp:taxon-name-part taxon-name-part-type="genus">Ethmia</tp:taxon-name-part> <tp:taxon-name-part taxon-name-part-type="species">mnesicosma</tp:taxon-name-part></tp:taxon-name></italic> (98-SRNP-9666).</p></caption><graphic xmlns:xlink="http://www.w3.org/1999/xlink" xlink:href="zookeys-461-001-g023.jpg" position="float" orientation="portrait" xlink:type="simple" id="oo_35266.jpg"/></fig><fig id="F26" position="float" orientation="portrait"><label>Figures 153–158.</label><caption><p><italic><tp:taxon-name><tp:taxon-name-part taxon-name-part-type="genus">Ethmia</tp:taxon-name-part></tp:taxon-name></italic> collection localities in Costa Rica: <bold>153</bold> <italic><tp:taxon-name><tp:taxon-name-part taxon-name-part-type="genus">Ethmia</tp:taxon-name-part> <tp:taxon-name-part taxon-name-part-type="species">exornata</tp:taxon-name-part></tp:taxon-name></italic>: red triangles <bold>154</bold> <italic><tp:taxon-name><tp:taxon-name-part taxon-name-part-type="genus">Ethmia</tp:taxon-name-part> <tp:taxon-name-part taxon-name-part-type="species">dianemillerae</tp:taxon-name-part></tp:taxon-name></italic>: red triangles; <italic><tp:taxon-name><tp:taxon-name-part taxon-name-part-type="genus">Ethmia</tp:taxon-name-part> <tp:taxon-name-part taxon-name-part-type="species">adrianforsythi</tp:taxon-name-part></tp:taxon-name></italic>: blue dots <bold>155</bold> <italic><tp:taxon-name><tp:taxon-name-part taxon-name-part-type="genus">Ethmia</tp:taxon-name-part> <tp:taxon-name-part taxon-name-part-type="species">phylacis</tp:taxon-name-part></tp:taxon-name></italic>: red triangles; <italic><tp:taxon-name><tp:taxon-name-part taxon-name-part-type="genus">Ethmia</tp:taxon-name-part> <tp:taxon-name-part taxon-name-part-type="species">mnesicosma</tp:taxon-name-part></tp:taxon-name></italic>: blue dots <bold>156</bold> <italic><tp:taxon-name><tp:taxon-name-part taxon-name-part-type="genus">Ethmia</tp:taxon-name-part> <tp:taxon-name-part taxon-name-part-type="species">chemsaki</tp:taxon-name-part></tp:taxon-name></italic>: red triangles; <italic><tp:taxon-name><tp:taxon-name-part taxon-name-part-type="genus">Ethmia</tp:taxon-name-part> <tp:taxon-name-part taxon-name-part-type="species">stephenrumseyi</tp:taxon-name-part></tp:taxon-name></italic>: blue dots <bold>157</bold> <italic><tp:taxon-name><tp:taxon-name-part taxon-name-part-type="genus">Ethmia</tp:taxon-name-part> <tp:taxon-name-part taxon-name-part-type="species">baliostola</tp:taxon-name-part></tp:taxon-name></italic>: red triangles <bold>158</bold> <italic><tp:taxon-name><tp:taxon-name-part taxon-name-part-type="genus">Ethmia</tp:taxon-name-part> <tp:taxon-name-part taxon-name-part-type="species">berndkerni</tp:taxon-name-part></tp:taxon-name></italic>: red triangles; <italic><tp:taxon-name><tp:taxon-name-part taxon-name-part-type="genus">Ethmia</tp:taxon-name-part> <tp:taxon-name-part taxon-name-part-type="species">dimauraorum</tp:taxon-name-part></tp:taxon-name></italic>: blue dots.</p></caption><graphic xmlns:xlink="http://www.w3.org/1999/xlink" xlink:href="zookeys-461-001-g026.jpg" position="float" orientation="portrait" xlink:type="simple" id="oo_35269.jpg"/></fig></tp:treatment-sec></tp:taxon-treatment>
