# Supplementary material for: A synopsis of the genus Ethmia Hübner in Costa Rica: biology, distribution, and description of 22 new species (Lepidoptera, Gelechioidea, Depressariidae, Ethmiinae), with emphasis on the 42 species known from Área de Conservación Guanacaste
Source: Zookeys. 2014 Dec 9;(461):1–86. doi: 10.3897/zookeys.461.8377 (PMC4283717; doi:10.3897/zookeys.461.8377)
Supplement: XML Treatment for Ethmia mnesicosma [file zookeys.461.8377-treatment16.xml]

<!DOCTYPE tp:taxon-treatment
  PUBLIC "-//TaxonX//DTD Taxonomic Treatment Publishing DTD v0 20100105//EN" "tax-treatment-NSO.dtd">
<tp:taxon-treatment xmlns:tp="http://www.plazi.org/taxpub"><tp:treatment-meta><kwd-group><label>Taxon classification</label><kwd><named-content content-type="kingdom">Animalia</named-content></kwd><kwd><named-content content-type="order">Lepidoptera</named-content></kwd><kwd><named-content content-type="family">Depressariidae</named-content></kwd></kwd-group><mixed-citation publication-type="journal"><person-group><name><surname>Phillips-Rodríguez</surname><given-names>Eugenie</given-names></name><name><surname>Powell</surname><given-names>Jerry A.</given-names></name><name><surname>Hallwachs</surname><given-names>Winnie</given-names></name><name><surname>Janzen</surname><given-names>Daniel H.</given-names></name></person-group><article-title>A synopsis of the genus <italic><tp:taxon-name><tp:taxon-name-part taxon-name-part-type="genus">Ethmia</tp:taxon-name-part></tp:taxon-name></italic> Hübner in Costa Rica: biology, distribution, and description of 22 new species (<tp:taxon-name><tp:taxon-name-part taxon-name-part-type="order">Lepidoptera</tp:taxon-name-part></tp:taxon-name>, <tp:taxon-name><tp:taxon-name-part taxon-name-part-type="superfamily">Gelechioidea</tp:taxon-name-part></tp:taxon-name>, <tp:taxon-name><tp:taxon-name-part taxon-name-part-type="family">Depressariidae</tp:taxon-name-part></tp:taxon-name>, <tp:taxon-name><tp:taxon-name-part taxon-name-part-type="subfamily">Ethmiinae</tp:taxon-name-part></tp:taxon-name>), with emphasis on the 42 species known from Área de Conservación Guanacaste</article-title><source>Zookeys</source><day>9</day><month>12</month><year>2014</year><volume>2014</volume><issue>461</issue><fpage>1</fpage><lpage>86</lpage><pub-id pub-id-type="doi">10.3897/zookeys.461.8377</pub-id></mixed-citation></tp:treatment-meta><tp:nomenclature><tp:taxon-name>
                            <tp:taxon-name-part taxon-name-part-type="genus">Ethmia</tp:taxon-name-part>
                            <tp:taxon-name-part taxon-name-part-type="species">mnesicosma</tp:taxon-name-part>
                        </tp:taxon-name><tp:taxon-authority>Meyrick</tp:taxon-authority><xref ref-type="fig" rid="F2">Figures 16</xref><xref ref-type="fig" rid="F8">, 61</xref><xref ref-type="fig" rid="F16">, 106</xref><xref ref-type="fig" rid="F23">, 140</xref><xref ref-type="fig" rid="F26">, 155</xref><!--PageBreak--><tp:nomenclature-citation-list><tp:nomenclature-citation><tp:taxon-name><tp:taxon-name-part taxon-name-part-type="genus">Ethmia</tp:taxon-name-part> <tp:taxon-name-part taxon-name-part-type="species">mnesicosma</tp:taxon-name-part></tp:taxon-name><comment> Meyrick, 1924: 119; <xref ref-type="bibr" rid="B22">Powell 1973</xref>: 148.</comment></tp:nomenclature-citation></tp:nomenclature-citation-list></tp:nomenclature><tp:treatment-sec sec-type="Diagnosis"><title>Diagnosis.</title><p><italic><tp:taxon-name><tp:taxon-name-part taxon-name-part-type="genus">Ethmia</tp:taxon-name-part> <tp:taxon-name-part taxon-name-part-type="species">mnesicosma</tp:taxon-name-part></tp:taxon-name></italic> has a FW pattern similar to that of <italic><tp:taxon-name><tp:taxon-name-part taxon-name-part-type="genus">Ethmia</tp:taxon-name-part> <tp:taxon-name-part taxon-name-part-type="species">exornata</tp:taxon-name-part></tp:taxon-name></italic>, <italic><tp:taxon-name><tp:taxon-name-part taxon-name-part-type="genus">Ethmia</tp:taxon-name-part> <tp:taxon-name-part taxon-name-part-type="species">dianemillerae</tp:taxon-name-part></tp:taxon-name></italic>, <italic><tp:taxon-name><tp:taxon-name-part taxon-name-part-type="genus">Ethmia</tp:taxon-name-part> <tp:taxon-name-part taxon-name-part-type="species">adrianforsythi</tp:taxon-name-part></tp:taxon-name></italic> and <italic><tp:taxon-name><tp:taxon-name-part taxon-name-part-type="genus">Ethmia</tp:taxon-name-part> <tp:taxon-name-part taxon-name-part-type="species">phylacis</tp:taxon-name-part></tp:taxon-name></italic> but specimens are smaller and have the basal blue dark spotting extended over the posterior half of the base of the FW.</p></tp:treatment-sec><tp:treatment-sec sec-type="Description"><title>Description.</title><p>Male FW length: 7.5–8.9 (n = 4). <bold>Head:</bold> Labial palpus curved barely reaching base of antenna, smooth scale white, first and second segment tingled with brownish, third segment white. Base of antenna dorsum black with white spots near head. Proboscis brownish, head with white long scales. <bold>Thorax:</bold> Whitish with dark gray markings narrow in the base of collar, broad on base of tegula, a large spot on scutellum sometimes split in two longitudinally by white; underside light brown, white laterally. FW ground color white, several dark spots in costal and posterior half; a light brown narrow band starting 0.25× from base of costa to 0.70× of FW, base of costa white split by dark spot; a large reddish spot surrounded by brown from middle of cell to dorsal, from antemedial to postmedial line; termen reddish finishing golden, two big spots on costal and posterior half preceding termen. HW costal area simple, ground color light brownish with termen pale ochreus. <bold>Abdomen:</bold> Dorsal scaling brownish, white lateral, genital scaling pale ochreous. Genitalia (Fig. <xref ref-type="fig" rid="F8">61</xref>) with uncus simple, without lateral arms; gnathos large with posterior large spines; basal processes broad; anterior margin of valva nearly entire, sacculus not separated by a deep notch.</p><p>Female: FW length 8.9–9.2 mm (n = 3). <bold>Head and thorax:</bold> As described for male, except HW darker. <bold>Abdomen:</bold> Genitalia (Fig. <xref ref-type="fig" rid="F16">106</xref>) with sterigma slightly sclerotized; antrum enlarged sclerotized, with many inwardly directed spurs; signum a deep fold with a row of teeth.</p><p><bold>Lectotype.</bold> Female: Costa Rica, San José, lectotype by <xref ref-type="bibr" rid="B9">Clarke (1965)</xref> [BMNH, examined].</p></tp:treatment-sec><tp:treatment-sec sec-type="Distribution and biology"><title>Distribution and biology.</title><p><italic><tp:taxon-name><tp:taxon-name-part taxon-name-part-type="genus">Ethmia</tp:taxon-name-part> <tp:taxon-name-part taxon-name-part-type="species">mnesicosma</tp:taxon-name-part></tp:taxon-name></italic> has been collected from both coasts in southern Mexico, to northern Venezuela, Trinidad and in southern Brazil. In Costa Rica (Fig. <xref ref-type="fig" rid="F26">155</xref>) <italic><tp:taxon-name><tp:taxon-name-part taxon-name-part-type="genus">Ethmia</tp:taxon-name-part> <tp:taxon-name-part taxon-name-part-type="species">mnesicosma</tp:taxon-name-part></tp:taxon-name></italic> has been found on both slopes of Cordillera de Guanacaste at middle elevations and on the Península de Nicoya. It has been found in ACG dry and rain forest.</p></tp:treatment-sec><tp:treatment-sec sec-type="Food plant records"><title>Food plant records.</title><p><italic><tp:taxon-name><tp:taxon-name-part taxon-name-part-type="genus">Ethmia</tp:taxon-name-part> <tp:taxon-name-part taxon-name-part-type="species">mnesicosma</tp:taxon-name-part></tp:taxon-name></italic> has been reared from larvae feeding on <tp:taxon-name><tp:taxon-name-part taxon-name-part-type="family">Boraginaceae</tp:taxon-name-part></tp:taxon-name>: <italic><tp:taxon-name><tp:taxon-name-part taxon-name-part-type="genus">Cordia</tp:taxon-name-part> <tp:taxon-name-part taxon-name-part-type="species">alliodora</tp:taxon-name-part></tp:taxon-name></italic>.</p></tp:treatment-sec><tp:treatment-sec sec-type="Immature stages"><title>Immature stages</title><p>(Fig. <xref ref-type="fig" rid="F23">139</xref>). Dorsum: Head capsule and prothoracic shield black with yellowish dots, pattern of regular blocks of yellow and white squared markings alternating every 3 to 4 segments.</p><p><bold>Parasitoids.</bold> <tp:taxon-name><tp:taxon-name-part taxon-name-part-type="order">Diptera</tp:taxon-name-part></tp:taxon-name>: <tp:taxon-name><tp:taxon-name-part taxon-name-part-type="family">Tachinidae</tp:taxon-name-part></tp:taxon-name>: <italic><tp:taxon-name><tp:taxon-name-part taxon-name-part-type="genus">Hemisturmia</tp:taxon-name-part></tp:taxon-name></italic> Wood02 (n = 25), <italic><tp:taxon-name><tp:taxon-name-part taxon-name-part-type="genus">Frontiniella</tp:taxon-name-part></tp:taxon-name></italic> Wood01 (n = 24).</p></tp:treatment-sec><tp:treatment-sec><!--Section generated to contain objects referenced in tp:taxon-treatment.--><fig id="F2" position="float" orientation="portrait"><label>Figures 12–18.</label><caption><p><italic><tp:taxon-name><tp:taxon-name-part taxon-name-part-type="genus">Ethmia</tp:taxon-name-part></tp:taxon-name></italic> from Costa Rica, adults: <bold>12</bold> <italic><tp:taxon-name><tp:taxon-name-part taxon-name-part-type="genus">Ethmia</tp:taxon-name-part> <tp:taxon-name-part taxon-name-part-type="species">exornata</tp:taxon-name-part></tp:taxon-name></italic>, male, 08-SRNP-104410 <bold>13</bold> <italic><tp:taxon-name><tp:taxon-name-part taxon-name-part-type="genus">Ethmia</tp:taxon-name-part> <tp:taxon-name-part taxon-name-part-type="species">dianemillerae</tp:taxon-name-part></tp:taxon-name></italic>, holotype, female, 06-SRNP-108063 <bold>14</bold> <italic><tp:taxon-name><tp:taxon-name-part taxon-name-part-type="genus">Ethmia</tp:taxon-name-part> <tp:taxon-name-part taxon-name-part-type="species">adrianforsythi</tp:taxon-name-part></tp:taxon-name></italic>, paratype, male, INBIOCRI002138328 <bold>15</bold> <italic><tp:taxon-name><tp:taxon-name-part taxon-name-part-type="genus">Ethmia</tp:taxon-name-part> <tp:taxon-name-part taxon-name-part-type="species">phylacis</tp:taxon-name-part></tp:taxon-name></italic>, female, 06-SRNP-104311 <bold>16</bold> <italic><tp:taxon-name><tp:taxon-name-part taxon-name-part-type="genus">Ethmia</tp:taxon-name-part> <tp:taxon-name-part taxon-name-part-type="species">mnesicosma</tp:taxon-name-part></tp:taxon-name></italic>, male, 09-SRNP-105559 <bold>17</bold> <italic><tp:taxon-name><tp:taxon-name-part taxon-name-part-type="genus">Ethmia</tp:taxon-name-part> <tp:taxon-name-part taxon-name-part-type="species">chemsaki</tp:taxon-name-part></tp:taxon-name></italic>, male, 06-SRNP-104292 <bold>18</bold> <italic><tp:taxon-name><tp:taxon-name-part taxon-name-part-type="genus">Ethmia</tp:taxon-name-part> <tp:taxon-name-part taxon-name-part-type="species">stephenrumseyi</tp:taxon-name-part></tp:taxon-name></italic>, paratype, male, 10-SRNP-112265.</p></caption><graphic xmlns:xlink="http://www.w3.org/1999/xlink" xlink:href="zookeys-461-001-g002.jpg" position="float" orientation="portrait" xlink:type="simple" id="oo_35245.jpg"/></fig><fig id="F8" position="float" orientation="portrait"><label>Figures 57–63.</label><caption><p>Male genitalia of <italic><tp:taxon-name><tp:taxon-name-part taxon-name-part-type="genus">Ethmia</tp:taxon-name-part></tp:taxon-name></italic>, aedeagus separated: <bold>57</bold> <italic><tp:taxon-name><tp:taxon-name-part taxon-name-part-type="genus">Ethmia</tp:taxon-name-part> <tp:taxon-name-part taxon-name-part-type="species">exornata</tp:taxon-name-part></tp:taxon-name></italic>, 09-SRNP-106476 (u= uncus, g= gnathos, bp= basal process) <bold>58</bold> <italic><tp:taxon-name><tp:taxon-name-part taxon-name-part-type="genus">Ethmia</tp:taxon-name-part> <tp:taxon-name-part taxon-name-part-type="species">dianemillerae</tp:taxon-name-part></tp:taxon-name></italic>, paratype, INB0003347736 (bp= basal process) <bold>59</bold> <italic><tp:taxon-name><tp:taxon-name-part taxon-name-part-type="genus">Ethmia</tp:taxon-name-part> <tp:taxon-name-part taxon-name-part-type="species">adrianforsythi</tp:taxon-name-part></tp:taxon-name></italic>, paratype, INB0003230742 <bold>60</bold> <italic><tp:taxon-name><tp:taxon-name-part taxon-name-part-type="genus">Ethmia</tp:taxon-name-part> <tp:taxon-name-part taxon-name-part-type="species">phylacis</tp:taxon-name-part></tp:taxon-name></italic>, 06-SRNP-104313 <bold>61</bold> <italic><tp:taxon-name><tp:taxon-name-part taxon-name-part-type="genus">Ethmia</tp:taxon-name-part> <tp:taxon-name-part taxon-name-part-type="species">mnesicosma</tp:taxon-name-part></tp:taxon-name></italic>, 10-SRNP-115642 <bold>62</bold> <italic><tp:taxon-name><tp:taxon-name-part taxon-name-part-type="genus">Ethmia</tp:taxon-name-part> <tp:taxon-name-part taxon-name-part-type="species">chemsaki</tp:taxon-name-part></tp:taxon-name></italic>, 09-SRNP-104698 <bold>63</bold> <italic><tp:taxon-name><tp:taxon-name-part taxon-name-part-type="genus">Ethmia</tp:taxon-name-part> <tp:taxon-name-part taxon-name-part-type="species">stephenrumseyi</tp:taxon-name-part></tp:taxon-name></italic>, paratype, INBIOCRI002386616.</p></caption><graphic xmlns:xlink="http://www.w3.org/1999/xlink" xlink:href="zookeys-461-001-g008.jpg" position="float" orientation="portrait" xlink:type="simple" id="oo_35251.jpg"/></fig><fig id="F16" position="float" orientation="portrait"><label>Figures 102–106.</label><caption><p>Female genitalia of <italic><tp:taxon-name><tp:taxon-name-part taxon-name-part-type="genus">Ethmia</tp:taxon-name-part></tp:taxon-name></italic>: <bold>102</bold> <italic><tp:taxon-name><tp:taxon-name-part taxon-name-part-type="genus">Ethmia</tp:taxon-name-part> <tp:taxon-name-part taxon-name-part-type="species">exornata</tp:taxon-name-part></tp:taxon-name></italic>, 09-SRNP-105739: <bold>102a</bold> sterigma, segments VIII-X and base of ductus <bold>102b</bold> signum detail <bold>103</bold> <italic><tp:taxon-name><tp:taxon-name-part taxon-name-part-type="genus">Ethmia</tp:taxon-name-part> <tp:taxon-name-part taxon-name-part-type="species">dianemillerae</tp:taxon-name-part></tp:taxon-name></italic>, paratype, 08-SRNP-5574: <bold>103a</bold> sterigma <bold>103b</bold> corpus bursae <bold>104</bold> <italic><tp:taxon-name><tp:taxon-name-part taxon-name-part-type="genus">Ethmia</tp:taxon-name-part> <tp:taxon-name-part taxon-name-part-type="species">adrianforsythi</tp:taxon-name-part></tp:taxon-name></italic>, paratype,10-SRNP-106552: <bold>104a</bold> sterigma <bold>104b</bold> corpus bursae <bold>104c</bold> signum detail <bold>105</bold> <italic><tp:taxon-name><tp:taxon-name-part taxon-name-part-type="genus">Ethmia</tp:taxon-name-part> <tp:taxon-name-part taxon-name-part-type="species">phylacis</tp:taxon-name-part></tp:taxon-name></italic>, 09-SRNP-104703: <bold>105a</bold> sterigma <bold>105b</bold> corpus bursae <bold>105b</bold> signum detail <bold>106</bold> <italic><tp:taxon-name><tp:taxon-name-part taxon-name-part-type="genus">Ethmia</tp:taxon-name-part> <tp:taxon-name-part taxon-name-part-type="species">mnesicosma</tp:taxon-name-part></tp:taxon-name></italic>, 06-SRNP-16295: <bold>106a</bold> sterigma <bold>106b</bold> corpus bursae.</p></caption><graphic xmlns:xlink="http://www.w3.org/1999/xlink" xlink:href="zookeys-461-001-g016.jpg" position="float" orientation="portrait" xlink:type="simple" id="oo_35259.jpg"/></fig><fig id="F23" position="float" orientation="portrait"><label>Figures 136–140.</label><caption><p><italic><tp:taxon-name><tp:taxon-name-part taxon-name-part-type="genus">Ethmia</tp:taxon-name-part></tp:taxon-name></italic> last instar caterpillars, lateral and dorsal view: <bold>136</bold> <italic><tp:taxon-name><tp:taxon-name-part taxon-name-part-type="genus">Ethmia</tp:taxon-name-part> <tp:taxon-name-part taxon-name-part-type="species">delliella</tp:taxon-name-part></tp:taxon-name></italic>, (87-SRNP-561) <bold>137</bold> <italic><tp:taxon-name><tp:taxon-name-part taxon-name-part-type="genus">Ethmia</tp:taxon-name-part> <tp:taxon-name-part taxon-name-part-type="species">scythropa</tp:taxon-name-part></tp:taxon-name></italic>, (05-SRNP-22066) <bold>138</bold> <italic><tp:taxon-name><tp:taxon-name-part taxon-name-part-type="genus">Ethmia</tp:taxon-name-part> <tp:taxon-name-part taxon-name-part-type="species">millerorum</tp:taxon-name-part></tp:taxon-name></italic>, (09-SRNP-36150) <bold>139</bold> <italic><tp:taxon-name><tp:taxon-name-part taxon-name-part-type="genus">Ethmia</tp:taxon-name-part> <tp:taxon-name-part taxon-name-part-type="species">dianemillerae</tp:taxon-name-part></tp:taxon-name></italic>, (08-SRNP-5574) <bold>140</bold> <italic><tp:taxon-name><tp:taxon-name-part taxon-name-part-type="genus">Ethmia</tp:taxon-name-part> <tp:taxon-name-part taxon-name-part-type="species">mnesicosma</tp:taxon-name-part></tp:taxon-name></italic> (98-SRNP-9666).</p></caption><graphic xmlns:xlink="http://www.w3.org/1999/xlink" xlink:href="zookeys-461-001-g023.jpg" position="float" orientation="portrait" xlink:type="simple" id="oo_35266.jpg"/></fig><fig id="F26" position="float" orientation="portrait"><label>Figures 153–158.</label><caption><p><italic><tp:taxon-name><tp:taxon-name-part taxon-name-part-type="genus">Ethmia</tp:taxon-name-part></tp:taxon-name></italic> collection localities in Costa Rica: <bold>153</bold> <italic><tp:taxon-name><tp:taxon-name-part taxon-name-part-type="genus">Ethmia</tp:taxon-name-part> <tp:taxon-name-part taxon-name-part-type="species">exornata</tp:taxon-name-part></tp:taxon-name></italic>: red triangles <bold>154</bold> <italic><tp:taxon-name><tp:taxon-name-part taxon-name-part-type="genus">Ethmia</tp:taxon-name-part> <tp:taxon-name-part taxon-name-part-type="species">dianemillerae</tp:taxon-name-part></tp:taxon-name></italic>: red triangles; <italic><tp:taxon-name><tp:taxon-name-part taxon-name-part-type="genus">Ethmia</tp:taxon-name-part> <tp:taxon-name-part taxon-name-part-type="species">adrianforsythi</tp:taxon-name-part></tp:taxon-name></italic>: blue dots <bold>155</bold> <italic><tp:taxon-name><tp:taxon-name-part taxon-name-part-type="genus">Ethmia</tp:taxon-name-part> <tp:taxon-name-part taxon-name-part-type="species">phylacis</tp:taxon-name-part></tp:taxon-name></italic>: red triangles; <italic><tp:taxon-name><tp:taxon-name-part taxon-name-part-type="genus">Ethmia</tp:taxon-name-part> <tp:taxon-name-part taxon-name-part-type="species">mnesicosma</tp:taxon-name-part></tp:taxon-name></italic>: blue dots <bold>156</bold> <italic><tp:taxon-name><tp:taxon-name-part taxon-name-part-type="genus">Ethmia</tp:taxon-name-part> <tp:taxon-name-part taxon-name-part-type="species">chemsaki</tp:taxon-name-part></tp:taxon-name></italic>: red triangles; <italic><tp:taxon-name><tp:taxon-name-part taxon-name-part-type="genus">Ethmia</tp:taxon-name-part> <tp:taxon-name-part taxon-name-part-type="species">stephenrumseyi</tp:taxon-name-part></tp:taxon-name></italic>: blue dots <bold>157</bold> <italic><tp:taxon-name><tp:taxon-name-part taxon-name-part-type="genus">Ethmia</tp:taxon-name-part> <tp:taxon-name-part taxon-name-part-type="species">baliostola</tp:taxon-name-part></tp:taxon-name></italic>: red triangles <bold>158</bold> <italic><tp:taxon-name><tp:taxon-name-part taxon-name-part-type="genus">Ethmia</tp:taxon-name-part> <tp:taxon-name-part taxon-name-part-type="species">berndkerni</tp:taxon-name-part></tp:taxon-name></italic>: red triangles; <italic><tp:taxon-name><tp:taxon-name-part taxon-name-part-type="genus">Ethmia</tp:taxon-name-part> <tp:taxon-name-part taxon-name-part-type="species">dimauraorum</tp:taxon-name-part></tp:taxon-name></italic>: blue dots.</p></caption><graphic xmlns:xlink="http://www.w3.org/1999/xlink" xlink:href="zookeys-461-001-g026.jpg" position="float" orientation="portrait" xlink:type="simple" id="oo_35269.jpg"/></fig></tp:treatment-sec><ref-list><ref id="B22"><mixed-citation xmlns:xlink="http://www.w3.org/1999/xlink" xlink:type="simple"><person-group><name name-style="western"><surname>Powell</surname><given-names>JA</given-names></name></person-group> (<year>1973</year>) <article-title>A systematic monograph of New World Ethmiid moths.</article-title><source>Smithsonian Contributions to Zoology</source> no. <volume>120</volume>.</mixed-citation></ref><ref id="B9"><mixed-citation xmlns:xlink="http://www.w3.org/1999/xlink" xlink:type="simple"><person-group><name name-style="western"><surname>Clarke</surname><given-names>JFG</given-names></name></person-group> (<year>1965</year>) <source>Catalogue of the type Specimens of <tp:taxon-name><tp:taxon-name-part taxon-name-part-type="above-genus">Microlepidoptera</tp:taxon-name-part></tp:taxon-name> in the British Museum (Natural History) described by Edward Meyrick – Volume 5, <tp:taxon-name><tp:taxon-name-part taxon-name-part-type="family">Timyridae</tp:taxon-name-part></tp:taxon-name>, <tp:taxon-name><tp:taxon-name-part taxon-name-part-type="family">Hyponomeutidae</tp:taxon-name-part></tp:taxon-name>, <tp:taxon-name><tp:taxon-name-part taxon-name-part-type="family">Ethmiidae</tp:taxon-name-part></tp:taxon-name>.</source><publisher-name>British Museum</publisher-name>, <publisher-loc>London</publisher-loc>, <size units="page">581 pp</size>.</mixed-citation></ref></ref-list></tp:taxon-treatment>
