# Supplementary material for: A synopsis of the genus Ethmia Hübner in Costa Rica: biology, distribution, and description of 22 new species (Lepidoptera, Gelechioidea, Depressariidae, Ethmiinae), with emphasis on the 42 species known from Área de Conservación Guanacaste
Source: Zookeys. 2014 Dec 9;(461):1–86. doi: 10.3897/zookeys.461.8377 (PMC4283717; doi:10.3897/zookeys.461.8377)
Supplement: XML Treatment for Ethmia berndkerni [file zookeys.461.8377-treatment20.xml]

<!DOCTYPE tp:taxon-treatment
  PUBLIC "-//TaxonX//DTD Taxonomic Treatment Publishing DTD v0 20100105//EN" "tax-treatment-NSO.dtd">
<tp:taxon-treatment xmlns:tp="http://www.plazi.org/taxpub"><tp:treatment-meta><kwd-group><label>Taxon classification</label><kwd><named-content content-type="kingdom">Animalia</named-content></kwd><kwd><named-content content-type="order">Lepidoptera</named-content></kwd><kwd><named-content content-type="family">Depressariidae</named-content></kwd></kwd-group><mixed-citation publication-type="journal"><person-group><name><surname>Phillips-Rodríguez</surname><given-names>Eugenie</given-names></name><name><surname>Powell</surname><given-names>Jerry A.</given-names></name><name><surname>Hallwachs</surname><given-names>Winnie</given-names></name><name><surname>Janzen</surname><given-names>Daniel H.</given-names></name></person-group><article-title>A synopsis of the genus <italic><tp:taxon-name><tp:taxon-name-part taxon-name-part-type="genus">Ethmia</tp:taxon-name-part></tp:taxon-name></italic> Hübner in Costa Rica: biology, distribution, and description of 22 new species (<tp:taxon-name><tp:taxon-name-part taxon-name-part-type="order">Lepidoptera</tp:taxon-name-part></tp:taxon-name>, <tp:taxon-name><tp:taxon-name-part taxon-name-part-type="superfamily">Gelechioidea</tp:taxon-name-part></tp:taxon-name>, <tp:taxon-name><tp:taxon-name-part taxon-name-part-type="family">Depressariidae</tp:taxon-name-part></tp:taxon-name>, <tp:taxon-name><tp:taxon-name-part taxon-name-part-type="subfamily">Ethmiinae</tp:taxon-name-part></tp:taxon-name>), with emphasis on the 42 species known from Área de Conservación Guanacaste</article-title><source>Zookeys</source><day>9</day><month>12</month><year>2014</year><volume>2014</volume><issue>461</issue><fpage>1</fpage><lpage>86</lpage><pub-id pub-id-type="doi">10.3897/zookeys.461.8377</pub-id></mixed-citation></tp:treatment-meta><tp:nomenclature><tp:taxon-name>
                            <tp:taxon-name-part taxon-name-part-type="genus">Ethmia</tp:taxon-name-part>
                            <tp:taxon-name-part taxon-name-part-type="species">berndkerni</tp:taxon-name-part>
                            <object-id xmlns:xlink="http://www.w3.org/1999/xlink" content-type="zoobank" xlink:type="simple">http://zoobank.org/505ABA35-D21F-4866-A687-D90114F2E059</object-id>
                        </tp:taxon-name><tp:taxon-authority>Phillips</tp:taxon-authority><tp:taxon-status xmlns:xlink="http://www.w3.org/1999/xlink" xlink:type="simple">sp. n.</tp:taxon-status><xref ref-type="fig" rid="F3">Figures 20</xref><xref ref-type="fig" rid="F9">, 65</xref><xref ref-type="fig" rid="F18">, 110</xref><xref ref-type="fig" rid="F26">, 158</xref><!--PageBreak--></tp:nomenclature><tp:treatment-sec sec-type="Diagnosis"><title>Diagnosis.</title><p><italic><tp:taxon-name><tp:taxon-name-part taxon-name-part-type="genus">Ethmia</tp:taxon-name-part> <tp:taxon-name-part taxon-name-part-type="species">berndkerni</tp:taxon-name-part></tp:taxon-name></italic> is externally very similar to <italic><tp:taxon-name><tp:taxon-name-part taxon-name-part-type="genus">Ethmia</tp:taxon-name-part> <tp:taxon-name-part taxon-name-part-type="species">duckworthi</tp:taxon-name-part></tp:taxon-name></italic>, and <italic><tp:taxon-name><tp:taxon-name-part taxon-name-part-type="genus">Ethmia</tp:taxon-name-part> <tp:taxon-name-part taxon-name-part-type="species">ehakernae</tp:taxon-name-part></tp:taxon-name></italic>. It is distinguished by the unique shape of the basal processes and the disposition of spines on the apex of valva in male genitalia and by the smaller and unornamented signum in the female genitalia.</p></tp:treatment-sec><tp:treatment-sec sec-type="Description"><title>Description.</title><p>Male: FW length 7.5–9.8 mm (n = 5). <bold>Head:</bold> Labial palpus elongated surpassing base of antenna, black with white bands at apical half of II segment and at middle and apical of III segment; proboscis, front and crown whitish with scatter black scaling, occipital black tuft at mid-dorsum. <bold>Thorax:</bold> Dorsal scaling gray, collar white, narrow black line at base of tegula, paired blackish spots close to apices of tegula, dark area in scutellum divided by white, one small spot at middle thorax; underside whitish, foreleg and midleg whitish with black rings at tibia, hind leg light brown with whitish rings near tarsus. FW ground color light brown with indistinct dark brown/black elongated markings, a defined big spot at costa before apex; posterior half base without such markings; three big and distinct dark spots at posterior half 0.3× from base, one at medial area, and one above tornus; terminal line composed of eight blackish dots from before costa to tornus. HW ground color light brown becoming darker at apex; costa with short whitish modified scales on 0.5× from base, not a defined brush. <bold>Abdomen:</bold> Dorsal and ventral scaling light brown, genitalia scaling pale yellow to whitish. Genitalia (Fig. <xref ref-type="fig" rid="F9">65</xref>) with uncus and gnathos absent; apex of valva produced into a lobe with a “plume” with dense setation, base of this lobe with shorter setae transversely directed to setae; four long spines below apex, one pair inwardly directed, the other parallel to valve axis; a short sacculus projection below spines; basal process shaped like a sickle.</p><p>Female: FW length 8.8–10.8 mm (n = 6). <bold>Head and thorax:</bold> As described for male, except for unmodified HW. <bold>Abdomen:</bold> Genitalia (Fig. <xref ref-type="fig" rid="F18">110</xref>) with posterior apophyses long; sterigma sclerotized bilobed; antrum sclerotized and elongated, ductus bursae wide near antrum, becoming narrow anteriorly; signum small unornamented located at posterior half of corpus bursae.</p></tp:treatment-sec><tp:treatment-sec sec-type="Holotype"><title>Holotype.</title><p>Male: 11-SRNP-101561, DNA Barcoded, <bold>Costa Rica:</bold> Guanacaste: Sector Pitilla, Estación Pitilla, 675 m 1.iv.2011, S. Ríos &amp; H. Cambronero. Deposited in INBio. <bold>Paratypes: Costa Rica:</bold> Alajuela: P.N. Volcán Tenorio, Albergue Heliconias, 700–800 m 1M 1.ii.2000, 1F 20.x.2000, 1F 7.x.2000, 4M 1F 21.ii.2001 Gladys Rodríguez. Cartago: Monumento Nal Guayabo, 1100 m, 1M 1.vii.1994, G. Fonseca. Guanacaste: Tierras Morenas, ZP Tenorio, Alto Masis 900 m, 2M 1F 1.viii.1996, 3M 1F 1.xi.1996, G. Rodríguez. 4km E Casetilla Rincón Nat. Pk. 750 m 1F 6.vi.1981, 1M 27.xii.1981 D.H. Janzen. Estación Pitilla, 9km S Sta Cecilia 700 m, 1M 20.xi.1987, 3M 1F 10/18.v.1988, 1F 1.6.1988, D.H Janzen &amp; W. Hallwachs, 1F 10.ix.1990, 1F 1.iv.1991, 1F 1.vi.1991, 1M 1F 19.v.1993, Petrona Ríos, 1F 1.vii.1991, 1F 1.iv.1991, 1F 19.v.1993, 1M 3F 1.v.1991, 1M 27.vii.1992, 1F 19.vi.1993, 1F 1.xi.1990, C. Moraga; 1F 1.v.1989 GNP BIodiv. Inv. Sector del Oro, Sendero Manta 610 m, 1F 16.xi.2009 R.Franco &amp; F.Quesada. Sector Pitilla, Estación Pitilla 675m, 1F 01.iv.2011 S.Ríos &amp; H.Cambronero, 5F 2.iv.2011 H.Cambronero &amp; S.Ríos; Sendero Memo 774 m 1F 3.iv.2011 H. Cambronero &amp; S. Ríos. Limón: Tortuguero, Sector Cerro Cocori, Finca de E. Rojas, 150 m 1F 1.viii.1993, E. Rojas. Puntarenas: Cerro de Oro, 200m, 1F 26/30.v.1995, E. Phillips; Bosque Esquinas, 10m 2F 1.iv.1994, M. Segura, 2F 1.v.1994, J. Quesada. Corcovado Nat. Pk. 10 m, 5/14.viii.1978, D. H. Janzen. Estación Piedras Blancas, 0–100 m, 2F 12.v–16.vi.2002, M. Moraga, 1F 17.iv.2001, J. Jimenez, 1M 17.iv.2001, B. Espinoza. Los Charcos, 1 km E Banegas, 50 m 1F 6.x.2010, E. Phillips. Estación Esquinas 200 m 1F 1.iv.1993, 2M 1F 1.ix.1993, J. Quesada, 2F 1.x.1993, 1F 1.xii.1993, 1M 1.ii.1993, 2M 1.x.1993, 3M 2F 1.xi.1993, M. Segura. Fila Esquinas, 35 km S Palmar Norte, 2M 2F 7.i.1983 Janzen&amp; Hallwachs. Rancho Quemado, 200 m 1F, 1.i.1991, 2M 2F 1.viii.1991, 2M 1.xi.1991, 4F 4M 1.xii.1991, 3M 1.ii.1992, 1M 1.iii.1992, 1M 21.iii.1992, 1F 1.vi.1992, Freddy Quesada. Río Rincón Albergue Cerro de Oro, 150 m 1F 26.v.1995, Angela Maroto (BMNH, INBio, EME, USNM).</p></tp:treatment-sec><tp:treatment-sec sec-type="Distribution and biology"><title>Distribution and biology.</title><p><italic><tp:taxon-name><tp:taxon-name-part taxon-name-part-type="genus">Ethmia</tp:taxon-name-part> <tp:taxon-name-part taxon-name-part-type="species">berndkerni</tp:taxon-name-part></tp:taxon-name></italic> has been found in Costa Rica (Fig. <xref ref-type="fig" rid="F26">158</xref>) in the foothills of the Cordillera de Guanacaste, from 150-800 m, north Caribbean lowlands at 200 m, in middle elevations in Cordillera Volcánica Central (1000–1500 m) and Península de Osa (200 m). It occurs in ACG rain forest.</p></tp:treatment-sec><tp:treatment-sec sec-type="Food plant records"><title>Food plant records.</title><p><italic><tp:taxon-name><tp:taxon-name-part taxon-name-part-type="genus">Ethmia</tp:taxon-name-part> <tp:taxon-name-part taxon-name-part-type="species">berndkerni</tp:taxon-name-part></tp:taxon-name></italic> has been reared from larvae feeding on <tp:taxon-name><tp:taxon-name-part taxon-name-part-type="family">Boraginaceae</tp:taxon-name-part></tp:taxon-name>: <italic><tp:taxon-name><tp:taxon-name-part taxon-name-part-type="genus">Bourreria</tp:taxon-name-part> <tp:taxon-name-part taxon-name-part-type="species">costaricensis</tp:taxon-name-part></tp:taxon-name></italic>.</p></tp:treatment-sec><tp:treatment-sec sec-type="Etymology"><title>Etymology.</title><p><italic><tp:taxon-name><tp:taxon-name-part taxon-name-part-type="genus">Ethmia</tp:taxon-name-part> <tp:taxon-name-part taxon-name-part-type="species">berndkerni</tp:taxon-name-part></tp:taxon-name></italic> is named in honor of Bernd Kern of Vaesterhaninge, Sweden for being one of the two motors, fuel and drivers of Childrens Rainforest Sweden for three decades of life blood, bone and muscle for the Eternal Childrens’ Rainforest of Monteverde, Costa Rica, and for two decades of support of ACG rain forest land purchase for permanent wildland conservation.</p></tp:treatment-sec><tp:treatment-sec><!--Section generated to contain objects referenced in tp:taxon-treatment.--><fig id="F3" position="float" orientation="portrait"><label>Figures 19–27.</label><caption><p><italic><tp:taxon-name><tp:taxon-name-part taxon-name-part-type="genus">Ethmia</tp:taxon-name-part></tp:taxon-name></italic> from Costa Rica, adults: <bold>19</bold> <italic><tp:taxon-name><tp:taxon-name-part taxon-name-part-type="genus">Ethmia</tp:taxon-name-part> <tp:taxon-name-part taxon-name-part-type="species">baliostola</tp:taxon-name-part></tp:taxon-name></italic>, male 11-SRNP-41492 <bold>20</bold> <italic><tp:taxon-name><tp:taxon-name-part taxon-name-part-type="genus">Ethmia</tp:taxon-name-part> <tp:taxon-name-part taxon-name-part-type="species">berndkerni</tp:taxon-name-part></tp:taxon-name></italic>, paratype, female, 11-SRNP-102112 <bold>21</bold> <italic><tp:taxon-name><tp:taxon-name-part taxon-name-part-type="genus">Ethmia</tp:taxon-name-part> <tp:taxon-name-part taxon-name-part-type="species">dimauraorum</tp:taxon-name-part></tp:taxon-name></italic>, paratype, male, INB0003146844 <bold>22</bold> <italic><tp:taxon-name><tp:taxon-name-part taxon-name-part-type="genus">Ethmia</tp:taxon-name-part> <tp:taxon-name-part taxon-name-part-type="species">duckworthi</tp:taxon-name-part></tp:taxon-name></italic>, male, 09-SRNP-107349 <bold>23</bold> <italic><tp:taxon-name><tp:taxon-name-part taxon-name-part-type="genus">Ethmia</tp:taxon-name-part> <tp:taxon-name-part taxon-name-part-type="species">billalleni</tp:taxon-name-part></tp:taxon-name></italic>, paratype, male, 10-SRNP-101550 <bold>24</bold> <italic><tp:taxon-name><tp:taxon-name-part taxon-name-part-type="genus">Ethmia</tp:taxon-name-part> <tp:taxon-name-part taxon-name-part-type="species">ehakernae</tp:taxon-name-part></tp:taxon-name></italic>, holotype, male, 10-SRNP-102921 <bold>25</bold> <italic><tp:taxon-name><tp:taxon-name-part taxon-name-part-type="genus">Ethmia</tp:taxon-name-part> <tp:taxon-name-part taxon-name-part-type="species">sandra</tp:taxon-name-part></tp:taxon-name></italic>, female (paratype from El Salvador, EME) <bold>26</bold> <italic><tp:taxon-name><tp:taxon-name-part taxon-name-part-type="genus">Ethmia</tp:taxon-name-part> <tp:taxon-name-part taxon-name-part-type="species">helenmillerae</tp:taxon-name-part></tp:taxon-name></italic>, paratype, male, 11-SRNP-103927 <bold>27</bold> <italic><tp:taxon-name><tp:taxon-name-part taxon-name-part-type="genus">Ethmia</tp:taxon-name-part> <tp:taxon-name-part taxon-name-part-type="species">johnpringlei</tp:taxon-name-part></tp:taxon-name></italic>, paratype, male, INBIOCRI00027525.</p></caption><graphic xmlns:xlink="http://www.w3.org/1999/xlink" xlink:href="zookeys-461-001-g003.jpg" position="float" orientation="portrait" xlink:type="simple" id="oo_35246.jpg"/></fig><fig id="F9" position="float" orientation="portrait"><label>Figures 64–69.</label><caption><p>Male genitalia of <italic><tp:taxon-name><tp:taxon-name-part taxon-name-part-type="genus">Ethmia</tp:taxon-name-part></tp:taxon-name></italic>, aedeagus separated: <bold>64</bold> <italic><tp:taxon-name><tp:taxon-name-part taxon-name-part-type="genus">Ethmia</tp:taxon-name-part> <tp:taxon-name-part taxon-name-part-type="species">baliostola</tp:taxon-name-part></tp:taxon-name></italic>, INBIOCRI001294907 (bp= basal process; ft= fultura; pl= plume; sc= sacculus) <bold>65</bold> <italic><tp:taxon-name><tp:taxon-name-part taxon-name-part-type="genus">Ethmia</tp:taxon-name-part> <tp:taxon-name-part taxon-name-part-type="species">berndkerni</tp:taxon-name-part></tp:taxon-name></italic>, paratype, INB0001956655 (pl= plume) <bold>66</bold> <italic><tp:taxon-name><tp:taxon-name-part taxon-name-part-type="genus">Ethmia</tp:taxon-name-part> <tp:taxon-name-part taxon-name-part-type="species">dimauraorum</tp:taxon-name-part></tp:taxon-name></italic>, paratype, INBIOCRI000356806 <bold>67</bold> <italic><tp:taxon-name><tp:taxon-name-part taxon-name-part-type="genus">Ethmia</tp:taxon-name-part> <tp:taxon-name-part taxon-name-part-type="species">duckworthi</tp:taxon-name-part></tp:taxon-name></italic>, 09-SRNP-105091 <bold>68</bold> <italic><tp:taxon-name><tp:taxon-name-part taxon-name-part-type="genus">Ethmia</tp:taxon-name-part> <tp:taxon-name-part taxon-name-part-type="species">billalleni</tp:taxon-name-part></tp:taxon-name></italic>, paratype, INBIOCRI001054805 <bold>69</bold> <italic><tp:taxon-name><tp:taxon-name-part taxon-name-part-type="genus">Ethmia</tp:taxon-name-part> <tp:taxon-name-part taxon-name-part-type="species">ehakernae</tp:taxon-name-part></tp:taxon-name></italic>, paratype, JAP5546.</p></caption><graphic xmlns:xlink="http://www.w3.org/1999/xlink" xlink:href="zookeys-461-001-g009.jpg" position="float" orientation="portrait" xlink:type="simple" id="oo_35252.jpg"/></fig><fig id="F18" position="float" orientation="portrait"><label>Figures 110–111.</label><caption><p>Female genitalia of <italic><tp:taxon-name><tp:taxon-name-part taxon-name-part-type="genus">Ethmia</tp:taxon-name-part></tp:taxon-name></italic>: <bold>110</bold> <italic><tp:taxon-name><tp:taxon-name-part taxon-name-part-type="genus">Ethmia</tp:taxon-name-part> <tp:taxon-name-part taxon-name-part-type="species">berndkerni</tp:taxon-name-part></tp:taxon-name></italic>, paratype, INBIOCRI001143934: <bold>110a</bold> sterigma, segments VIII-X and base of ductus (p.ap= posterior apophyses, a.ap= anterior apophyses) <bold>110b</bold> corpus bursae <bold>110c</bold> signum detail <bold>111</bold> <italic><tp:taxon-name><tp:taxon-name-part taxon-name-part-type="genus">Ethmia</tp:taxon-name-part> <tp:taxon-name-part taxon-name-part-type="species">dimauraorum</tp:taxon-name-part></tp:taxon-name></italic>, paratype, 09-SRNP-103903: <bold>111a</bold> sterigma <bold>111b</bold> corpus bursae <bold>112</bold> <italic><tp:taxon-name><tp:taxon-name-part taxon-name-part-type="genus">Ethmia</tp:taxon-name-part> <tp:taxon-name-part taxon-name-part-type="species">duckworthi</tp:taxon-name-part></tp:taxon-name></italic>, 09-SRNP-111486: <bold>112a</bold> sterigma <bold>112b</bold> corpus bursae <bold>113</bold> <italic><tp:taxon-name><tp:taxon-name-part taxon-name-part-type="genus">Ethmia</tp:taxon-name-part> <tp:taxon-name-part taxon-name-part-type="species">billalleni</tp:taxon-name-part></tp:taxon-name></italic>, paratype, INB0003702102: <bold>113a</bold> sterigma <bold>113b</bold> corpus bursae <bold>114</bold> <italic><tp:taxon-name><tp:taxon-name-part taxon-name-part-type="genus">Ethmia</tp:taxon-name-part> <tp:taxon-name-part taxon-name-part-type="species">ehakernae</tp:taxon-name-part></tp:taxon-name></italic>, 10-SRNP-102922: <bold>114a</bold> sterigma <bold>114b</bold> corpus bursae <bold>114c</bold> signum detail.</p></caption><graphic xmlns:xlink="http://www.w3.org/1999/xlink" xlink:href="zookeys-461-001-g018.jpg" position="float" orientation="portrait" xlink:type="simple" id="oo_35261.jpg"/></fig><fig id="F26" position="float" orientation="portrait"><label>Figures 153–158.</label><caption><p><italic><tp:taxon-name><tp:taxon-name-part taxon-name-part-type="genus">Ethmia</tp:taxon-name-part></tp:taxon-name></italic> collection localities in Costa Rica: <bold>153</bold> <italic><tp:taxon-name><tp:taxon-name-part taxon-name-part-type="genus">Ethmia</tp:taxon-name-part> <tp:taxon-name-part taxon-name-part-type="species">exornata</tp:taxon-name-part></tp:taxon-name></italic>: red triangles <bold>154</bold> <italic><tp:taxon-name><tp:taxon-name-part taxon-name-part-type="genus">Ethmia</tp:taxon-name-part> <tp:taxon-name-part taxon-name-part-type="species">dianemillerae</tp:taxon-name-part></tp:taxon-name></italic>: red triangles; <italic><tp:taxon-name><tp:taxon-name-part taxon-name-part-type="genus">Ethmia</tp:taxon-name-part> <tp:taxon-name-part taxon-name-part-type="species">adrianforsythi</tp:taxon-name-part></tp:taxon-name></italic>: blue dots <bold>155</bold> <italic><tp:taxon-name><tp:taxon-name-part taxon-name-part-type="genus">Ethmia</tp:taxon-name-part> <tp:taxon-name-part taxon-name-part-type="species">phylacis</tp:taxon-name-part></tp:taxon-name></italic>: red triangles; <italic><tp:taxon-name><tp:taxon-name-part taxon-name-part-type="genus">Ethmia</tp:taxon-name-part> <tp:taxon-name-part taxon-name-part-type="species">mnesicosma</tp:taxon-name-part></tp:taxon-name></italic>: blue dots <bold>156</bold> <italic><tp:taxon-name><tp:taxon-name-part taxon-name-part-type="genus">Ethmia</tp:taxon-name-part> <tp:taxon-name-part taxon-name-part-type="species">chemsaki</tp:taxon-name-part></tp:taxon-name></italic>: red triangles; <italic><tp:taxon-name><tp:taxon-name-part taxon-name-part-type="genus">Ethmia</tp:taxon-name-part> <tp:taxon-name-part taxon-name-part-type="species">stephenrumseyi</tp:taxon-name-part></tp:taxon-name></italic>: blue dots <bold>157</bold> <italic><tp:taxon-name><tp:taxon-name-part taxon-name-part-type="genus">Ethmia</tp:taxon-name-part> <tp:taxon-name-part taxon-name-part-type="species">baliostola</tp:taxon-name-part></tp:taxon-name></italic>: red triangles <bold>158</bold> <italic><tp:taxon-name><tp:taxon-name-part taxon-name-part-type="genus">Ethmia</tp:taxon-name-part> <tp:taxon-name-part taxon-name-part-type="species">berndkerni</tp:taxon-name-part></tp:taxon-name></italic>: red triangles; <italic><tp:taxon-name><tp:taxon-name-part taxon-name-part-type="genus">Ethmia</tp:taxon-name-part> <tp:taxon-name-part taxon-name-part-type="species">dimauraorum</tp:taxon-name-part></tp:taxon-name></italic>: blue dots.</p></caption><graphic xmlns:xlink="http://www.w3.org/1999/xlink" xlink:href="zookeys-461-001-g026.jpg" position="float" orientation="portrait" xlink:type="simple" id="oo_35269.jpg"/></fig></tp:treatment-sec></tp:taxon-treatment>
