# Supplementary material for: A synopsis of the genus Ethmia Hübner in Costa Rica: biology, distribution, and description of 22 new species (Lepidoptera, Gelechioidea, Depressariidae, Ethmiinae), with emphasis on the 42 species known from Área de Conservación Guanacaste
Source: Zookeys. 2014 Dec 9;(461):1–86. doi: 10.3897/zookeys.461.8377 (PMC4283717; doi:10.3897/zookeys.461.8377)
Supplement: XML Treatment for Ethmia ehakernae [file zookeys.461.8377-treatment24.xml]

<!DOCTYPE tp:taxon-treatment
  PUBLIC "-//TaxonX//DTD Taxonomic Treatment Publishing DTD v0 20100105//EN" "tax-treatment-NSO.dtd">
<tp:taxon-treatment xmlns:tp="http://www.plazi.org/taxpub"><tp:treatment-meta><kwd-group><label>Taxon classification</label><kwd><named-content content-type="kingdom">Animalia</named-content></kwd><kwd><named-content content-type="order">Lepidoptera</named-content></kwd><kwd><named-content content-type="family">Depressariidae</named-content></kwd></kwd-group><mixed-citation publication-type="journal"><person-group><name><surname>Phillips-Rodríguez</surname><given-names>Eugenie</given-names></name><name><surname>Powell</surname><given-names>Jerry A.</given-names></name><name><surname>Hallwachs</surname><given-names>Winnie</given-names></name><name><surname>Janzen</surname><given-names>Daniel H.</given-names></name></person-group><article-title>A synopsis of the genus <italic><tp:taxon-name><tp:taxon-name-part taxon-name-part-type="genus">Ethmia</tp:taxon-name-part></tp:taxon-name></italic> Hübner in Costa Rica: biology, distribution, and description of 22 new species (<tp:taxon-name><tp:taxon-name-part taxon-name-part-type="order">Lepidoptera</tp:taxon-name-part></tp:taxon-name>, <tp:taxon-name><tp:taxon-name-part taxon-name-part-type="superfamily">Gelechioidea</tp:taxon-name-part></tp:taxon-name>, <tp:taxon-name><tp:taxon-name-part taxon-name-part-type="family">Depressariidae</tp:taxon-name-part></tp:taxon-name>, <tp:taxon-name><tp:taxon-name-part taxon-name-part-type="subfamily">Ethmiinae</tp:taxon-name-part></tp:taxon-name>), with emphasis on the 42 species known from Área de Conservación Guanacaste</article-title><source>Zookeys</source><day>9</day><month>12</month><year>2014</year><volume>2014</volume><issue>461</issue><fpage>1</fpage><lpage>86</lpage><pub-id pub-id-type="doi">10.3897/zookeys.461.8377</pub-id></mixed-citation></tp:treatment-meta><tp:nomenclature><tp:taxon-name>
                            <tp:taxon-name-part taxon-name-part-type="genus">Ethmia</tp:taxon-name-part>
                            <tp:taxon-name-part taxon-name-part-type="species">ehakernae</tp:taxon-name-part>
                            <object-id xmlns:xlink="http://www.w3.org/1999/xlink" content-type="zoobank" xlink:type="simple">http://zoobank.org/5DA9FAD9-BA0A-47CF-BA52-B095FC665F32</object-id>
                        </tp:taxon-name><tp:taxon-authority>Phillips</tp:taxon-authority><tp:taxon-status xmlns:xlink="http://www.w3.org/1999/xlink" xlink:type="simple">sp. n.</tp:taxon-status><xref ref-type="fig" rid="F3">Figures 24</xref><xref ref-type="fig" rid="F9">, 69</xref><xref ref-type="fig" rid="F18">, 114</xref><xref ref-type="fig" rid="F27">, 159</xref><!--PageBreak--></tp:nomenclature><tp:treatment-sec sec-type="Diagnosis"><title>Diagnosis.</title><p><italic><tp:taxon-name><tp:taxon-name-part taxon-name-part-type="genus">Ethmia</tp:taxon-name-part> <tp:taxon-name-part taxon-name-part-type="species">ehakernae</tp:taxon-name-part></tp:taxon-name></italic> its most similar externally to <italic><tp:taxon-name><tp:taxon-name-part taxon-name-part-type="genus">Ethmia</tp:taxon-name-part> <tp:taxon-name-part taxon-name-part-type="species">billalleni</tp:taxon-name-part></tp:taxon-name></italic> and <italic><tp:taxon-name><tp:taxon-name-part taxon-name-part-type="genus">Ethmia</tp:taxon-name-part> <tp:taxon-name-part taxon-name-part-type="species">duckworthi</tp:taxon-name-part></tp:taxon-name></italic> and can be distinguished by its small, unornamented signum.</p></tp:treatment-sec><tp:treatment-sec sec-type="Description"><title>Description.</title><p>Male: FW length 9.1–9.8 mm (n = 3). <bold>Head:</bold> Labial palpus curved, long, exceeding base of antenna, white with irregular black bands basal and subapical at II and III segment; proboscis whitish, frons and crown whitish, occipital black tuft at mid-dorsum with lateral white tufts. <bold>Thorax:</bold> Dorsal scaling whitish, pronotum with three lateral pairs of black spots: near tegula at collar, at tegula apices and at sides of scutellum, a smaller median spot preceding scutellum; underside white, middle and hind coxa mostly white, tibia with black bands. FW ground color whitish, covered by irregular, dark brownish longitudinal streaks and spots, posterior half before middle and terminal area paler, the latter crossed just below apex by an elongate blotch. Two spots near base of posterior half, inner one very small, outer one distinct. HW ground color whitish basally, becoming brownish at apical area; costal area simple, without hair pencil. <bold>Abdomen:</bold> Dorsal and ventral scaling whitish, genital pale ochreous. Genitalia (Fig. <xref ref-type="fig" rid="F9">69</xref>) with uncus and gnathos absent; basal processes wide, sinuous reaching anterior margin of fultura; valva with straight spines at apex, posterior margin straight.</p><p>Female: FW length 10.2–10.8 mm (n = 3). <bold>Head and thorax:</bold> As described for male. <bold>Abdomen:</bold> Genitalia (Fig. <xref ref-type="fig" rid="F18">114</xref>) with anterior and posterior apophyses long; sterigma narrow, slightly sclerotized; antrum sclerotized at base with anterior lateral enlargement and a small sclerotized patch; signum a small and unornamented fold located close to ductus bursae junction.</p></tp:treatment-sec><tp:treatment-sec sec-type="Holotype"><title>Holotype.</title><p>Male: 10-SRNP-102921, DNA Barcoded, <bold>Costa Rica:</bold> Alajuela: ACG: Albergue Oscar, Casa, 725 m, 15.i.2010, R. Franco &amp; F. Quesada. Deposited in INBio. <bold>Paratypes: Costa Rica:</bold> Alajuela: ACG: Albergue Oscar, Casa, 725 m, 1F 14.i.2010, F. Quesada &amp; S. Ríos, 1F 15.i.2010 R. Franco &amp; F. Quesada. Guanacaste: ACG: 4 km E. Casetilla Rincón Nat. Pk., 700 m 1F 25.i.1982, 1M 14.ii.1983, Janzen &amp; Hallwachs. Rincón Nat Pk Mirador 900 m, 1M 29.iii.1984, Janzen &amp; Hallwachs. Puntarenas: ACA: Monteverde 1300 m, 1M 20.vii.1982, Janzen &amp; Hallwachs (INBio, EME, USNM).</p></tp:treatment-sec><tp:treatment-sec sec-type="Distribution and biology"><title>Distribution and biology.</title><p><italic><tp:taxon-name><tp:taxon-name-part taxon-name-part-type="genus">Ethmia</tp:taxon-name-part> <tp:taxon-name-part taxon-name-part-type="species">ehakernae</tp:taxon-name-part></tp:taxon-name></italic> has been collected in Costa Rica (Fig. <xref ref-type="fig" rid="F27">159</xref>) from 700 to 1300 m in the Pacific side of Cordillera de Guanacaste and Cordillera de Tilarán. It occurs in ACG rain forest. The food plant and immature stages are unknown.</p></tp:treatment-sec><tp:treatment-sec sec-type="Etymology"><title>Etymology.</title><p><italic><tp:taxon-name><tp:taxon-name-part taxon-name-part-type="genus">Ethmia</tp:taxon-name-part> <tp:taxon-name-part taxon-name-part-type="species">ehakernae</tp:taxon-name-part></tp:taxon-name></italic> is named in honor of Eha Kern of Vaesterhaninge, Sweden, for being one of the two motors, fuel and drivers of Childrens Rainforest Sweden for three decades of life blood, bone and muscle for the Eternal Childrens’ Rainforest of Monteverde, Costa Rica, and for two decades of support of ACG rain forest land purchase for permanent wildland conservation.</p></tp:treatment-sec><tp:treatment-sec><!--Section generated to contain objects referenced in tp:taxon-treatment.--><fig id="F3" position="float" orientation="portrait"><label>Figures 19–27.</label><caption><p><italic><tp:taxon-name><tp:taxon-name-part taxon-name-part-type="genus">Ethmia</tp:taxon-name-part></tp:taxon-name></italic> from Costa Rica, adults: <bold>19</bold> <italic><tp:taxon-name><tp:taxon-name-part taxon-name-part-type="genus">Ethmia</tp:taxon-name-part> <tp:taxon-name-part taxon-name-part-type="species">baliostola</tp:taxon-name-part></tp:taxon-name></italic>, male 11-SRNP-41492 <bold>20</bold> <italic><tp:taxon-name><tp:taxon-name-part taxon-name-part-type="genus">Ethmia</tp:taxon-name-part> <tp:taxon-name-part taxon-name-part-type="species">berndkerni</tp:taxon-name-part></tp:taxon-name></italic>, paratype, female, 11-SRNP-102112 <bold>21</bold> <italic><tp:taxon-name><tp:taxon-name-part taxon-name-part-type="genus">Ethmia</tp:taxon-name-part> <tp:taxon-name-part taxon-name-part-type="species">dimauraorum</tp:taxon-name-part></tp:taxon-name></italic>, paratype, male, INB0003146844 <bold>22</bold> <italic><tp:taxon-name><tp:taxon-name-part taxon-name-part-type="genus">Ethmia</tp:taxon-name-part> <tp:taxon-name-part taxon-name-part-type="species">duckworthi</tp:taxon-name-part></tp:taxon-name></italic>, male, 09-SRNP-107349 <bold>23</bold> <italic><tp:taxon-name><tp:taxon-name-part taxon-name-part-type="genus">Ethmia</tp:taxon-name-part> <tp:taxon-name-part taxon-name-part-type="species">billalleni</tp:taxon-name-part></tp:taxon-name></italic>, paratype, male, 10-SRNP-101550 <bold>24</bold> <italic><tp:taxon-name><tp:taxon-name-part taxon-name-part-type="genus">Ethmia</tp:taxon-name-part> <tp:taxon-name-part taxon-name-part-type="species">ehakernae</tp:taxon-name-part></tp:taxon-name></italic>, holotype, male, 10-SRNP-102921 <bold>25</bold> <italic><tp:taxon-name><tp:taxon-name-part taxon-name-part-type="genus">Ethmia</tp:taxon-name-part> <tp:taxon-name-part taxon-name-part-type="species">sandra</tp:taxon-name-part></tp:taxon-name></italic>, female (paratype from El Salvador, EME) <bold>26</bold> <italic><tp:taxon-name><tp:taxon-name-part taxon-name-part-type="genus">Ethmia</tp:taxon-name-part> <tp:taxon-name-part taxon-name-part-type="species">helenmillerae</tp:taxon-name-part></tp:taxon-name></italic>, paratype, male, 11-SRNP-103927 <bold>27</bold> <italic><tp:taxon-name><tp:taxon-name-part taxon-name-part-type="genus">Ethmia</tp:taxon-name-part> <tp:taxon-name-part taxon-name-part-type="species">johnpringlei</tp:taxon-name-part></tp:taxon-name></italic>, paratype, male, INBIOCRI00027525.</p></caption><graphic xmlns:xlink="http://www.w3.org/1999/xlink" xlink:href="zookeys-461-001-g003.jpg" position="float" orientation="portrait" xlink:type="simple" id="oo_35246.jpg"/></fig><fig id="F9" position="float" orientation="portrait"><label>Figures 64–69.</label><caption><p>Male genitalia of <italic><tp:taxon-name><tp:taxon-name-part taxon-name-part-type="genus">Ethmia</tp:taxon-name-part></tp:taxon-name></italic>, aedeagus separated: <bold>64</bold> <italic><tp:taxon-name><tp:taxon-name-part taxon-name-part-type="genus">Ethmia</tp:taxon-name-part> <tp:taxon-name-part taxon-name-part-type="species">baliostola</tp:taxon-name-part></tp:taxon-name></italic>, INBIOCRI001294907 (bp= basal process; ft= fultura; pl= plume; sc= sacculus) <bold>65</bold> <italic><tp:taxon-name><tp:taxon-name-part taxon-name-part-type="genus">Ethmia</tp:taxon-name-part> <tp:taxon-name-part taxon-name-part-type="species">berndkerni</tp:taxon-name-part></tp:taxon-name></italic>, paratype, INB0001956655 (pl= plume) <bold>66</bold> <italic><tp:taxon-name><tp:taxon-name-part taxon-name-part-type="genus">Ethmia</tp:taxon-name-part> <tp:taxon-name-part taxon-name-part-type="species">dimauraorum</tp:taxon-name-part></tp:taxon-name></italic>, paratype, INBIOCRI000356806 <bold>67</bold> <italic><tp:taxon-name><tp:taxon-name-part taxon-name-part-type="genus">Ethmia</tp:taxon-name-part> <tp:taxon-name-part taxon-name-part-type="species">duckworthi</tp:taxon-name-part></tp:taxon-name></italic>, 09-SRNP-105091 <bold>68</bold> <italic><tp:taxon-name><tp:taxon-name-part taxon-name-part-type="genus">Ethmia</tp:taxon-name-part> <tp:taxon-name-part taxon-name-part-type="species">billalleni</tp:taxon-name-part></tp:taxon-name></italic>, paratype, INBIOCRI001054805 <bold>69</bold> <italic><tp:taxon-name><tp:taxon-name-part taxon-name-part-type="genus">Ethmia</tp:taxon-name-part> <tp:taxon-name-part taxon-name-part-type="species">ehakernae</tp:taxon-name-part></tp:taxon-name></italic>, paratype, JAP5546.</p></caption><graphic xmlns:xlink="http://www.w3.org/1999/xlink" xlink:href="zookeys-461-001-g009.jpg" position="float" orientation="portrait" xlink:type="simple" id="oo_35252.jpg"/></fig><fig id="F18" position="float" orientation="portrait"><label>Figures 110–111.</label><caption><p>Female genitalia of <italic><tp:taxon-name><tp:taxon-name-part taxon-name-part-type="genus">Ethmia</tp:taxon-name-part></tp:taxon-name></italic>: <bold>110</bold> <italic><tp:taxon-name><tp:taxon-name-part taxon-name-part-type="genus">Ethmia</tp:taxon-name-part> <tp:taxon-name-part taxon-name-part-type="species">berndkerni</tp:taxon-name-part></tp:taxon-name></italic>, paratype, INBIOCRI001143934: <bold>110a</bold> sterigma, segments VIII-X and base of ductus (p.ap= posterior apophyses, a.ap= anterior apophyses) <bold>110b</bold> corpus bursae <bold>110c</bold> signum detail <bold>111</bold> <italic><tp:taxon-name><tp:taxon-name-part taxon-name-part-type="genus">Ethmia</tp:taxon-name-part> <tp:taxon-name-part taxon-name-part-type="species">dimauraorum</tp:taxon-name-part></tp:taxon-name></italic>, paratype, 09-SRNP-103903: <bold>111a</bold> sterigma <bold>111b</bold> corpus bursae <bold>112</bold> <italic><tp:taxon-name><tp:taxon-name-part taxon-name-part-type="genus">Ethmia</tp:taxon-name-part> <tp:taxon-name-part taxon-name-part-type="species">duckworthi</tp:taxon-name-part></tp:taxon-name></italic>, 09-SRNP-111486: <bold>112a</bold> sterigma <bold>112b</bold> corpus bursae <bold>113</bold> <italic><tp:taxon-name><tp:taxon-name-part taxon-name-part-type="genus">Ethmia</tp:taxon-name-part> <tp:taxon-name-part taxon-name-part-type="species">billalleni</tp:taxon-name-part></tp:taxon-name></italic>, paratype, INB0003702102: <bold>113a</bold> sterigma <bold>113b</bold> corpus bursae <bold>114</bold> <italic><tp:taxon-name><tp:taxon-name-part taxon-name-part-type="genus">Ethmia</tp:taxon-name-part> <tp:taxon-name-part taxon-name-part-type="species">ehakernae</tp:taxon-name-part></tp:taxon-name></italic>, 10-SRNP-102922: <bold>114a</bold> sterigma <bold>114b</bold> corpus bursae <bold>114c</bold> signum detail.</p></caption><graphic xmlns:xlink="http://www.w3.org/1999/xlink" xlink:href="zookeys-461-001-g018.jpg" position="float" orientation="portrait" xlink:type="simple" id="oo_35261.jpg"/></fig><fig id="F27" position="float" orientation="portrait"><label>Figures 159–164.</label><caption><p><italic><tp:taxon-name><tp:taxon-name-part taxon-name-part-type="genus">Ethmia</tp:taxon-name-part></tp:taxon-name></italic> collection localities in Costa Rica: <bold>159</bold> <italic><tp:taxon-name><tp:taxon-name-part taxon-name-part-type="genus">Ethmia</tp:taxon-name-part> <tp:taxon-name-part taxon-name-part-type="species">duckworthi</tp:taxon-name-part></tp:taxon-name></italic>: red triangles; <italic><tp:taxon-name><tp:taxon-name-part taxon-name-part-type="genus">Ethmia</tp:taxon-name-part> <tp:taxon-name-part taxon-name-part-type="species">billalleni</tp:taxon-name-part></tp:taxon-name></italic>: blue dots; <italic><tp:taxon-name><tp:taxon-name-part taxon-name-part-type="genus">Ethmia</tp:taxon-name-part> <tp:taxon-name-part taxon-name-part-type="species">ehakernae</tp:taxon-name-part></tp:taxon-name></italic>: green squares <bold>160</bold> <italic><tp:taxon-name><tp:taxon-name-part taxon-name-part-type="genus">Ethmia</tp:taxon-name-part> <tp:taxon-name-part taxon-name-part-type="species">johnpringlei</tp:taxon-name-part></tp:taxon-name></italic>: red triangles; <italic><tp:taxon-name><tp:taxon-name-part taxon-name-part-type="genus">Ethmia</tp:taxon-name-part> <tp:taxon-name-part taxon-name-part-type="species">helenmillerae</tp:taxon-name-part></tp:taxon-name></italic>: blue dots; <italic><tp:taxon-name><tp:taxon-name-part taxon-name-part-type="genus">Ethmia</tp:taxon-name-part> <tp:taxon-name-part taxon-name-part-type="species">sandra</tp:taxon-name-part></tp:taxon-name></italic>: green square <bold>161</bold> <italic><tp:taxon-name><tp:taxon-name-part taxon-name-part-type="genus">Ethmia</tp:taxon-name-part> <tp:taxon-name-part taxon-name-part-type="species">laphamorum</tp:taxon-name-part></tp:taxon-name></italic>: red triangles; <italic><tp:taxon-name><tp:taxon-name-part taxon-name-part-type="genus">Ethmia</tp:taxon-name-part> <tp:taxon-name-part taxon-name-part-type="species">nigritaenia</tp:taxon-name-part></tp:taxon-name></italic>: blue dots <bold>162</bold> <italic><tp:taxon-name><tp:taxon-name-part taxon-name-part-type="genus">Ethmia</tp:taxon-name-part> <tp:taxon-name-part taxon-name-part-type="species">catapeltica</tp:taxon-name-part></tp:taxon-name></italic>: red triangles; <italic><tp:taxon-name><tp:taxon-name-part taxon-name-part-type="genus">Ethmia</tp:taxon-name-part> <tp:taxon-name-part taxon-name-part-type="species">petersterlingi</tp:taxon-name-part></tp:taxon-name></italic>: blue dots <bold>163</bold> <italic><tp:taxon-name><tp:taxon-name-part taxon-name-part-type="genus">Ethmia</tp:taxon-name-part> <tp:taxon-name-part taxon-name-part-type="species">lesliesaulae</tp:taxon-name-part></tp:taxon-name></italic>: red triangles; <italic><tp:taxon-name><tp:taxon-name-part taxon-name-part-type="genus">Ethmia</tp:taxon-name-part> <tp:taxon-name-part taxon-name-part-type="species">turnerorum</tp:taxon-name-part></tp:taxon-name></italic>: blue dots <bold>164</bold> <italic><tp:taxon-name><tp:taxon-name-part taxon-name-part-type="genus">Ethmia</tp:taxon-name-part> <tp:taxon-name-part taxon-name-part-type="species">nicholsonorum</tp:taxon-name-part></tp:taxon-name></italic>: red triangles; <italic><tp:taxon-name><tp:taxon-name-part taxon-name-part-type="genus">Ethmia</tp:taxon-name-part> <tp:taxon-name-part taxon-name-part-type="species">normgershenzi</tp:taxon-name-part></tp:taxon-name></italic>: blue dots.</p></caption><graphic xmlns:xlink="http://www.w3.org/1999/xlink" xlink:href="zookeys-461-001-g027.jpg" position="float" orientation="portrait" xlink:type="simple" id="oo_35270.jpg"/></fig></tp:treatment-sec></tp:taxon-treatment>
