# Supplementary material for: A synopsis of the genus Ethmia Hübner in Costa Rica: biology, distribution, and description of 22 new species (Lepidoptera, Gelechioidea, Depressariidae, Ethmiinae), with emphasis on the 42 species known from Área de Conservación Guanacaste
Source: Zookeys. 2014 Dec 9;(461):1–86. doi: 10.3897/zookeys.461.8377 (PMC4283717; doi:10.3897/zookeys.461.8377)
Supplement: XML Treatment for Ethmia johnpringlei [file zookeys.461.8377-treatment27.xml]

<!DOCTYPE tp:taxon-treatment
  PUBLIC "-//TaxonX//DTD Taxonomic Treatment Publishing DTD v0 20100105//EN" "tax-treatment-NSO.dtd">
<tp:taxon-treatment xmlns:tp="http://www.plazi.org/taxpub"><tp:treatment-meta><kwd-group><label>Taxon classification</label><kwd><named-content content-type="kingdom">Animalia</named-content></kwd><kwd><named-content content-type="order">Lepidoptera</named-content></kwd><kwd><named-content content-type="family">Depressariidae</named-content></kwd></kwd-group><mixed-citation publication-type="journal"><person-group><name><surname>Phillips-Rodríguez</surname><given-names>Eugenie</given-names></name><name><surname>Powell</surname><given-names>Jerry A.</given-names></name><name><surname>Hallwachs</surname><given-names>Winnie</given-names></name><name><surname>Janzen</surname><given-names>Daniel H.</given-names></name></person-group><article-title>A synopsis of the genus <italic><tp:taxon-name><tp:taxon-name-part taxon-name-part-type="genus">Ethmia</tp:taxon-name-part></tp:taxon-name></italic> Hübner in Costa Rica: biology, distribution, and description of 22 new species (<tp:taxon-name><tp:taxon-name-part taxon-name-part-type="order">Lepidoptera</tp:taxon-name-part></tp:taxon-name>, <tp:taxon-name><tp:taxon-name-part taxon-name-part-type="superfamily">Gelechioidea</tp:taxon-name-part></tp:taxon-name>, <tp:taxon-name><tp:taxon-name-part taxon-name-part-type="family">Depressariidae</tp:taxon-name-part></tp:taxon-name>, <tp:taxon-name><tp:taxon-name-part taxon-name-part-type="subfamily">Ethmiinae</tp:taxon-name-part></tp:taxon-name>), with emphasis on the 42 species known from Área de Conservación Guanacaste</article-title><source>Zookeys</source><day>9</day><month>12</month><year>2014</year><volume>2014</volume><issue>461</issue><fpage>1</fpage><lpage>86</lpage><pub-id pub-id-type="doi">10.3897/zookeys.461.8377</pub-id></mixed-citation></tp:treatment-meta><tp:nomenclature><tp:taxon-name>
                            <tp:taxon-name-part taxon-name-part-type="genus">Ethmia</tp:taxon-name-part>
                            <tp:taxon-name-part taxon-name-part-type="species">johnpringlei</tp:taxon-name-part>
                            <object-id xmlns:xlink="http://www.w3.org/1999/xlink" content-type="zoobank" xlink:type="simple">http://zoobank.org/247A9873-10E1-478A-8D89-2FE77E58D686</object-id>
                        </tp:taxon-name><tp:taxon-authority>Phillips</tp:taxon-authority><tp:taxon-status xmlns:xlink="http://www.w3.org/1999/xlink" xlink:type="simple">sp. n.</tp:taxon-status><xref ref-type="fig" rid="F3">Figures 27</xref><xref ref-type="fig" rid="F10">, 72</xref><xref ref-type="fig" rid="F19">, 117</xref><xref ref-type="fig" rid="F27">, 160</xref></tp:nomenclature><tp:treatment-sec sec-type="Diagnosis"><title>Diagnosis.</title><p>This species can be distinguished by its smaller size and the presence of three curved large distal setae on the valva of male genitalia.</p></tp:treatment-sec><tp:treatment-sec sec-type="Description"><title>Description.</title><p>Male: FW length 7.1–7.8 mm (n = 3). <bold>Head:</bold> Labial palpus elongated surpassing base of antenna, grayish with black rings in II segment middle and subapical, a wide black ring subapical in III segment; front and crown grayish, occipital black tuft at mid-dorsum. <bold>Thorax:</bold> Grayish. FW ground color grayish, with a series of elongated dark markings, the most conspicuous an oblique line originating at costa before middle reaching a longitudinal line that goes from middle to near termen; three irregular black dots on posterior half: one at 0.20× from base, one close to midline and third near tornus. HW ground color white, costa simple. <bold>Abdomen:</bold> Brownish, genital scaling pale ochreous. Genitalia (Fig. <xref ref-type="fig" rid="F10">72</xref>) with uncus lacking; valva emarginate bellow apex, with apical “plume”, and distally three curved, strong, large setae.</p><p>Female: FW length 7.9–8.3 mm (n = 3). <bold>Head and thorax:</bold> As described for male. <bold>Abdomen:</bold> Genitalia (Fig. <xref ref-type="fig" rid="F19">117</xref>) with sterigma simple; base of ductus sclerotized; antrum membranous; signum a short fold with irregular margin.</p></tp:treatment-sec><tp:treatment-sec sec-type="Holotype"><title>Holotype.</title><p>Male: 11-SRNP-104923, DNA Barcoded, <bold>Costa Rica:</bold> Guanacaste: ACG, Sector Maritza, Manta Mecate 587 m, 1.x.2011, R. Franco &amp; S. Ríos. Deposited in INBio. <bold>Paratypes: Costa Rica:</bold> Guanacaste: ACG: Sector Maritza, Manta Mecate 587 m, 1.x.2011, R. Franco &amp; S. Ríos. Est. Maritza, Lado Oeste del Volcán Orosi, 600 m, 2M 13.v.1988 Janzen and Hallwachs, 10M 11F 1.viii.1990, II curso Parataxónomos, 17M 27F 1.vii.1990, I Curso <tp:taxon-name><tp:taxon-name-part taxon-name-part-type="above-genus">Microlepidoptera</tp:taxon-name-part></tp:taxon-name>. 4 km W. Sta. Cecilia, 300 m 1M 17.iv.1983, Janzen &amp; Hallwachs (BMNH, INBio, EME, USNM).</p></tp:treatment-sec><tp:treatment-sec sec-type="Distribution and biology"><title>Distribution and biology.</title><p><italic><tp:taxon-name><tp:taxon-name-part taxon-name-part-type="genus">Ethmia</tp:taxon-name-part> <tp:taxon-name-part taxon-name-part-type="species">johnpringlei</tp:taxon-name-part></tp:taxon-name></italic> has been collected in northern Costa Rica on the western sides of Cordillera Volcánica de Guanacaste, from 300 to 600 m in the intersection between ACG dry forest and rain forest. The food plant and immature stages are unknown.</p><!--PageBreak--></tp:treatment-sec><tp:treatment-sec sec-type="Etymology"><title>Etymology.</title><p><italic><tp:taxon-name><tp:taxon-name-part taxon-name-part-type="genus">Ethmia</tp:taxon-name-part> <tp:taxon-name-part taxon-name-part-type="species">johnpringlei</tp:taxon-name-part></tp:taxon-name></italic> is named in honor of John Pringle of Stanford University, the father of Rob Pringle of Princeton University, and a member of the very small and select group of academic faculty who have supported ACG land purchase for permanent conservation.</p></tp:treatment-sec><tp:treatment-sec><!--Section generated to contain objects referenced in tp:taxon-treatment.--><fig id="F3" position="float" orientation="portrait"><label>Figures 19–27.</label><caption><p><italic><tp:taxon-name><tp:taxon-name-part taxon-name-part-type="genus">Ethmia</tp:taxon-name-part></tp:taxon-name></italic> from Costa Rica, adults: <bold>19</bold> <italic><tp:taxon-name><tp:taxon-name-part taxon-name-part-type="genus">Ethmia</tp:taxon-name-part> <tp:taxon-name-part taxon-name-part-type="species">baliostola</tp:taxon-name-part></tp:taxon-name></italic>, male 11-SRNP-41492 <bold>20</bold> <italic><tp:taxon-name><tp:taxon-name-part taxon-name-part-type="genus">Ethmia</tp:taxon-name-part> <tp:taxon-name-part taxon-name-part-type="species">berndkerni</tp:taxon-name-part></tp:taxon-name></italic>, paratype, female, 11-SRNP-102112 <bold>21</bold> <italic><tp:taxon-name><tp:taxon-name-part taxon-name-part-type="genus">Ethmia</tp:taxon-name-part> <tp:taxon-name-part taxon-name-part-type="species">dimauraorum</tp:taxon-name-part></tp:taxon-name></italic>, paratype, male, INB0003146844 <bold>22</bold> <italic><tp:taxon-name><tp:taxon-name-part taxon-name-part-type="genus">Ethmia</tp:taxon-name-part> <tp:taxon-name-part taxon-name-part-type="species">duckworthi</tp:taxon-name-part></tp:taxon-name></italic>, male, 09-SRNP-107349 <bold>23</bold> <italic><tp:taxon-name><tp:taxon-name-part taxon-name-part-type="genus">Ethmia</tp:taxon-name-part> <tp:taxon-name-part taxon-name-part-type="species">billalleni</tp:taxon-name-part></tp:taxon-name></italic>, paratype, male, 10-SRNP-101550 <bold>24</bold> <italic><tp:taxon-name><tp:taxon-name-part taxon-name-part-type="genus">Ethmia</tp:taxon-name-part> <tp:taxon-name-part taxon-name-part-type="species">ehakernae</tp:taxon-name-part></tp:taxon-name></italic>, holotype, male, 10-SRNP-102921 <bold>25</bold> <italic><tp:taxon-name><tp:taxon-name-part taxon-name-part-type="genus">Ethmia</tp:taxon-name-part> <tp:taxon-name-part taxon-name-part-type="species">sandra</tp:taxon-name-part></tp:taxon-name></italic>, female (paratype from El Salvador, EME) <bold>26</bold> <italic><tp:taxon-name><tp:taxon-name-part taxon-name-part-type="genus">Ethmia</tp:taxon-name-part> <tp:taxon-name-part taxon-name-part-type="species">helenmillerae</tp:taxon-name-part></tp:taxon-name></italic>, paratype, male, 11-SRNP-103927 <bold>27</bold> <italic><tp:taxon-name><tp:taxon-name-part taxon-name-part-type="genus">Ethmia</tp:taxon-name-part> <tp:taxon-name-part taxon-name-part-type="species">johnpringlei</tp:taxon-name-part></tp:taxon-name></italic>, paratype, male, INBIOCRI00027525.</p></caption><graphic xmlns:xlink="http://www.w3.org/1999/xlink" xlink:href="zookeys-461-001-g003.jpg" position="float" orientation="portrait" xlink:type="simple" id="oo_35246.jpg"/></fig><fig id="F10" position="float" orientation="portrait"><label>Figures 70–74.</label><caption><p>Male genitalia of <italic><tp:taxon-name><tp:taxon-name-part taxon-name-part-type="genus">Ethmia</tp:taxon-name-part></tp:taxon-name></italic>, aedeagus separated: <bold>70</bold> <italic><tp:taxon-name><tp:taxon-name-part taxon-name-part-type="genus">Ethmia</tp:taxon-name-part> <tp:taxon-name-part taxon-name-part-type="species">sandra</tp:taxon-name-part></tp:taxon-name></italic>, EPR128 <bold>71</bold> <italic><tp:taxon-name><tp:taxon-name-part taxon-name-part-type="genus">Ethmia</tp:taxon-name-part> <tp:taxon-name-part taxon-name-part-type="species">helenmillerae</tp:taxon-name-part></tp:taxon-name></italic>, INBIOCRI000227589 <bold>72</bold> <italic><tp:taxon-name><tp:taxon-name-part taxon-name-part-type="genus">Ethmia</tp:taxon-name-part> <tp:taxon-name-part taxon-name-part-type="species">johnpringlei</tp:taxon-name-part></tp:taxon-name></italic>, paratype, INBIOCRI000180880 <bold>73</bold> <italic><tp:taxon-name><tp:taxon-name-part taxon-name-part-type="genus">Ethmia</tp:taxon-name-part> <tp:taxon-name-part taxon-name-part-type="species">nigritaenia</tp:taxon-name-part></tp:taxon-name></italic>, INBIOCRI000080174 <bold>74</bold> <italic><tp:taxon-name><tp:taxon-name-part taxon-name-part-type="genus">Ethmia</tp:taxon-name-part> <tp:taxon-name-part taxon-name-part-type="species">laphamorum</tp:taxon-name-part></tp:taxon-name></italic>, paratype, INB0004309613.</p></caption><graphic xmlns:xlink="http://www.w3.org/1999/xlink" xlink:href="zookeys-461-001-g010.jpg" position="float" orientation="portrait" xlink:type="simple" id="oo_35253.jpg"/></fig><fig id="F19" position="float" orientation="portrait"><label>Figures 115–119.</label><caption><p>Female genitalia of <italic><tp:taxon-name><tp:taxon-name-part taxon-name-part-type="genus">Ethmia</tp:taxon-name-part></tp:taxon-name></italic>: <bold>115</bold> <italic><tp:taxon-name><tp:taxon-name-part taxon-name-part-type="genus">Ethmia</tp:taxon-name-part> <tp:taxon-name-part taxon-name-part-type="species">sandra</tp:taxon-name-part></tp:taxon-name></italic>, EPR129: <bold>115a</bold> sterigma, segments VIII-X and base of ductus <bold>115b</bold> corpus bursae <bold>116</bold> <italic><tp:taxon-name><tp:taxon-name-part taxon-name-part-type="genus">Ethmia</tp:taxon-name-part> <tp:taxon-name-part taxon-name-part-type="species">helenmillerae</tp:taxon-name-part></tp:taxon-name></italic>, paratype, INBIOCRI000306907: <bold>116a</bold> sterigma <bold>116b</bold> corpus bursae <bold>117</bold> <italic><tp:taxon-name><tp:taxon-name-part taxon-name-part-type="genus">Ethmia</tp:taxon-name-part> <tp:taxon-name-part taxon-name-part-type="species">johnpringlei</tp:taxon-name-part></tp:taxon-name></italic>, paratype, INBIOCRI000180868: <bold>117a</bold> sterigma <bold>117b</bold> corpus bursae <bold>118</bold> <italic><tp:taxon-name><tp:taxon-name-part taxon-name-part-type="genus">Ethmia</tp:taxon-name-part> <tp:taxon-name-part taxon-name-part-type="species">nigritaenia</tp:taxon-name-part></tp:taxon-name></italic>, INBIOCRI000152883: <bold>118a</bold> sterigma <bold>118b</bold> corpus bursae <bold>119</bold> <italic><tp:taxon-name><tp:taxon-name-part taxon-name-part-type="genus">Ethmia</tp:taxon-name-part> <tp:taxon-name-part taxon-name-part-type="species">laphamorum</tp:taxon-name-part></tp:taxon-name></italic>, paratype, 06-SRNP-104471: <bold>119a</bold> sterigma <bold>119b</bold> corpus bursae.</p></caption><graphic xmlns:xlink="http://www.w3.org/1999/xlink" xlink:href="zookeys-461-001-g019.jpg" position="float" orientation="portrait" xlink:type="simple" id="oo_35262.jpg"/></fig><fig id="F27" position="float" orientation="portrait"><label>Figures 159–164.</label><caption><p><italic><tp:taxon-name><tp:taxon-name-part taxon-name-part-type="genus">Ethmia</tp:taxon-name-part></tp:taxon-name></italic> collection localities in Costa Rica: <bold>159</bold> <italic><tp:taxon-name><tp:taxon-name-part taxon-name-part-type="genus">Ethmia</tp:taxon-name-part> <tp:taxon-name-part taxon-name-part-type="species">duckworthi</tp:taxon-name-part></tp:taxon-name></italic>: red triangles; <italic><tp:taxon-name><tp:taxon-name-part taxon-name-part-type="genus">Ethmia</tp:taxon-name-part> <tp:taxon-name-part taxon-name-part-type="species">billalleni</tp:taxon-name-part></tp:taxon-name></italic>: blue dots; <italic><tp:taxon-name><tp:taxon-name-part taxon-name-part-type="genus">Ethmia</tp:taxon-name-part> <tp:taxon-name-part taxon-name-part-type="species">ehakernae</tp:taxon-name-part></tp:taxon-name></italic>: green squares <bold>160</bold> <italic><tp:taxon-name><tp:taxon-name-part taxon-name-part-type="genus">Ethmia</tp:taxon-name-part> <tp:taxon-name-part taxon-name-part-type="species">johnpringlei</tp:taxon-name-part></tp:taxon-name></italic>: red triangles; <italic><tp:taxon-name><tp:taxon-name-part taxon-name-part-type="genus">Ethmia</tp:taxon-name-part> <tp:taxon-name-part taxon-name-part-type="species">helenmillerae</tp:taxon-name-part></tp:taxon-name></italic>: blue dots; <italic><tp:taxon-name><tp:taxon-name-part taxon-name-part-type="genus">Ethmia</tp:taxon-name-part> <tp:taxon-name-part taxon-name-part-type="species">sandra</tp:taxon-name-part></tp:taxon-name></italic>: green square <bold>161</bold> <italic><tp:taxon-name><tp:taxon-name-part taxon-name-part-type="genus">Ethmia</tp:taxon-name-part> <tp:taxon-name-part taxon-name-part-type="species">laphamorum</tp:taxon-name-part></tp:taxon-name></italic>: red triangles; <italic><tp:taxon-name><tp:taxon-name-part taxon-name-part-type="genus">Ethmia</tp:taxon-name-part> <tp:taxon-name-part taxon-name-part-type="species">nigritaenia</tp:taxon-name-part></tp:taxon-name></italic>: blue dots <bold>162</bold> <italic><tp:taxon-name><tp:taxon-name-part taxon-name-part-type="genus">Ethmia</tp:taxon-name-part> <tp:taxon-name-part taxon-name-part-type="species">catapeltica</tp:taxon-name-part></tp:taxon-name></italic>: red triangles; <italic><tp:taxon-name><tp:taxon-name-part taxon-name-part-type="genus">Ethmia</tp:taxon-name-part> <tp:taxon-name-part taxon-name-part-type="species">petersterlingi</tp:taxon-name-part></tp:taxon-name></italic>: blue dots <bold>163</bold> <italic><tp:taxon-name><tp:taxon-name-part taxon-name-part-type="genus">Ethmia</tp:taxon-name-part> <tp:taxon-name-part taxon-name-part-type="species">lesliesaulae</tp:taxon-name-part></tp:taxon-name></italic>: red triangles; <italic><tp:taxon-name><tp:taxon-name-part taxon-name-part-type="genus">Ethmia</tp:taxon-name-part> <tp:taxon-name-part taxon-name-part-type="species">turnerorum</tp:taxon-name-part></tp:taxon-name></italic>: blue dots <bold>164</bold> <italic><tp:taxon-name><tp:taxon-name-part taxon-name-part-type="genus">Ethmia</tp:taxon-name-part> <tp:taxon-name-part taxon-name-part-type="species">nicholsonorum</tp:taxon-name-part></tp:taxon-name></italic>: red triangles; <italic><tp:taxon-name><tp:taxon-name-part taxon-name-part-type="genus">Ethmia</tp:taxon-name-part> <tp:taxon-name-part taxon-name-part-type="species">normgershenzi</tp:taxon-name-part></tp:taxon-name></italic>: blue dots.</p></caption><graphic xmlns:xlink="http://www.w3.org/1999/xlink" xlink:href="zookeys-461-001-g027.jpg" position="float" orientation="portrait" xlink:type="simple" id="oo_35270.jpg"/></fig></tp:treatment-sec></tp:taxon-treatment>
