# Supplementary material for: A synopsis of the genus Ethmia Hübner in Costa Rica: biology, distribution, and description of 22 new species (Lepidoptera, Gelechioidea, Depressariidae, Ethmiinae), with emphasis on the 42 species known from Área de Conservación Guanacaste
Source: Zookeys. 2014 Dec 9;(461):1–86. doi: 10.3897/zookeys.461.8377 (PMC4283717; doi:10.3897/zookeys.461.8377)
Supplement: XML Treatment for Ethmia laphamorum [file zookeys.461.8377-treatment29.xml]

<!DOCTYPE tp:taxon-treatment
  PUBLIC "-//TaxonX//DTD Taxonomic Treatment Publishing DTD v0 20100105//EN" "tax-treatment-NSO.dtd">
<tp:taxon-treatment xmlns:tp="http://www.plazi.org/taxpub"><tp:treatment-meta><kwd-group><label>Taxon classification</label><kwd><named-content content-type="kingdom">Animalia</named-content></kwd><kwd><named-content content-type="order">Lepidoptera</named-content></kwd><kwd><named-content content-type="family">Depressariidae</named-content></kwd></kwd-group><mixed-citation publication-type="journal"><person-group><name><surname>Phillips-Rodríguez</surname><given-names>Eugenie</given-names></name><name><surname>Powell</surname><given-names>Jerry A.</given-names></name><name><surname>Hallwachs</surname><given-names>Winnie</given-names></name><name><surname>Janzen</surname><given-names>Daniel H.</given-names></name></person-group><article-title>A synopsis of the genus <italic><tp:taxon-name><tp:taxon-name-part taxon-name-part-type="genus">Ethmia</tp:taxon-name-part></tp:taxon-name></italic> Hübner in Costa Rica: biology, distribution, and description of 22 new species (<tp:taxon-name><tp:taxon-name-part taxon-name-part-type="order">Lepidoptera</tp:taxon-name-part></tp:taxon-name>, <tp:taxon-name><tp:taxon-name-part taxon-name-part-type="superfamily">Gelechioidea</tp:taxon-name-part></tp:taxon-name>, <tp:taxon-name><tp:taxon-name-part taxon-name-part-type="family">Depressariidae</tp:taxon-name-part></tp:taxon-name>, <tp:taxon-name><tp:taxon-name-part taxon-name-part-type="subfamily">Ethmiinae</tp:taxon-name-part></tp:taxon-name>), with emphasis on the 42 species known from Área de Conservación Guanacaste</article-title><source>Zookeys</source><day>9</day><month>12</month><year>2014</year><volume>2014</volume><issue>461</issue><fpage>1</fpage><lpage>86</lpage><pub-id pub-id-type="doi">10.3897/zookeys.461.8377</pub-id></mixed-citation></tp:treatment-meta><tp:nomenclature><tp:taxon-name>
                            <tp:taxon-name-part taxon-name-part-type="genus">Ethmia</tp:taxon-name-part>
                            <tp:taxon-name-part taxon-name-part-type="species">laphamorum</tp:taxon-name-part>
                            <object-id xmlns:xlink="http://www.w3.org/1999/xlink" content-type="zoobank" xlink:type="simple">http://zoobank.org/CEA37E1E-1285-4AA0-8FD2-CBBE00802C58</object-id>
                        </tp:taxon-name><tp:taxon-authority>Phillips</tp:taxon-authority><tp:taxon-status xmlns:xlink="http://www.w3.org/1999/xlink" xlink:type="simple">sp. n.</tp:taxon-status><xref ref-type="fig" rid="F4">Figures 29</xref><xref ref-type="fig" rid="F10">, 74</xref><xref ref-type="fig" rid="F19">, 119</xref><xref ref-type="fig" rid="F27">, 161</xref></tp:nomenclature><tp:treatment-sec sec-type="Diagnosis"><title>Diagnosis.</title><p><italic><tp:taxon-name><tp:taxon-name-part taxon-name-part-type="genus">Ethmia</tp:taxon-name-part> <tp:taxon-name-part taxon-name-part-type="species">laphamorum</tp:taxon-name-part></tp:taxon-name></italic> can be distinguished from <italic><tp:taxon-name><tp:taxon-name-part taxon-name-part-type="genus">Ethmia</tp:taxon-name-part> <tp:taxon-name-part taxon-name-part-type="species">nigritaenia</tp:taxon-name-part></tp:taxon-name></italic>, its most similar species, by the smaller size and the less contrasting line through the middle of the FW from base to apex. In the male genitalia <italic><tp:taxon-name><tp:taxon-name-part taxon-name-part-type="genus">Ethmia</tp:taxon-name-part> <tp:taxon-name-part taxon-name-part-type="species">laphamorum</tp:taxon-name-part></tp:taxon-name></italic> presents a very reduced “plume” projection at the apex of the valva and the distal spines are absent. In the female genitalia, the sclerotized sleeve at the base of ductus is shorter than that of <italic><tp:taxon-name><tp:taxon-name-part taxon-name-part-type="genus">Ethmia</tp:taxon-name-part> <tp:taxon-name-part taxon-name-part-type="species">nigritaenia</tp:taxon-name-part></tp:taxon-name></italic>.</p></tp:treatment-sec><tp:treatment-sec sec-type="Description"><title>Description.</title><p>Male: FW length 10.8–12 mm (n = 3). <bold>Head:</bold> Labial palpus curved, long, exceeding base of antenna; proboscis and front white with lateral brownish markings, crown light brown, occipital tuft dark brown at mid-dorsum. <bold>Thorax:</bold> Pronotum light brown with black spots marginal. FW brownish with irregular darker markings; posterior area with an elongated dark mark at 0.3× from base; an irregular black band from base to apex. HW whitish; costal fold to 0.7× from base, enclosing a whitish brush of elongate hair scales from base. <bold>Abdomen:</bold> Pale ochreous dorsal and ventral, bright ochreous tergum I and II, genitalia scaling concolorous. Genitalia (Fig. <xref ref-type="fig" rid="F10">74</xref>) with uncus sclerotized; valva apex with a very reduced “plume”, distal spines absent; a large finger like projection at sacculus, below apex.</p><p>Female: FW length 11.1–12.7 mm (n = 3). <bold>Head and thorax:</bold> As described for male, except HW unmodified. <bold>Abdomen:</bold> Genitalia (Fig. <xref ref-type="fig" rid="F19">119</xref>) with sclerotized sleeve at base of ductus bursae; signum with posterior margin serrated.</p></tp:treatment-sec><tp:treatment-sec sec-type="Holotype"><title>Holotype.</title><p>Male: 09-SRNP-104663, DNA Barcoded, <bold>Costa Rica:</bold> Guanacaste, Sector Santa Elena La Angostura 300 m, 25.v.2009, F. Quesada &amp; R. Franco. Deposited in INBio. <bold>Paratypes: Costa Rica:</bold> Guanacaste: Sector Maritza, Casa Rafa 579 m, 2M 1F 4/5.vi.2011, H. Cambronero &amp; R. Franco; Sector Murciélago, Mirador Murciélago 87 m, 2M 6F 22.xi.2011, H. Cambronero &amp; R. Franco, 5F 23.xi.2011, H. Cambronero &amp; S. Ríos, Mirador Nance 133 m, 2M 1F 23/24.xi.2011, H. Cambronero &amp; S. Ríos, 3F 23.xi.2011, S. Ríos &amp; R. Franco; Sector Santa Elena, La Angostura 300 m, 3M 7F 25/26,v,2009, F. Quesada &amp; R. Franco, Manta Potrero Grande 20 m, 3F 22.v.2009, F. Quesada &amp; H. Cambronero. Sector Santa Rosa, Luces 575 m, 3M 6F 31.v/1.vi. 2011, H. Cambronero &amp; S. Ríos, Sendero los Patos 3M 3F 9.xii.2007, F. Quesada &amp; R. Franco (BMNH, INBio, EME, USNM).</p></tp:treatment-sec><tp:treatment-sec sec-type="Distribution and biology"><title>Distribution and biology.</title><p>In Costa Rica (Fig. <xref ref-type="fig" rid="F27">161</xref>), <italic><tp:taxon-name><tp:taxon-name-part taxon-name-part-type="genus">Ethmia</tp:taxon-name-part> <tp:taxon-name-part taxon-name-part-type="species">laphamorum</tp:taxon-name-part></tp:taxon-name></italic> has been collected on both slopes of Cordillera Volcánica de Guanacaste and Península de Nicoya, from 20 to 600 mts. It occurs in ACG dry forest.</p><p>The food plant and immature stages are unknown.</p></tp:treatment-sec><tp:treatment-sec sec-type="Etymology"><title>Etymology.</title><p><italic><tp:taxon-name><tp:taxon-name-part taxon-name-part-type="genus">Ethmia</tp:taxon-name-part> <tp:taxon-name-part taxon-name-part-type="species">laphamorum</tp:taxon-name-part></tp:taxon-name></italic> is named in honor of Nick and Gardiner Lapham of Rappahannock, Virginia for their many years of support of ACG rain forest land purchase for permanent wildland conservation.</p><!--PageBreak--></tp:treatment-sec><tp:treatment-sec><!--Section generated to contain objects referenced in tp:taxon-treatment.--><fig id="F4" position="float" orientation="portrait"><label>Figures 28–40.</label><caption><p><italic><tp:taxon-name><tp:taxon-name-part taxon-name-part-type="genus">Ethmia</tp:taxon-name-part></tp:taxon-name></italic> from Costa Rica, adults: <bold>28</bold> <italic><tp:taxon-name><tp:taxon-name-part taxon-name-part-type="genus">Ethmia</tp:taxon-name-part> <tp:taxon-name-part taxon-name-part-type="species">nigritaenia</tp:taxon-name-part></tp:taxon-name></italic>, male, 06-SRNP-105902 <bold>29</bold> <italic><tp:taxon-name><tp:taxon-name-part taxon-name-part-type="genus">Ethmia</tp:taxon-name-part> <tp:taxon-name-part taxon-name-part-type="species">laphamorum</tp:taxon-name-part></tp:taxon-name></italic>, paratype, male, 09-SRNP-104303 <bold>30</bold> <italic><tp:taxon-name><tp:taxon-name-part taxon-name-part-type="genus">Ethmia</tp:taxon-name-part> <tp:taxon-name-part taxon-name-part-type="species">catapeltica</tp:taxon-name-part></tp:taxon-name></italic>, female, 10-SRNP-42303 <bold>31</bold> <italic><tp:taxon-name><tp:taxon-name-part taxon-name-part-type="genus">Ethmia</tp:taxon-name-part> <tp:taxon-name-part taxon-name-part-type="species">petersterlingi</tp:taxon-name-part></tp:taxon-name></italic>, holotype, male, 09-SRNP-109881 <bold>32</bold> <italic><tp:taxon-name><tp:taxon-name-part taxon-name-part-type="genus">Ethmia</tp:taxon-name-part> <tp:taxon-name-part taxon-name-part-type="species">lesliesaulae</tp:taxon-name-part></tp:taxon-name></italic>, holotype, male, 11-SRNP-1973 <bold>33</bold> <italic><tp:taxon-name><tp:taxon-name-part taxon-name-part-type="genus">Ethmia</tp:taxon-name-part> <tp:taxon-name-part taxon-name-part-type="species">turnerorum</tp:taxon-name-part></tp:taxon-name></italic>, paratype, female, 10-SRNP-57341 <bold>34</bold> <italic><tp:taxon-name><tp:taxon-name-part taxon-name-part-type="genus">Ethmia</tp:taxon-name-part> <tp:taxon-name-part taxon-name-part-type="species">normgershenzi</tp:taxon-name-part></tp:taxon-name></italic>, holotype, female, 11-SRNP-30760 <bold>35</bold> <italic><tp:taxon-name><tp:taxon-name-part taxon-name-part-type="genus">Ethmia</tp:taxon-name-part> <tp:taxon-name-part taxon-name-part-type="species">nicholsonorum</tp:taxon-name-part></tp:taxon-name></italic>, holotype, male, 09-SRNP-1051 <bold>36</bold> <italic><tp:taxon-name><tp:taxon-name-part taxon-name-part-type="genus">Ethmia</tp:taxon-name-part> <tp:taxon-name-part taxon-name-part-type="species">lichyi</tp:taxon-name-part></tp:taxon-name></italic>, male, INBIOCRI002063133 <bold>37</bold> <italic><tp:taxon-name><tp:taxon-name-part taxon-name-part-type="genus">Ethmia</tp:taxon-name-part> <tp:taxon-name-part taxon-name-part-type="species">hendersonorum</tp:taxon-name-part></tp:taxon-name></italic>, paratype, male, INB0004222481 <bold>38</bold> <italic><tp:taxon-name><tp:taxon-name-part taxon-name-part-type="genus">Ethmia</tp:taxon-name-part> <tp:taxon-name-part taxon-name-part-type="species">transversella</tp:taxon-name-part></tp:taxon-name></italic>, male, INB0004263677 <bold>39</bold> <italic><tp:taxon-name><tp:taxon-name-part taxon-name-part-type="genus">Ethmia</tp:taxon-name-part> <tp:taxon-name-part taxon-name-part-type="species">randyjonesi</tp:taxon-name-part></tp:taxon-name></italic>, paratype, male, 07-SRNP-108189 <bold>40</bold> <italic><tp:taxon-name><tp:taxon-name-part taxon-name-part-type="genus">Ethmia</tp:taxon-name-part> <tp:taxon-name-part taxon-name-part-type="species">randycurtisi</tp:taxon-name-part></tp:taxon-name></italic>, holotype, male, INB0003101969.</p></caption><graphic xmlns:xlink="http://www.w3.org/1999/xlink" xlink:href="zookeys-461-001-g004.jpg" position="float" orientation="portrait" xlink:type="simple" id="oo_35247.jpg"/></fig><fig id="F10" position="float" orientation="portrait"><label>Figures 70–74.</label><caption><p>Male genitalia of <italic><tp:taxon-name><tp:taxon-name-part taxon-name-part-type="genus">Ethmia</tp:taxon-name-part></tp:taxon-name></italic>, aedeagus separated: <bold>70</bold> <italic><tp:taxon-name><tp:taxon-name-part taxon-name-part-type="genus">Ethmia</tp:taxon-name-part> <tp:taxon-name-part taxon-name-part-type="species">sandra</tp:taxon-name-part></tp:taxon-name></italic>, EPR128 <bold>71</bold> <italic><tp:taxon-name><tp:taxon-name-part taxon-name-part-type="genus">Ethmia</tp:taxon-name-part> <tp:taxon-name-part taxon-name-part-type="species">helenmillerae</tp:taxon-name-part></tp:taxon-name></italic>, INBIOCRI000227589 <bold>72</bold> <italic><tp:taxon-name><tp:taxon-name-part taxon-name-part-type="genus">Ethmia</tp:taxon-name-part> <tp:taxon-name-part taxon-name-part-type="species">johnpringlei</tp:taxon-name-part></tp:taxon-name></italic>, paratype, INBIOCRI000180880 <bold>73</bold> <italic><tp:taxon-name><tp:taxon-name-part taxon-name-part-type="genus">Ethmia</tp:taxon-name-part> <tp:taxon-name-part taxon-name-part-type="species">nigritaenia</tp:taxon-name-part></tp:taxon-name></italic>, INBIOCRI000080174 <bold>74</bold> <italic><tp:taxon-name><tp:taxon-name-part taxon-name-part-type="genus">Ethmia</tp:taxon-name-part> <tp:taxon-name-part taxon-name-part-type="species">laphamorum</tp:taxon-name-part></tp:taxon-name></italic>, paratype, INB0004309613.</p></caption><graphic xmlns:xlink="http://www.w3.org/1999/xlink" xlink:href="zookeys-461-001-g010.jpg" position="float" orientation="portrait" xlink:type="simple" id="oo_35253.jpg"/></fig><fig id="F19" position="float" orientation="portrait"><label>Figures 115–119.</label><caption><p>Female genitalia of <italic><tp:taxon-name><tp:taxon-name-part taxon-name-part-type="genus">Ethmia</tp:taxon-name-part></tp:taxon-name></italic>: <bold>115</bold> <italic><tp:taxon-name><tp:taxon-name-part taxon-name-part-type="genus">Ethmia</tp:taxon-name-part> <tp:taxon-name-part taxon-name-part-type="species">sandra</tp:taxon-name-part></tp:taxon-name></italic>, EPR129: <bold>115a</bold> sterigma, segments VIII-X and base of ductus <bold>115b</bold> corpus bursae <bold>116</bold> <italic><tp:taxon-name><tp:taxon-name-part taxon-name-part-type="genus">Ethmia</tp:taxon-name-part> <tp:taxon-name-part taxon-name-part-type="species">helenmillerae</tp:taxon-name-part></tp:taxon-name></italic>, paratype, INBIOCRI000306907: <bold>116a</bold> sterigma <bold>116b</bold> corpus bursae <bold>117</bold> <italic><tp:taxon-name><tp:taxon-name-part taxon-name-part-type="genus">Ethmia</tp:taxon-name-part> <tp:taxon-name-part taxon-name-part-type="species">johnpringlei</tp:taxon-name-part></tp:taxon-name></italic>, paratype, INBIOCRI000180868: <bold>117a</bold> sterigma <bold>117b</bold> corpus bursae <bold>118</bold> <italic><tp:taxon-name><tp:taxon-name-part taxon-name-part-type="genus">Ethmia</tp:taxon-name-part> <tp:taxon-name-part taxon-name-part-type="species">nigritaenia</tp:taxon-name-part></tp:taxon-name></italic>, INBIOCRI000152883: <bold>118a</bold> sterigma <bold>118b</bold> corpus bursae <bold>119</bold> <italic><tp:taxon-name><tp:taxon-name-part taxon-name-part-type="genus">Ethmia</tp:taxon-name-part> <tp:taxon-name-part taxon-name-part-type="species">laphamorum</tp:taxon-name-part></tp:taxon-name></italic>, paratype, 06-SRNP-104471: <bold>119a</bold> sterigma <bold>119b</bold> corpus bursae.</p></caption><graphic xmlns:xlink="http://www.w3.org/1999/xlink" xlink:href="zookeys-461-001-g019.jpg" position="float" orientation="portrait" xlink:type="simple" id="oo_35262.jpg"/></fig><fig id="F27" position="float" orientation="portrait"><label>Figures 159–164.</label><caption><p><italic><tp:taxon-name><tp:taxon-name-part taxon-name-part-type="genus">Ethmia</tp:taxon-name-part></tp:taxon-name></italic> collection localities in Costa Rica: <bold>159</bold> <italic><tp:taxon-name><tp:taxon-name-part taxon-name-part-type="genus">Ethmia</tp:taxon-name-part> <tp:taxon-name-part taxon-name-part-type="species">duckworthi</tp:taxon-name-part></tp:taxon-name></italic>: red triangles; <italic><tp:taxon-name><tp:taxon-name-part taxon-name-part-type="genus">Ethmia</tp:taxon-name-part> <tp:taxon-name-part taxon-name-part-type="species">billalleni</tp:taxon-name-part></tp:taxon-name></italic>: blue dots; <italic><tp:taxon-name><tp:taxon-name-part taxon-name-part-type="genus">Ethmia</tp:taxon-name-part> <tp:taxon-name-part taxon-name-part-type="species">ehakernae</tp:taxon-name-part></tp:taxon-name></italic>: green squares <bold>160</bold> <italic><tp:taxon-name><tp:taxon-name-part taxon-name-part-type="genus">Ethmia</tp:taxon-name-part> <tp:taxon-name-part taxon-name-part-type="species">johnpringlei</tp:taxon-name-part></tp:taxon-name></italic>: red triangles; <italic><tp:taxon-name><tp:taxon-name-part taxon-name-part-type="genus">Ethmia</tp:taxon-name-part> <tp:taxon-name-part taxon-name-part-type="species">helenmillerae</tp:taxon-name-part></tp:taxon-name></italic>: blue dots; <italic><tp:taxon-name><tp:taxon-name-part taxon-name-part-type="genus">Ethmia</tp:taxon-name-part> <tp:taxon-name-part taxon-name-part-type="species">sandra</tp:taxon-name-part></tp:taxon-name></italic>: green square <bold>161</bold> <italic><tp:taxon-name><tp:taxon-name-part taxon-name-part-type="genus">Ethmia</tp:taxon-name-part> <tp:taxon-name-part taxon-name-part-type="species">laphamorum</tp:taxon-name-part></tp:taxon-name></italic>: red triangles; <italic><tp:taxon-name><tp:taxon-name-part taxon-name-part-type="genus">Ethmia</tp:taxon-name-part> <tp:taxon-name-part taxon-name-part-type="species">nigritaenia</tp:taxon-name-part></tp:taxon-name></italic>: blue dots <bold>162</bold> <italic><tp:taxon-name><tp:taxon-name-part taxon-name-part-type="genus">Ethmia</tp:taxon-name-part> <tp:taxon-name-part taxon-name-part-type="species">catapeltica</tp:taxon-name-part></tp:taxon-name></italic>: red triangles; <italic><tp:taxon-name><tp:taxon-name-part taxon-name-part-type="genus">Ethmia</tp:taxon-name-part> <tp:taxon-name-part taxon-name-part-type="species">petersterlingi</tp:taxon-name-part></tp:taxon-name></italic>: blue dots <bold>163</bold> <italic><tp:taxon-name><tp:taxon-name-part taxon-name-part-type="genus">Ethmia</tp:taxon-name-part> <tp:taxon-name-part taxon-name-part-type="species">lesliesaulae</tp:taxon-name-part></tp:taxon-name></italic>: red triangles; <italic><tp:taxon-name><tp:taxon-name-part taxon-name-part-type="genus">Ethmia</tp:taxon-name-part> <tp:taxon-name-part taxon-name-part-type="species">turnerorum</tp:taxon-name-part></tp:taxon-name></italic>: blue dots <bold>164</bold> <italic><tp:taxon-name><tp:taxon-name-part taxon-name-part-type="genus">Ethmia</tp:taxon-name-part> <tp:taxon-name-part taxon-name-part-type="species">nicholsonorum</tp:taxon-name-part></tp:taxon-name></italic>: red triangles; <italic><tp:taxon-name><tp:taxon-name-part taxon-name-part-type="genus">Ethmia</tp:taxon-name-part> <tp:taxon-name-part taxon-name-part-type="species">normgershenzi</tp:taxon-name-part></tp:taxon-name></italic>: blue dots.</p></caption><graphic xmlns:xlink="http://www.w3.org/1999/xlink" xlink:href="zookeys-461-001-g027.jpg" position="float" orientation="portrait" xlink:type="simple" id="oo_35270.jpg"/></fig></tp:treatment-sec></tp:taxon-treatment>
