# Supplementary material for: A synopsis of the genus Ethmia Hübner in Costa Rica: biology, distribution, and description of 22 new species (Lepidoptera, Gelechioidea, Depressariidae, Ethmiinae), with emphasis on the 42 species known from Área de Conservación Guanacaste
Source: Zookeys. 2014 Dec 9;(461):1–86. doi: 10.3897/zookeys.461.8377 (PMC4283717; doi:10.3897/zookeys.461.8377)
Supplement: XML Treatment for Ethmia turnerorum [file zookeys.461.8377-treatment33.xml]

<!DOCTYPE tp:taxon-treatment
  PUBLIC "-//TaxonX//DTD Taxonomic Treatment Publishing DTD v0 20100105//EN" "tax-treatment-NSO.dtd">
<tp:taxon-treatment xmlns:tp="http://www.plazi.org/taxpub"><tp:treatment-meta><kwd-group><label>Taxon classification</label><kwd><named-content content-type="kingdom">Animalia</named-content></kwd><kwd><named-content content-type="order">Lepidoptera</named-content></kwd><kwd><named-content content-type="family">Depressariidae</named-content></kwd></kwd-group><mixed-citation publication-type="journal"><person-group><name><surname>Phillips-Rodríguez</surname><given-names>Eugenie</given-names></name><name><surname>Powell</surname><given-names>Jerry A.</given-names></name><name><surname>Hallwachs</surname><given-names>Winnie</given-names></name><name><surname>Janzen</surname><given-names>Daniel H.</given-names></name></person-group><article-title>A synopsis of the genus <italic><tp:taxon-name><tp:taxon-name-part taxon-name-part-type="genus">Ethmia</tp:taxon-name-part></tp:taxon-name></italic> Hübner in Costa Rica: biology, distribution, and description of 22 new species (<tp:taxon-name><tp:taxon-name-part taxon-name-part-type="order">Lepidoptera</tp:taxon-name-part></tp:taxon-name>, <tp:taxon-name><tp:taxon-name-part taxon-name-part-type="superfamily">Gelechioidea</tp:taxon-name-part></tp:taxon-name>, <tp:taxon-name><tp:taxon-name-part taxon-name-part-type="family">Depressariidae</tp:taxon-name-part></tp:taxon-name>, <tp:taxon-name><tp:taxon-name-part taxon-name-part-type="subfamily">Ethmiinae</tp:taxon-name-part></tp:taxon-name>), with emphasis on the 42 species known from Área de Conservación Guanacaste</article-title><source>Zookeys</source><day>9</day><month>12</month><year>2014</year><volume>2014</volume><issue>461</issue><fpage>1</fpage><lpage>86</lpage><pub-id pub-id-type="doi">10.3897/zookeys.461.8377</pub-id></mixed-citation></tp:treatment-meta><tp:nomenclature><tp:taxon-name>
                            <tp:taxon-name-part taxon-name-part-type="genus">Ethmia</tp:taxon-name-part>
                            <tp:taxon-name-part taxon-name-part-type="species">turnerorum</tp:taxon-name-part>
                            <object-id xmlns:xlink="http://www.w3.org/1999/xlink" content-type="zoobank" xlink:type="simple">http://zoobank.org/30BB010C-4C54-4EF0-A9C0-1FE51752D104</object-id>
                        </tp:taxon-name><tp:taxon-authority>Phillips</tp:taxon-authority><tp:taxon-status xmlns:xlink="http://www.w3.org/1999/xlink" xlink:type="simple">sp. n.</tp:taxon-status><xref ref-type="fig" rid="F4">Figures 33</xref><xref ref-type="fig" rid="F11">, 78</xref><xref ref-type="fig" rid="F20">, 123</xref><xref ref-type="fig" rid="F24">, 144</xref></tp:nomenclature><tp:treatment-sec sec-type="Diagnosis"><title>Diagnosis.</title><p><italic><tp:taxon-name><tp:taxon-name-part taxon-name-part-type="genus">Ethmia</tp:taxon-name-part> <tp:taxon-name-part taxon-name-part-type="species">turnerorum</tp:taxon-name-part></tp:taxon-name></italic> can be distinguished from <italic><tp:taxon-name><tp:taxon-name-part taxon-name-part-type="genus">Ethmia</tp:taxon-name-part> <tp:taxon-name-part taxon-name-part-type="species">lesliesaulae</tp:taxon-name-part></tp:taxon-name></italic>, its most similar species, by a thinner marked pre-medial diagonal band in the FW. In the male genitalia, sacculus narrow, slightly elevated posteriorly at 0.5× from base; signum deeply notched in female genitalia.</p></tp:treatment-sec><tp:treatment-sec sec-type="Description"><title>Description.</title><p>Male: FW length 10.2–10.6 mm (n = 3). <bold>Head:</bold> Labial palpus elongated, reaching collar anteriorly, white with dark narrow rings basal, medial and subapical in II segment, basal and subapical in III segment; proboscis, front and crown white, occipital tuft black at mid-dorsum. <bold>Thorax:</bold> Ground color whitish, four large black spots near apices of tegula and at sides of scutellum. FW ground color whitish, markings blackish, two distinct spots at base. An oblique irregular dark blotch from before middle bellow costa connecting with an elongated mark dark from middle to termen. HW ground color whitish darker at margins, a narrow costal fold with blackish long fringe at ventral, with a thin white pencil. <bold>Abdomen:</bold> Dorsal pale brownish, genital scaling pale ochreous. Genitalia (Fig. <xref ref-type="fig" rid="F11">78</xref>) with uncus membranous; basal process narrow, broadened basally; distal margin of valva with five flat curved spines; sacculus narrow, slightly elevated posteriorly at 0.5× from base.</p><p>Female: FW length 10.3–10.7 mm (n = 3). <bold>Head and thorax:</bold> As described for male except HW unmodified. <bold>Abdomen:</bold> Genitalia (Fig. <xref ref-type="fig" rid="F20">123</xref>) with sterigma narrow; antrum sclerotized; posterior base of ductus with sclerotized patch; signum deeply notched.</p></tp:treatment-sec><tp:treatment-sec sec-type="Holotype"><title>Holotype.</title><p>Male: 05-SRNP-45922, DNA barcoded, <bold>Costa Rica:</bold> Guanacaste, ACG, Sector Cacao, Quebrada Otilio, 550m, 16.vii.2005, Dunia García. Reared from <!--PageBreak--><italic><tp:taxon-name><tp:taxon-name-part taxon-name-part-type="genus">Cordia</tp:taxon-name-part> <tp:taxon-name-part taxon-name-part-type="species">panamensis</tp:taxon-name-part></tp:taxon-name></italic> (<tp:taxon-name><tp:taxon-name-part taxon-name-part-type="family">Boraginaceae</tp:taxon-name-part></tp:taxon-name>) (<xref ref-type="bibr" rid="B17">Janzen and Hallwachs 2013</xref>). Deposited in INBio. <bold>Paratypes: Costa Rica:</bold> Guanacaste: ACG: Sector Cacao: Quebrada Otilio 550 m, 1F 11/16.vii.2005, D. García; Sector Del Oro, Quebrada Salazar 560 m, 1M 1F 18.xii.2006, Roster Moraga; Sector Maritza, Maritza 548 m, 1F 29.ix.2011, H. Cambronero &amp; S. Ríos; Sector Mundo Nuevo, Punta Plancha 420 m, 1F 15.xii.2010, José Cortéz; Sector Santa María, Santa María 832 m, 1M 11.v.2012, R. Franco &amp; F. Quesada; Sector Santa Rosa, Luces 575 m, 1M 31.v.2011, H. Cambronero &amp; S. Ríos, Mirador Río Cuajiniquil 242 m, 1F 24.vi.2009, H. Cambronero &amp; R. Franco (INBio, EME, USNM).</p></tp:treatment-sec><tp:treatment-sec sec-type="Distribution and biology"><title>Distribution and biology.</title><p>This species has been collected in Costa Rica (Fig. <xref ref-type="fig" rid="F27">163</xref>) at both sides of Cordillera Volcánica de Guanacaste from 242 to 832 m in the intersection of ACG dry forest and rain forest.</p></tp:treatment-sec><tp:treatment-sec sec-type="Food plant records"><title>Food plant records.</title><p><italic><tp:taxon-name><tp:taxon-name-part taxon-name-part-type="genus">Ethmia</tp:taxon-name-part> <tp:taxon-name-part taxon-name-part-type="species">turnerorum</tp:taxon-name-part></tp:taxon-name></italic> has been reared from larvae feeding on <tp:taxon-name><tp:taxon-name-part taxon-name-part-type="family">Boraginaceae</tp:taxon-name-part></tp:taxon-name>: <italic><tp:taxon-name><tp:taxon-name-part taxon-name-part-type="genus">Cordia</tp:taxon-name-part> <tp:taxon-name-part taxon-name-part-type="species">panamensis</tp:taxon-name-part></tp:taxon-name></italic>.</p></tp:treatment-sec><tp:treatment-sec sec-type="Immature stages"><title>Immature stages</title><p>(Fig. <xref ref-type="fig" rid="F24">144</xref>). Dorsum: Head black, thoracic shield ochreous, T2 black, T3-A1 white with irregular black band in middle of each segment, A2 black and white posteriorly, A3 black, A4 black whitish posteriorly, A5 black, white posteriorly, A6-A7 white with irregular black band in middle of each segment, A8 white, black posteriorly, A9 black, A10 whitish with small black dots. Small paired black dots visible on dorsum of white segments. Lateral: As in dorsum.</p></tp:treatment-sec><tp:treatment-sec sec-type="Etymology"><title>Etymology.</title><p><italic><tp:taxon-name><tp:taxon-name-part taxon-name-part-type="genus">Ethmia</tp:taxon-name-part> <tp:taxon-name-part taxon-name-part-type="species">turnerorum</tp:taxon-name-part></tp:taxon-name></italic> is named in honor of J. D. and Nancy Turner of Ardmore, Tennessee for being insanely in love with <tp:taxon-name><tp:taxon-name-part taxon-name-part-type="family">Riodinidae</tp:taxon-name-part></tp:taxon-name> butterflies and for funding the BioLep building in the ACG Administration Área in Sector Santa Rosa, the building that is the action center for the inventory and DNA barcoding of the total <tp:taxon-name><tp:taxon-name-part taxon-name-part-type="order">Lepidoptera</tp:taxon-name-part></tp:taxon-name> fauna of ACG.</p></tp:treatment-sec><tp:treatment-sec><!--Section generated to contain objects referenced in tp:taxon-treatment.--><fig id="F4" position="float" orientation="portrait"><label>Figures 28–40.</label><caption><p><italic><tp:taxon-name><tp:taxon-name-part taxon-name-part-type="genus">Ethmia</tp:taxon-name-part></tp:taxon-name></italic> from Costa Rica, adults: <bold>28</bold> <italic><tp:taxon-name><tp:taxon-name-part taxon-name-part-type="genus">Ethmia</tp:taxon-name-part> <tp:taxon-name-part taxon-name-part-type="species">nigritaenia</tp:taxon-name-part></tp:taxon-name></italic>, male, 06-SRNP-105902 <bold>29</bold> <italic><tp:taxon-name><tp:taxon-name-part taxon-name-part-type="genus">Ethmia</tp:taxon-name-part> <tp:taxon-name-part taxon-name-part-type="species">laphamorum</tp:taxon-name-part></tp:taxon-name></italic>, paratype, male, 09-SRNP-104303 <bold>30</bold> <italic><tp:taxon-name><tp:taxon-name-part taxon-name-part-type="genus">Ethmia</tp:taxon-name-part> <tp:taxon-name-part taxon-name-part-type="species">catapeltica</tp:taxon-name-part></tp:taxon-name></italic>, female, 10-SRNP-42303 <bold>31</bold> <italic><tp:taxon-name><tp:taxon-name-part taxon-name-part-type="genus">Ethmia</tp:taxon-name-part> <tp:taxon-name-part taxon-name-part-type="species">petersterlingi</tp:taxon-name-part></tp:taxon-name></italic>, holotype, male, 09-SRNP-109881 <bold>32</bold> <italic><tp:taxon-name><tp:taxon-name-part taxon-name-part-type="genus">Ethmia</tp:taxon-name-part> <tp:taxon-name-part taxon-name-part-type="species">lesliesaulae</tp:taxon-name-part></tp:taxon-name></italic>, holotype, male, 11-SRNP-1973 <bold>33</bold> <italic><tp:taxon-name><tp:taxon-name-part taxon-name-part-type="genus">Ethmia</tp:taxon-name-part> <tp:taxon-name-part taxon-name-part-type="species">turnerorum</tp:taxon-name-part></tp:taxon-name></italic>, paratype, female, 10-SRNP-57341 <bold>34</bold> <italic><tp:taxon-name><tp:taxon-name-part taxon-name-part-type="genus">Ethmia</tp:taxon-name-part> <tp:taxon-name-part taxon-name-part-type="species">normgershenzi</tp:taxon-name-part></tp:taxon-name></italic>, holotype, female, 11-SRNP-30760 <bold>35</bold> <italic><tp:taxon-name><tp:taxon-name-part taxon-name-part-type="genus">Ethmia</tp:taxon-name-part> <tp:taxon-name-part taxon-name-part-type="species">nicholsonorum</tp:taxon-name-part></tp:taxon-name></italic>, holotype, male, 09-SRNP-1051 <bold>36</bold> <italic><tp:taxon-name><tp:taxon-name-part taxon-name-part-type="genus">Ethmia</tp:taxon-name-part> <tp:taxon-name-part taxon-name-part-type="species">lichyi</tp:taxon-name-part></tp:taxon-name></italic>, male, INBIOCRI002063133 <bold>37</bold> <italic><tp:taxon-name><tp:taxon-name-part taxon-name-part-type="genus">Ethmia</tp:taxon-name-part> <tp:taxon-name-part taxon-name-part-type="species">hendersonorum</tp:taxon-name-part></tp:taxon-name></italic>, paratype, male, INB0004222481 <bold>38</bold> <italic><tp:taxon-name><tp:taxon-name-part taxon-name-part-type="genus">Ethmia</tp:taxon-name-part> <tp:taxon-name-part taxon-name-part-type="species">transversella</tp:taxon-name-part></tp:taxon-name></italic>, male, INB0004263677 <bold>39</bold> <italic><tp:taxon-name><tp:taxon-name-part taxon-name-part-type="genus">Ethmia</tp:taxon-name-part> <tp:taxon-name-part taxon-name-part-type="species">randyjonesi</tp:taxon-name-part></tp:taxon-name></italic>, paratype, male, 07-SRNP-108189 <bold>40</bold> <italic><tp:taxon-name><tp:taxon-name-part taxon-name-part-type="genus">Ethmia</tp:taxon-name-part> <tp:taxon-name-part taxon-name-part-type="species">randycurtisi</tp:taxon-name-part></tp:taxon-name></italic>, holotype, male, INB0003101969.</p></caption><graphic xmlns:xlink="http://www.w3.org/1999/xlink" xlink:href="zookeys-461-001-g004.jpg" position="float" orientation="portrait" xlink:type="simple" id="oo_35247.jpg"/></fig><fig id="F11" position="float" orientation="portrait"><label>Figures 75–80.</label><caption><p>Male genitalia of <italic><tp:taxon-name><tp:taxon-name-part taxon-name-part-type="genus">Ethmia</tp:taxon-name-part></tp:taxon-name></italic>, aedeagus separated: <bold>75</bold> <italic><tp:taxon-name><tp:taxon-name-part taxon-name-part-type="genus">Ethmia</tp:taxon-name-part> <tp:taxon-name-part taxon-name-part-type="species">catapeltica</tp:taxon-name-part></tp:taxon-name></italic>, 06-SRNP-41889 <bold>76</bold> <italic><tp:taxon-name><tp:taxon-name-part taxon-name-part-type="genus">Ethmia</tp:taxon-name-part> <tp:taxon-name-part taxon-name-part-type="species">petersterlingi</tp:taxon-name-part></tp:taxon-name></italic>, paratype, 12-SRNP-102146 <bold>77</bold> <italic><tp:taxon-name><tp:taxon-name-part taxon-name-part-type="genus">Ethmia</tp:taxon-name-part> <tp:taxon-name-part taxon-name-part-type="species">lesliesaulae</tp:taxon-name-part></tp:taxon-name></italic>, paratype, 05-SRNP-32421 <bold>78</bold> <italic><tp:taxon-name><tp:taxon-name-part taxon-name-part-type="genus">Ethmia</tp:taxon-name-part> <tp:taxon-name-part taxon-name-part-type="species">turnerorum</tp:taxon-name-part></tp:taxon-name></italic>, paratype, 06-SRNP-23316 <bold>79</bold> <italic><tp:taxon-name><tp:taxon-name-part taxon-name-part-type="genus">Ethmia</tp:taxon-name-part> <tp:taxon-name-part taxon-name-part-type="species">normgershenzi</tp:taxon-name-part></tp:taxon-name></italic>, paratype, 08-SRNP-32759 <bold>80</bold> <italic><tp:taxon-name><tp:taxon-name-part taxon-name-part-type="genus">Ethmia</tp:taxon-name-part> <tp:taxon-name-part taxon-name-part-type="species">nicholsonorum</tp:taxon-name-part></tp:taxon-name></italic>, paratype, 09-SRNP-1050.</p></caption><graphic xmlns:xlink="http://www.w3.org/1999/xlink" xlink:href="zookeys-461-001-g011.jpg" position="float" orientation="portrait" xlink:type="simple" id="oo_35254.jpg"/></fig><fig id="F20" position="float" orientation="portrait"><label>Figures 120–125.</label><caption><p>Female genitalia of <italic><tp:taxon-name><tp:taxon-name-part taxon-name-part-type="genus">Ethmia</tp:taxon-name-part></tp:taxon-name></italic>: <bold>120</bold> <italic><tp:taxon-name><tp:taxon-name-part taxon-name-part-type="genus">Ethmia</tp:taxon-name-part> <tp:taxon-name-part taxon-name-part-type="species">catapeltica</tp:taxon-name-part></tp:taxon-name></italic>, INBIOCRI000343362: <bold>120</bold> sterigma, segments VIII-X and base of ductus <bold>121</bold> <italic><tp:taxon-name><tp:taxon-name-part taxon-name-part-type="genus">Ethmia</tp:taxon-name-part> <tp:taxon-name-part taxon-name-part-type="species">petersterlingi</tp:taxon-name-part></tp:taxon-name></italic>, paratype, 10-SRNP-55705: <bold>121a</bold> sterigma <bold>121b</bold> corpus bursae <bold>122</bold> <italic><tp:taxon-name><tp:taxon-name-part taxon-name-part-type="genus">Ethmia</tp:taxon-name-part> <tp:taxon-name-part taxon-name-part-type="species">lesliesaulae</tp:taxon-name-part></tp:taxon-name></italic>, paratype, 04-SRNP-56092: <bold>122</bold> sterigma, segments VIII-X and base of ductus <bold>123</bold> <italic><tp:taxon-name><tp:taxon-name-part taxon-name-part-type="genus">Ethmia</tp:taxon-name-part> <tp:taxon-name-part taxon-name-part-type="species">turnerorum</tp:taxon-name-part></tp:taxon-name></italic>, paratype, JAP5578: <bold>123a</bold> sterigma <bold>123b</bold> corpus bursae <bold>124</bold> <italic><tp:taxon-name><tp:taxon-name-part taxon-name-part-type="genus">Ethmia</tp:taxon-name-part> <tp:taxon-name-part taxon-name-part-type="species">normgershenzi</tp:taxon-name-part></tp:taxon-name></italic>, paratype, 09-SRNP-108130: <bold>124a</bold> sterigma <bold>124b</bold> signum detail <bold>125</bold> <italic><tp:taxon-name><tp:taxon-name-part taxon-name-part-type="genus">Ethmia</tp:taxon-name-part> <tp:taxon-name-part taxon-name-part-type="species">nicholsonorum</tp:taxon-name-part></tp:taxon-name></italic>, paratype, 09-SRNP-1052: <bold>125a</bold> sterigma, segments VIII–X and base of ductus.</p></caption><graphic xmlns:xlink="http://www.w3.org/1999/xlink" xlink:href="zookeys-461-001-g020.jpg" position="float" orientation="portrait" xlink:type="simple" id="oo_35263.jpg"/></fig><fig id="F24" position="float" orientation="portrait"><label>Figures 141–146.</label><caption><p><italic><tp:taxon-name><tp:taxon-name-part taxon-name-part-type="genus">Ethmia</tp:taxon-name-part></tp:taxon-name></italic> last instar caterpillar, lateral and dorsal view: <bold>141</bold> <italic><tp:taxon-name><tp:taxon-name-part taxon-name-part-type="genus">Ethmia</tp:taxon-name-part> <tp:taxon-name-part taxon-name-part-type="species">baliostola</tp:taxon-name-part></tp:taxon-name></italic> (10-SRNP-55253) <bold>142</bold> <italic><tp:taxon-name><tp:taxon-name-part taxon-name-part-type="genus">Ethmia</tp:taxon-name-part> <tp:taxon-name-part taxon-name-part-type="species">catapeltica</tp:taxon-name-part></tp:taxon-name></italic> (09-SRNP-41280) <bold>143</bold> <italic><tp:taxon-name><tp:taxon-name-part taxon-name-part-type="genus">Ethmia</tp:taxon-name-part> <tp:taxon-name-part taxon-name-part-type="species">lesliesaulae</tp:taxon-name-part></tp:taxon-name></italic> (09-SRNP-71951) <bold>144</bold> <italic><tp:taxon-name><tp:taxon-name-part taxon-name-part-type="genus">Ethmia</tp:taxon-name-part> <tp:taxon-name-part taxon-name-part-type="species">turnerorum</tp:taxon-name-part></tp:taxon-name></italic> (06-SRNP-23316) <bold>145</bold> <italic><tp:taxon-name><tp:taxon-name-part taxon-name-part-type="genus">Ethmia</tp:taxon-name-part> <tp:taxon-name-part taxon-name-part-type="species">normgershenzi</tp:taxon-name-part></tp:taxon-name></italic> (11-SRNP-30760) <bold>146</bold> <italic><tp:taxon-name><tp:taxon-name-part taxon-name-part-type="genus">Ethmia</tp:taxon-name-part> <tp:taxon-name-part taxon-name-part-type="species">lichyi</tp:taxon-name-part></tp:taxon-name></italic> (08-SRNP-71629).</p></caption><graphic xmlns:xlink="http://www.w3.org/1999/xlink" xlink:href="zookeys-461-001-g024.jpg" position="float" orientation="portrait" xlink:type="simple" id="oo_35267.jpg"/></fig><fig id="F27" position="float" orientation="portrait"><label>Figures 159–164.</label><caption><p><italic><tp:taxon-name><tp:taxon-name-part taxon-name-part-type="genus">Ethmia</tp:taxon-name-part></tp:taxon-name></italic> collection localities in Costa Rica: <bold>159</bold> <italic><tp:taxon-name><tp:taxon-name-part taxon-name-part-type="genus">Ethmia</tp:taxon-name-part> <tp:taxon-name-part taxon-name-part-type="species">duckworthi</tp:taxon-name-part></tp:taxon-name></italic>: red triangles; <italic><tp:taxon-name><tp:taxon-name-part taxon-name-part-type="genus">Ethmia</tp:taxon-name-part> <tp:taxon-name-part taxon-name-part-type="species">billalleni</tp:taxon-name-part></tp:taxon-name></italic>: blue dots; <italic><tp:taxon-name><tp:taxon-name-part taxon-name-part-type="genus">Ethmia</tp:taxon-name-part> <tp:taxon-name-part taxon-name-part-type="species">ehakernae</tp:taxon-name-part></tp:taxon-name></italic>: green squares <bold>160</bold> <italic><tp:taxon-name><tp:taxon-name-part taxon-name-part-type="genus">Ethmia</tp:taxon-name-part> <tp:taxon-name-part taxon-name-part-type="species">johnpringlei</tp:taxon-name-part></tp:taxon-name></italic>: red triangles; <italic><tp:taxon-name><tp:taxon-name-part taxon-name-part-type="genus">Ethmia</tp:taxon-name-part> <tp:taxon-name-part taxon-name-part-type="species">helenmillerae</tp:taxon-name-part></tp:taxon-name></italic>: blue dots; <italic><tp:taxon-name><tp:taxon-name-part taxon-name-part-type="genus">Ethmia</tp:taxon-name-part> <tp:taxon-name-part taxon-name-part-type="species">sandra</tp:taxon-name-part></tp:taxon-name></italic>: green square <bold>161</bold> <italic><tp:taxon-name><tp:taxon-name-part taxon-name-part-type="genus">Ethmia</tp:taxon-name-part> <tp:taxon-name-part taxon-name-part-type="species">laphamorum</tp:taxon-name-part></tp:taxon-name></italic>: red triangles; <italic><tp:taxon-name><tp:taxon-name-part taxon-name-part-type="genus">Ethmia</tp:taxon-name-part> <tp:taxon-name-part taxon-name-part-type="species">nigritaenia</tp:taxon-name-part></tp:taxon-name></italic>: blue dots <bold>162</bold> <italic><tp:taxon-name><tp:taxon-name-part taxon-name-part-type="genus">Ethmia</tp:taxon-name-part> <tp:taxon-name-part taxon-name-part-type="species">catapeltica</tp:taxon-name-part></tp:taxon-name></italic>: red triangles; <italic><tp:taxon-name><tp:taxon-name-part taxon-name-part-type="genus">Ethmia</tp:taxon-name-part> <tp:taxon-name-part taxon-name-part-type="species">petersterlingi</tp:taxon-name-part></tp:taxon-name></italic>: blue dots <bold>163</bold> <italic><tp:taxon-name><tp:taxon-name-part taxon-name-part-type="genus">Ethmia</tp:taxon-name-part> <tp:taxon-name-part taxon-name-part-type="species">lesliesaulae</tp:taxon-name-part></tp:taxon-name></italic>: red triangles; <italic><tp:taxon-name><tp:taxon-name-part taxon-name-part-type="genus">Ethmia</tp:taxon-name-part> <tp:taxon-name-part taxon-name-part-type="species">turnerorum</tp:taxon-name-part></tp:taxon-name></italic>: blue dots <bold>164</bold> <italic><tp:taxon-name><tp:taxon-name-part taxon-name-part-type="genus">Ethmia</tp:taxon-name-part> <tp:taxon-name-part taxon-name-part-type="species">nicholsonorum</tp:taxon-name-part></tp:taxon-name></italic>: red triangles; <italic><tp:taxon-name><tp:taxon-name-part taxon-name-part-type="genus">Ethmia</tp:taxon-name-part> <tp:taxon-name-part taxon-name-part-type="species">normgershenzi</tp:taxon-name-part></tp:taxon-name></italic>: blue dots.</p></caption><graphic xmlns:xlink="http://www.w3.org/1999/xlink" xlink:href="zookeys-461-001-g027.jpg" position="float" orientation="portrait" xlink:type="simple" id="oo_35270.jpg"/></fig></tp:treatment-sec><ref-list><ref id="B17"><mixed-citation xmlns:xlink="http://www.w3.org/1999/xlink" xlink:type="simple"><person-group><name name-style="western"><surname>Janzen</surname><given-names>DH</given-names></name><name name-style="western"><surname>Hallwachs</surname><given-names>W</given-names></name></person-group> (<year>2013</year>) <source>Caterpillars, pupae, butterflies &amp; moths of ACG, Guanacaste, Costa Rica.</source><ext-link ext-link-type="uri" xlink:href="http://Janzen.sas.upenn.edu/caterpillars/database.lasso" xlink:type="simple">http://Janzen.sas.upenn.edu/caterpillars/database.lasso</ext-link></mixed-citation></ref></ref-list></tp:taxon-treatment>
