# Supplementary material for: A synopsis of the genus Ethmia Hübner in Costa Rica: biology, distribution, and description of 22 new species (Lepidoptera, Gelechioidea, Depressariidae, Ethmiinae), with emphasis on the 42 species known from Área de Conservación Guanacaste
Source: Zookeys. 2014 Dec 9;(461):1–86. doi: 10.3897/zookeys.461.8377 (PMC4283717; doi:10.3897/zookeys.461.8377)
Supplement: XML Treatment for Ethmia hendersonorum [file zookeys.461.8377-treatment37.xml]

<!DOCTYPE tp:taxon-treatment
  PUBLIC "-//TaxonX//DTD Taxonomic Treatment Publishing DTD v0 20100105//EN" "tax-treatment-NSO.dtd">
<tp:taxon-treatment xmlns:tp="http://www.plazi.org/taxpub"><tp:treatment-meta><kwd-group><label>Taxon classification</label><kwd><named-content content-type="kingdom">Animalia</named-content></kwd><kwd><named-content content-type="order">Lepidoptera</named-content></kwd><kwd><named-content content-type="family">Depressariidae</named-content></kwd></kwd-group><mixed-citation publication-type="journal"><person-group><name><surname>Phillips-Rodríguez</surname><given-names>Eugenie</given-names></name><name><surname>Powell</surname><given-names>Jerry A.</given-names></name><name><surname>Hallwachs</surname><given-names>Winnie</given-names></name><name><surname>Janzen</surname><given-names>Daniel H.</given-names></name></person-group><article-title>A synopsis of the genus <italic><tp:taxon-name><tp:taxon-name-part taxon-name-part-type="genus">Ethmia</tp:taxon-name-part></tp:taxon-name></italic> Hübner in Costa Rica: biology, distribution, and description of 22 new species (<tp:taxon-name><tp:taxon-name-part taxon-name-part-type="order">Lepidoptera</tp:taxon-name-part></tp:taxon-name>, <tp:taxon-name><tp:taxon-name-part taxon-name-part-type="superfamily">Gelechioidea</tp:taxon-name-part></tp:taxon-name>, <tp:taxon-name><tp:taxon-name-part taxon-name-part-type="family">Depressariidae</tp:taxon-name-part></tp:taxon-name>, <tp:taxon-name><tp:taxon-name-part taxon-name-part-type="subfamily">Ethmiinae</tp:taxon-name-part></tp:taxon-name>), with emphasis on the 42 species known from Área de Conservación Guanacaste</article-title><source>Zookeys</source><day>9</day><month>12</month><year>2014</year><volume>2014</volume><issue>461</issue><fpage>1</fpage><lpage>86</lpage><pub-id pub-id-type="doi">10.3897/zookeys.461.8377</pub-id></mixed-citation></tp:treatment-meta><tp:nomenclature><tp:taxon-name>
                            <tp:taxon-name-part taxon-name-part-type="genus">Ethmia</tp:taxon-name-part>
                            <tp:taxon-name-part taxon-name-part-type="species">hendersonorum</tp:taxon-name-part>
                            <object-id xmlns:xlink="http://www.w3.org/1999/xlink" content-type="zoobank" xlink:type="simple">http://zoobank.org/17DB826F-C167-4D8B-BFE8-498261A36841</object-id>
                        </tp:taxon-name><tp:taxon-authority>Phillips</tp:taxon-authority><tp:taxon-status xmlns:xlink="http://www.w3.org/1999/xlink" xlink:type="simple">sp. n.</tp:taxon-status><xref ref-type="fig" rid="F4">Figures 37</xref><xref ref-type="fig" rid="F12">, 82</xref><xref ref-type="fig" rid="F21">, 127</xref><xref ref-type="fig" rid="F28">, 165</xref></tp:nomenclature><tp:treatment-sec sec-type="Diagnosis"><title>Diagnosis.</title><p>This species is most similar to <italic><tp:taxon-name><tp:taxon-name-part taxon-name-part-type="genus">Ethmia</tp:taxon-name-part> <tp:taxon-name-part taxon-name-part-type="species">lichyi</tp:taxon-name-part></tp:taxon-name></italic>, and it can be distinguished by its larger size and FW yellowish ground color and by the antrum being lightly sclerotized in the female genitalia.</p></tp:treatment-sec><tp:treatment-sec sec-type="Description"><title>Description.</title><p>Male: FW length 17.9–18.8 mm (n = 3). <bold>Head:</bold> Labial palpus elongate, reaching crown, yellowish, with brownish marks, third segment completely black; proboscis, front and crown yellowish; occipital tufts black at mid-dorsum. <bold>Thorax:</bold> Yellowish, pronotum with five blue-black spots on posterior half. FW ground color yellowish, with a series of elongated dark marking and spots over costal half, the most conspicuous a wide line from middle of cell to termen below apex, dorsal area paler with two dark spots. HW ground color whitish becoming brownish at apex; costa with a double hairbrush, white at base becoming blackish distally. <bold>Abdomen:</bold> Dorsal scaling brown, ventral yellowish; first segment laterally with elongate ochreous-white patch concealing an area of specialized scaling which forms a pouchlike fold; genital scaling ochreous. Genitalia (Fig. <xref ref-type="fig" rid="F12">82</xref>) with uncus and gnathos absent; basal processes wide; valva emarginated at 0.5× from base; a cluster of about 10 large spines distal.</p><p>Female: FW length 18.8–19.7 mm (n = 2). <bold>Head and thorax:</bold> As described for male, except modification on HW and abdomen. <bold>Abdomen:</bold> Genitalia (Fig. <xref ref-type="fig" rid="F21">127</xref>) with sterigma narrow; antrum with a narrow sclerotized band posteriorly; signum deeply notched.</p></tp:treatment-sec><tp:treatment-sec sec-type="Holotype"><title>Holotype.</title><p>Male: INB0004222359, DNA barcoded, <bold>Costa Rica:</bold> Limón: Área de Conservación La Amistad Caribe: Veragua Rain Forest, Campamento, 400 m, 19.vii.2009, R. Villalobos. Deposited in INBio. <bold>Paratypes: Costa Rica:</bold> Heredia: Cordillera Volcánica Central, Sarapiquí, 10 km SE LA Virgen, 2F 18/20.ii.2003, D. <!--PageBreak-->Brenes. Limón: Área de Conservación La Amistad Caribe: Veragua Rain Forest, Campamento, 400 m, 1M 1F 19.vii.2009, R. Villalobos (INBio, EME, USNM).</p></tp:treatment-sec><tp:treatment-sec sec-type="Distribution and biology"><title>Distribution and biology.</title><p><italic><tp:taxon-name><tp:taxon-name-part taxon-name-part-type="genus">Ethmia</tp:taxon-name-part> <tp:taxon-name-part taxon-name-part-type="species">hendersonorum</tp:taxon-name-part></tp:taxon-name></italic> has been found in Costa Rica (Fig. <xref ref-type="fig" rid="F28">165</xref>) on the Caribbean slope at 400 m, but not yet in ACG. The food plants and immature stages are unknown.</p></tp:treatment-sec><tp:treatment-sec sec-type="Etymology"><title>Etymology.</title><p><italic><tp:taxon-name><tp:taxon-name-part taxon-name-part-type="genus">Ethmia</tp:taxon-name-part> <tp:taxon-name-part taxon-name-part-type="species">hendersonorum</tp:taxon-name-part></tp:taxon-name></italic> is named in honor of Carrol and Ethelle Henderson of Blaine, Minnesota, for their lifetime careers of non-game conservation in Minnesota and Costa Rica, and support for biodiversity-directed ecotourism of Costa Rica.</p></tp:treatment-sec><tp:treatment-sec><!--Section generated to contain objects referenced in tp:taxon-treatment.--><fig id="F4" position="float" orientation="portrait"><label>Figures 28–40.</label><caption><p><italic><tp:taxon-name><tp:taxon-name-part taxon-name-part-type="genus">Ethmia</tp:taxon-name-part></tp:taxon-name></italic> from Costa Rica, adults: <bold>28</bold> <italic><tp:taxon-name><tp:taxon-name-part taxon-name-part-type="genus">Ethmia</tp:taxon-name-part> <tp:taxon-name-part taxon-name-part-type="species">nigritaenia</tp:taxon-name-part></tp:taxon-name></italic>, male, 06-SRNP-105902 <bold>29</bold> <italic><tp:taxon-name><tp:taxon-name-part taxon-name-part-type="genus">Ethmia</tp:taxon-name-part> <tp:taxon-name-part taxon-name-part-type="species">laphamorum</tp:taxon-name-part></tp:taxon-name></italic>, paratype, male, 09-SRNP-104303 <bold>30</bold> <italic><tp:taxon-name><tp:taxon-name-part taxon-name-part-type="genus">Ethmia</tp:taxon-name-part> <tp:taxon-name-part taxon-name-part-type="species">catapeltica</tp:taxon-name-part></tp:taxon-name></italic>, female, 10-SRNP-42303 <bold>31</bold> <italic><tp:taxon-name><tp:taxon-name-part taxon-name-part-type="genus">Ethmia</tp:taxon-name-part> <tp:taxon-name-part taxon-name-part-type="species">petersterlingi</tp:taxon-name-part></tp:taxon-name></italic>, holotype, male, 09-SRNP-109881 <bold>32</bold> <italic><tp:taxon-name><tp:taxon-name-part taxon-name-part-type="genus">Ethmia</tp:taxon-name-part> <tp:taxon-name-part taxon-name-part-type="species">lesliesaulae</tp:taxon-name-part></tp:taxon-name></italic>, holotype, male, 11-SRNP-1973 <bold>33</bold> <italic><tp:taxon-name><tp:taxon-name-part taxon-name-part-type="genus">Ethmia</tp:taxon-name-part> <tp:taxon-name-part taxon-name-part-type="species">turnerorum</tp:taxon-name-part></tp:taxon-name></italic>, paratype, female, 10-SRNP-57341 <bold>34</bold> <italic><tp:taxon-name><tp:taxon-name-part taxon-name-part-type="genus">Ethmia</tp:taxon-name-part> <tp:taxon-name-part taxon-name-part-type="species">normgershenzi</tp:taxon-name-part></tp:taxon-name></italic>, holotype, female, 11-SRNP-30760 <bold>35</bold> <italic><tp:taxon-name><tp:taxon-name-part taxon-name-part-type="genus">Ethmia</tp:taxon-name-part> <tp:taxon-name-part taxon-name-part-type="species">nicholsonorum</tp:taxon-name-part></tp:taxon-name></italic>, holotype, male, 09-SRNP-1051 <bold>36</bold> <italic><tp:taxon-name><tp:taxon-name-part taxon-name-part-type="genus">Ethmia</tp:taxon-name-part> <tp:taxon-name-part taxon-name-part-type="species">lichyi</tp:taxon-name-part></tp:taxon-name></italic>, male, INBIOCRI002063133 <bold>37</bold> <italic><tp:taxon-name><tp:taxon-name-part taxon-name-part-type="genus">Ethmia</tp:taxon-name-part> <tp:taxon-name-part taxon-name-part-type="species">hendersonorum</tp:taxon-name-part></tp:taxon-name></italic>, paratype, male, INB0004222481 <bold>38</bold> <italic><tp:taxon-name><tp:taxon-name-part taxon-name-part-type="genus">Ethmia</tp:taxon-name-part> <tp:taxon-name-part taxon-name-part-type="species">transversella</tp:taxon-name-part></tp:taxon-name></italic>, male, INB0004263677 <bold>39</bold> <italic><tp:taxon-name><tp:taxon-name-part taxon-name-part-type="genus">Ethmia</tp:taxon-name-part> <tp:taxon-name-part taxon-name-part-type="species">randyjonesi</tp:taxon-name-part></tp:taxon-name></italic>, paratype, male, 07-SRNP-108189 <bold>40</bold> <italic><tp:taxon-name><tp:taxon-name-part taxon-name-part-type="genus">Ethmia</tp:taxon-name-part> <tp:taxon-name-part taxon-name-part-type="species">randycurtisi</tp:taxon-name-part></tp:taxon-name></italic>, holotype, male, INB0003101969.</p></caption><graphic xmlns:xlink="http://www.w3.org/1999/xlink" xlink:href="zookeys-461-001-g004.jpg" position="float" orientation="portrait" xlink:type="simple" id="oo_35247.jpg"/></fig><fig id="F12" position="float" orientation="portrait"><label>Figures 81–85.</label><caption><p>Male genitalia of <italic><tp:taxon-name><tp:taxon-name-part taxon-name-part-type="genus">Ethmia</tp:taxon-name-part></tp:taxon-name></italic>, aedeagus separated: <bold>81</bold> <italic><tp:taxon-name><tp:taxon-name-part taxon-name-part-type="genus">Ethmia</tp:taxon-name-part> <tp:taxon-name-part taxon-name-part-type="species">lichyi</tp:taxon-name-part></tp:taxon-name></italic>, INBIOCRI000949149 <bold>82</bold> <italic><tp:taxon-name><tp:taxon-name-part taxon-name-part-type="genus">Ethmia</tp:taxon-name-part> <tp:taxon-name-part taxon-name-part-type="species">hendersonorum</tp:taxon-name-part></tp:taxon-name></italic>, paratype, INB0004222481 <bold>83</bold> <italic><tp:taxon-name><tp:taxon-name-part taxon-name-part-type="genus">Ethmia</tp:taxon-name-part> <tp:taxon-name-part taxon-name-part-type="species">transversella</tp:taxon-name-part></tp:taxon-name></italic>, INB0004310870: <bold>83a</bold> valva apex detail <bold>84</bold> <italic><tp:taxon-name><tp:taxon-name-part taxon-name-part-type="genus">Ethmia</tp:taxon-name-part> <tp:taxon-name-part taxon-name-part-type="species">randyjonesi</tp:taxon-name-part></tp:taxon-name></italic>, 10-SRNP-114012 <bold>85</bold> <italic><tp:taxon-name><tp:taxon-name-part taxon-name-part-type="genus">Ethmia</tp:taxon-name-part> <tp:taxon-name-part taxon-name-part-type="species">randycurtisi</tp:taxon-name-part></tp:taxon-name></italic>, paratype, INB0003141180.</p></caption><graphic xmlns:xlink="http://www.w3.org/1999/xlink" xlink:href="zookeys-461-001-g012.jpg" position="float" orientation="portrait" xlink:type="simple" id="oo_35255.jpg"/></fig><fig id="F21" position="float" orientation="portrait"><label>Figures 126–130.</label><caption><p>Female genitalia of <italic><tp:taxon-name><tp:taxon-name-part taxon-name-part-type="genus">Ethmia</tp:taxon-name-part></tp:taxon-name></italic>: <bold>126</bold> <italic><tp:taxon-name><tp:taxon-name-part taxon-name-part-type="genus">Ethmia</tp:taxon-name-part> <tp:taxon-name-part taxon-name-part-type="species">lichyi</tp:taxon-name-part></tp:taxon-name></italic>, INBIOCRI000359212: <bold>126a</bold> sterigma, segments VIII-X and base of ductus <bold>126b</bold> corpus bursae <bold>127</bold> <italic><tp:taxon-name><tp:taxon-name-part taxon-name-part-type="genus">Ethmia</tp:taxon-name-part> <tp:taxon-name-part taxon-name-part-type="species">hendersonorum</tp:taxon-name-part></tp:taxon-name></italic>, paratype, INB0003230788: <bold>127</bold> sterigma, segments VIII-X and base of ductus <bold>128</bold> <italic><tp:taxon-name><tp:taxon-name-part taxon-name-part-type="genus">Ethmia</tp:taxon-name-part> <tp:taxon-name-part taxon-name-part-type="species">transversella</tp:taxon-name-part></tp:taxon-name></italic>, INB0004310870: <bold>128a</bold> sterigma <bold>128b</bold> corpus bursae <bold>129</bold> <italic><tp:taxon-name><tp:taxon-name-part taxon-name-part-type="genus">Ethmia</tp:taxon-name-part> <tp:taxon-name-part taxon-name-part-type="species">randyjonesi</tp:taxon-name-part></tp:taxon-name></italic>, paratype, INBIOCRI000180836: <bold>129</bold> sterigma, segments VIII–X and base of ductus <bold>130</bold> <italic><tp:taxon-name><tp:taxon-name-part taxon-name-part-type="genus">Ethmia</tp:taxon-name-part> <tp:taxon-name-part taxon-name-part-type="species">randycurtisi</tp:taxon-name-part></tp:taxon-name></italic>, paratype, INB0003141341: <bold>130a</bold> sterigma <bold>130b</bold> signum detail.</p></caption><graphic xmlns:xlink="http://www.w3.org/1999/xlink" xlink:href="zookeys-461-001-g021.jpg" position="float" orientation="portrait" xlink:type="simple" id="oo_35264.jpg"/></fig><fig id="F28" position="float" orientation="portrait"><label>Figures 165–168.</label><caption><p><italic><tp:taxon-name><tp:taxon-name-part taxon-name-part-type="genus">Ethmia</tp:taxon-name-part></tp:taxon-name></italic> collection localities in Costa Rica: <bold>165</bold> <italic><tp:taxon-name><tp:taxon-name-part taxon-name-part-type="genus">Ethmia</tp:taxon-name-part> <tp:taxon-name-part taxon-name-part-type="species">lichyi</tp:taxon-name-part></tp:taxon-name></italic>: red triangles; <italic><tp:taxon-name><tp:taxon-name-part taxon-name-part-type="genus">Ethmia</tp:taxon-name-part> <tp:taxon-name-part taxon-name-part-type="species">hendersonorum</tp:taxon-name-part></tp:taxon-name></italic>: blue dots <bold>166</bold> <italic><tp:taxon-name><tp:taxon-name-part taxon-name-part-type="genus">Ethmia</tp:taxon-name-part> <tp:taxon-name-part taxon-name-part-type="species">randyjonesi</tp:taxon-name-part></tp:taxon-name></italic>: red triangles; <italic><tp:taxon-name><tp:taxon-name-part taxon-name-part-type="genus">Ethmia</tp:taxon-name-part> <tp:taxon-name-part taxon-name-part-type="species">transversella</tp:taxon-name-part></tp:taxon-name></italic>: blue dots; <italic><tp:taxon-name><tp:taxon-name-part taxon-name-part-type="genus">Ethmia</tp:taxon-name-part> <tp:taxon-name-part taxon-name-part-type="species">randycurtisi</tp:taxon-name-part></tp:taxon-name></italic>: green squares <bold>167</bold> <italic><tp:taxon-name><tp:taxon-name-part taxon-name-part-type="genus">Ethmia</tp:taxon-name-part> <tp:taxon-name-part taxon-name-part-type="species">miriamschulmanae</tp:taxon-name-part></tp:taxon-name></italic>: red triangles; <italic><tp:taxon-name><tp:taxon-name-part taxon-name-part-type="genus">Ethmia</tp:taxon-name-part> <tp:taxon-name-part taxon-name-part-type="species">similatella</tp:taxon-name-part></tp:taxon-name></italic>: blue dots; <italic><tp:taxon-name><tp:taxon-name-part taxon-name-part-type="genus">Ethmia</tp:taxon-name-part> <tp:taxon-name-part taxon-name-part-type="species">tilneyorum</tp:taxon-name-part></tp:taxon-name></italic>: green squares <bold>168</bold> <italic><tp:taxon-name><tp:taxon-name-part taxon-name-part-type="genus">Ethmia</tp:taxon-name-part> <tp:taxon-name-part taxon-name-part-type="species">hammella</tp:taxon-name-part></tp:taxon-name></italic>: red triangles; <italic><tp:taxon-name><tp:taxon-name-part taxon-name-part-type="genus">Ethmia</tp:taxon-name-part> <tp:taxon-name-part taxon-name-part-type="species">linda</tp:taxon-name-part></tp:taxon-name></italic>: blue dots.</p></caption><graphic xmlns:xlink="http://www.w3.org/1999/xlink" xlink:href="zookeys-461-001-g028.jpg" position="float" orientation="portrait" xlink:type="simple" id="oo_35271.jpg"/></fig></tp:treatment-sec></tp:taxon-treatment>
