# Supplementary material for: A synopsis of the genus Ethmia Hübner in Costa Rica: biology, distribution, and description of 22 new species (Lepidoptera, Gelechioidea, Depressariidae, Ethmiinae), with emphasis on the 42 species known from Área de Conservación Guanacaste
Source: Zookeys. 2014 Dec 9;(461):1–86. doi: 10.3897/zookeys.461.8377 (PMC4283717; doi:10.3897/zookeys.461.8377)
Supplement: XML Treatment for Ethmia miriamschulmanae [file zookeys.461.8377-treatment41.xml]

<!DOCTYPE tp:taxon-treatment
  PUBLIC "-//TaxonX//DTD Taxonomic Treatment Publishing DTD v0 20100105//EN" "tax-treatment-NSO.dtd">
<tp:taxon-treatment xmlns:tp="http://www.plazi.org/taxpub"><tp:treatment-meta><kwd-group><label>Taxon classification</label><kwd><named-content content-type="kingdom">Animalia</named-content></kwd><kwd><named-content content-type="order">Lepidoptera</named-content></kwd><kwd><named-content content-type="family">Depressariidae</named-content></kwd></kwd-group><mixed-citation publication-type="journal"><person-group><name><surname>Phillips-Rodríguez</surname><given-names>Eugenie</given-names></name><name><surname>Powell</surname><given-names>Jerry A.</given-names></name><name><surname>Hallwachs</surname><given-names>Winnie</given-names></name><name><surname>Janzen</surname><given-names>Daniel H.</given-names></name></person-group><article-title>A synopsis of the genus <italic><tp:taxon-name><tp:taxon-name-part taxon-name-part-type="genus">Ethmia</tp:taxon-name-part></tp:taxon-name></italic> Hübner in Costa Rica: biology, distribution, and description of 22 new species (<tp:taxon-name><tp:taxon-name-part taxon-name-part-type="order">Lepidoptera</tp:taxon-name-part></tp:taxon-name>, <tp:taxon-name><tp:taxon-name-part taxon-name-part-type="superfamily">Gelechioidea</tp:taxon-name-part></tp:taxon-name>, <tp:taxon-name><tp:taxon-name-part taxon-name-part-type="family">Depressariidae</tp:taxon-name-part></tp:taxon-name>, <tp:taxon-name><tp:taxon-name-part taxon-name-part-type="subfamily">Ethmiinae</tp:taxon-name-part></tp:taxon-name>), with emphasis on the 42 species known from Área de Conservación Guanacaste</article-title><source>Zookeys</source><day>9</day><month>12</month><year>2014</year><volume>2014</volume><issue>461</issue><fpage>1</fpage><lpage>86</lpage><pub-id pub-id-type="doi">10.3897/zookeys.461.8377</pub-id></mixed-citation></tp:treatment-meta><tp:nomenclature><tp:taxon-name>
                            <tp:taxon-name-part taxon-name-part-type="genus">Ethmia</tp:taxon-name-part>
                            <tp:taxon-name-part taxon-name-part-type="species">miriamschulmanae</tp:taxon-name-part>
                            <object-id xmlns:xlink="http://www.w3.org/1999/xlink" content-type="zoobank" xlink:type="simple">http://zoobank.org/E13E3441-B1F8-490E-ADE7-91B03BFE6CB2</object-id>
                        </tp:taxon-name><tp:taxon-authority>Phillips</tp:taxon-authority><tp:taxon-status xmlns:xlink="http://www.w3.org/1999/xlink" xlink:type="simple">sp. n.</tp:taxon-status><xref ref-type="fig" rid="F5">Figures 41</xref><xref ref-type="fig" rid="F13">, 86</xref><xref ref-type="fig" rid="F22">, 131</xref><xref ref-type="fig" rid="F28">, 167</xref><!--PageBreak--></tp:nomenclature><tp:treatment-sec sec-type="Diagnosis"><title>Diagnosis.</title><p>This species can be discriminated easily from <italic><tp:taxon-name><tp:taxon-name-part taxon-name-part-type="genus">Ethmia</tp:taxon-name-part> <tp:taxon-name-part taxon-name-part-type="species">similatella</tp:taxon-name-part></tp:taxon-name></italic> and <italic><tp:taxon-name><tp:taxon-name-part taxon-name-part-type="genus">Ethmia</tp:taxon-name-part> <tp:taxon-name-part taxon-name-part-type="species">tilneyorum</tp:taxon-name-part></tp:taxon-name></italic> externally by the broad black band on the pronotum.</p></tp:treatment-sec><tp:treatment-sec sec-type="Description"><title>Description.</title><p>Male: FW length 10.3–10.5 mm (n = 3). <bold>Head:</bold> Labial palpus surpassing base of antenna, II segment brown basally, III segment brown basally and apically; proboscis and front brown before base of antenna, crown yellowish with middorsal occipital brown tuft. <bold>Thorax:</bold> White, base of tegula brown narrowly; pronotum with a middle wide brown band between tegula apices, scutellum with a brown spot. FW costal half dark brown from base to termen except apex which is white enclosing two dots on terminal line, longitudinal sinuated line separating dark costal half from paler posterior half, base with a brown spot at premedial line, torsum white. HW ground color whitish, getting dark towards apical margin, costal fold with double hair-brush present. <bold>Abdomen:</bold> Brown with ochreous genital scaling. Genitalia (Fig. <xref ref-type="fig" rid="F13">86</xref>) with uncus and gnathos absent; basal process broad, sinuated; valva with a pair of distal hooks, a cucullus “plume” present.</p><p>Female: FW length 10.5-10.7 mm (n = 3). <bold>Head and thorax:</bold> As described for male, HW unmodified. <bold>Abdomen:</bold> Genitalia (Fig. <xref ref-type="fig" rid="F22">131</xref>) with antrum sclerotized; signum with a small notched keel.</p></tp:treatment-sec><tp:treatment-sec sec-type="Holotype"><title>Holotype.</title><p>Male: 11-SRNP-103729, DNA Barcoded, <bold>Costa Rica:</bold> Guanacaste, Sector Santa Rosa, Luces 575 m, 1.vi.2011, H. Cambronero &amp; R. Franco. Deposited in INBio. <bold>Paratypes: Costa Rica:</bold> Guanacaste: ACG: Sector Maritza, Casa Rafa 579 m, 1M 1.vi.2011, R. Franco &amp; S. Ríos, 2F 4/5.vi.2011, H. Cambronero &amp; R. Franco; Sector Mundo Nuevo, Manta Canon 700 m, 1M 1F 17.x.2009, F. Quesada &amp; R. Franco; Sector Murciélago, Mirador Murciélago 87 m, 1M 1F 22/23.xi.2011, H. Cambronero &amp; S. Ríos, Mirador Nance 133 m, 1M 1F 25/26.xi.2011, H. Cambronero &amp; R. Franco; Sector Santa Elena, La Angostura 300 m, 2F 26.v.2009; Sector Santa Rosa, Luces 575 m, 1F 31.v.2011, H. Cambronero &amp; R. Franco, Manta Naranjo 25 m, 2F 21/22.ix.2009, F. Quesada &amp; R. Cambronero (BMNH, INBio, EME, USNM).</p></tp:treatment-sec><tp:treatment-sec sec-type="Distribution and biology"><title>Distribution and biology.</title><p><italic><tp:taxon-name><tp:taxon-name-part taxon-name-part-type="genus">Ethmia</tp:taxon-name-part> <tp:taxon-name-part taxon-name-part-type="species">miriamschulmanae</tp:taxon-name-part></tp:taxon-name></italic> has been collected in Costa Rica (Fig. <xref ref-type="fig" rid="F28">167</xref>) in the dry forests of the Pacific side of Cordillera Volcánica de Guanacaste (ACG) and Península de Nicoya from 25 to 700 m.</p></tp:treatment-sec><tp:treatment-sec sec-type="Food plant records"><title>Food plant records.</title><p><italic><tp:taxon-name><tp:taxon-name-part taxon-name-part-type="genus">Ethmia</tp:taxon-name-part> <tp:taxon-name-part taxon-name-part-type="species">miriamschulmanae</tp:taxon-name-part></tp:taxon-name></italic> has been reared from larvae feeding on <tp:taxon-name><tp:taxon-name-part taxon-name-part-type="family">Boraginaceae</tp:taxon-name-part></tp:taxon-name>: <italic><tp:taxon-name><tp:taxon-name-part taxon-name-part-type="genus">Varronia</tp:taxon-name-part> <tp:taxon-name-part taxon-name-part-type="species">guanacastensis</tp:taxon-name-part></tp:taxon-name></italic> (Standl.).</p></tp:treatment-sec><tp:treatment-sec sec-type="Etymology"><title>Etymology.</title><p><italic><tp:taxon-name><tp:taxon-name-part taxon-name-part-type="genus">Ethmia</tp:taxon-name-part> <tp:taxon-name-part taxon-name-part-type="species">miriamschulmanae</tp:taxon-name-part></tp:taxon-name></italic> is named in honor of Miriam Schulman of Los Angeles, California, for her early and continuous support of ACG germination and growth, for being a major friend of ACG and its philosophy, and for irrationally caring about caterpillars and spiders.</p></tp:treatment-sec><tp:treatment-sec><!--Section generated to contain objects referenced in tp:taxon-treatment.--><fig id="F5" position="float" orientation="portrait"><label>Figures 41–45.</label><caption><p><italic><tp:taxon-name><tp:taxon-name-part taxon-name-part-type="genus">Ethmia</tp:taxon-name-part></tp:taxon-name></italic> from Costa Rica, adults: <bold>41</bold> <italic><tp:taxon-name><tp:taxon-name-part taxon-name-part-type="genus">Ethmia</tp:taxon-name-part> <tp:taxon-name-part taxon-name-part-type="species">miriamschulmanae</tp:taxon-name-part></tp:taxon-name></italic>, paratype, male, INB0004336358 <bold>42</bold> <italic><tp:taxon-name><tp:taxon-name-part taxon-name-part-type="genus">Ethmia</tp:taxon-name-part> <tp:taxon-name-part taxon-name-part-type="species">similatella</tp:taxon-name-part></tp:taxon-name></italic>, male, INBIOCRI001640251 <bold>43</bold> <italic><tp:taxon-name><tp:taxon-name-part taxon-name-part-type="genus">Ethmia</tp:taxon-name-part> <tp:taxon-name-part taxon-name-part-type="species">tilneyorum</tp:taxon-name-part></tp:taxon-name></italic>, holotype, male, INB0004336361 <bold>44</bold> <italic><tp:taxon-name><tp:taxon-name-part taxon-name-part-type="genus">Ethmia</tp:taxon-name-part> <tp:taxon-name-part taxon-name-part-type="species">hammella</tp:taxon-name-part></tp:taxon-name></italic>, male, 11-SRNP-101563 <bold>45</bold> <italic><tp:taxon-name><tp:taxon-name-part taxon-name-part-type="genus">Ethmia</tp:taxon-name-part> <tp:taxon-name-part taxon-name-part-type="species">linda</tp:taxon-name-part></tp:taxon-name></italic>, female, INBIOCRI000680730.</p></caption><graphic xmlns:xlink="http://www.w3.org/1999/xlink" xlink:href="zookeys-461-001-g005.jpg" position="float" orientation="portrait" xlink:type="simple" id="oo_35248.jpg"/></fig><fig id="F13" position="float" orientation="portrait"><label>Figures 86–90.</label><caption><p>Male genitalia of <italic><tp:taxon-name><tp:taxon-name-part taxon-name-part-type="genus">Ethmia</tp:taxon-name-part></tp:taxon-name></italic>, aedeagus separated: <bold>86</bold> <italic><tp:taxon-name><tp:taxon-name-part taxon-name-part-type="genus">Ethmia</tp:taxon-name-part> <tp:taxon-name-part taxon-name-part-type="species">miriamschulmanae</tp:taxon-name-part></tp:taxon-name></italic>, paratype, INBIOCRI000498355 <bold>87</bold> <italic><tp:taxon-name><tp:taxon-name-part taxon-name-part-type="genus">Ethmia</tp:taxon-name-part> <tp:taxon-name-part taxon-name-part-type="species">similatella</tp:taxon-name-part></tp:taxon-name></italic>, INBIOCRI000392780 <bold>88</bold> <italic><tp:taxon-name><tp:taxon-name-part taxon-name-part-type="genus">Ethmia</tp:taxon-name-part> <tp:taxon-name-part taxon-name-part-type="species">tilneyorum</tp:taxon-name-part></tp:taxon-name></italic>, paratype, INB0004336360 <bold>89</bold> <italic><tp:taxon-name><tp:taxon-name-part taxon-name-part-type="genus">Ethmia</tp:taxon-name-part> <tp:taxon-name-part taxon-name-part-type="species">hammella</tp:taxon-name-part></tp:taxon-name></italic>, INBIOCRI000616532 <bold>90</bold> <italic><tp:taxon-name><tp:taxon-name-part taxon-name-part-type="genus">Ethmia</tp:taxon-name-part> <tp:taxon-name-part taxon-name-part-type="species">linda</tp:taxon-name-part></tp:taxon-name></italic>, INBIOCRI000668043.</p></caption><graphic xmlns:xlink="http://www.w3.org/1999/xlink" xlink:href="zookeys-461-001-g013.jpg" position="float" orientation="portrait" xlink:type="simple" id="oo_35256.jpg"/></fig><fig id="F22" position="float" orientation="portrait"><label>Figures 131–135.</label><caption><p>Female genitalia of <italic><tp:taxon-name><tp:taxon-name-part taxon-name-part-type="genus">Ethmia</tp:taxon-name-part></tp:taxon-name></italic>: <bold>131</bold> <italic><tp:taxon-name><tp:taxon-name-part taxon-name-part-type="genus">Ethmia</tp:taxon-name-part> <tp:taxon-name-part taxon-name-part-type="species">miriamschulmanae</tp:taxon-name-part></tp:taxon-name></italic>, paratype, INBIOCRI000026254: <bold>131a</bold> sterigma, segments VIII-X and base of ductus <bold>131b</bold> corpus bursae <bold>132</bold> <italic><tp:taxon-name><tp:taxon-name-part taxon-name-part-type="genus">Ethmia</tp:taxon-name-part> <tp:taxon-name-part taxon-name-part-type="species">similatella</tp:taxon-name-part></tp:taxon-name></italic>, 93-SRNP-3097: <bold>132a</bold> sterigma <bold>132b</bold> corpus bursae <bold>133</bold> <italic><tp:taxon-name><tp:taxon-name-part taxon-name-part-type="genus">Ethmia</tp:taxon-name-part> <tp:taxon-name-part taxon-name-part-type="species">tilneyorum</tp:taxon-name-part></tp:taxon-name></italic>, paratype, INB0004336362: <bold>133a</bold> sterigma <bold>133b</bold> corpus bursae <bold>134</bold> <italic><tp:taxon-name><tp:taxon-name-part taxon-name-part-type="genus">Ethmia</tp:taxon-name-part> <tp:taxon-name-part taxon-name-part-type="species">hammella</tp:taxon-name-part></tp:taxon-name></italic>, INBIOCRI000627721: <bold>134a</bold> sterigma <bold>134b</bold> corpus bursae <bold>135</bold> <italic><tp:taxon-name><tp:taxon-name-part taxon-name-part-type="genus">Ethmia</tp:taxon-name-part> <tp:taxon-name-part taxon-name-part-type="species">linda</tp:taxon-name-part></tp:taxon-name></italic>, INBIOCRI000668063: <bold>135a</bold> sterigma <bold>135b</bold> corpus bursae <bold>135c</bold> signum detail.</p></caption><graphic xmlns:xlink="http://www.w3.org/1999/xlink" xlink:href="zookeys-461-001-g022.jpg" position="float" orientation="portrait" xlink:type="simple" id="oo_35265.jpg"/></fig><fig id="F28" position="float" orientation="portrait"><label>Figures 165–168.</label><caption><p><italic><tp:taxon-name><tp:taxon-name-part taxon-name-part-type="genus">Ethmia</tp:taxon-name-part></tp:taxon-name></italic> collection localities in Costa Rica: <bold>165</bold> <italic><tp:taxon-name><tp:taxon-name-part taxon-name-part-type="genus">Ethmia</tp:taxon-name-part> <tp:taxon-name-part taxon-name-part-type="species">lichyi</tp:taxon-name-part></tp:taxon-name></italic>: red triangles; <italic><tp:taxon-name><tp:taxon-name-part taxon-name-part-type="genus">Ethmia</tp:taxon-name-part> <tp:taxon-name-part taxon-name-part-type="species">hendersonorum</tp:taxon-name-part></tp:taxon-name></italic>: blue dots <bold>166</bold> <italic><tp:taxon-name><tp:taxon-name-part taxon-name-part-type="genus">Ethmia</tp:taxon-name-part> <tp:taxon-name-part taxon-name-part-type="species">randyjonesi</tp:taxon-name-part></tp:taxon-name></italic>: red triangles; <italic><tp:taxon-name><tp:taxon-name-part taxon-name-part-type="genus">Ethmia</tp:taxon-name-part> <tp:taxon-name-part taxon-name-part-type="species">transversella</tp:taxon-name-part></tp:taxon-name></italic>: blue dots; <italic><tp:taxon-name><tp:taxon-name-part taxon-name-part-type="genus">Ethmia</tp:taxon-name-part> <tp:taxon-name-part taxon-name-part-type="species">randycurtisi</tp:taxon-name-part></tp:taxon-name></italic>: green squares <bold>167</bold> <italic><tp:taxon-name><tp:taxon-name-part taxon-name-part-type="genus">Ethmia</tp:taxon-name-part> <tp:taxon-name-part taxon-name-part-type="species">miriamschulmanae</tp:taxon-name-part></tp:taxon-name></italic>: red triangles; <italic><tp:taxon-name><tp:taxon-name-part taxon-name-part-type="genus">Ethmia</tp:taxon-name-part> <tp:taxon-name-part taxon-name-part-type="species">similatella</tp:taxon-name-part></tp:taxon-name></italic>: blue dots; <italic><tp:taxon-name><tp:taxon-name-part taxon-name-part-type="genus">Ethmia</tp:taxon-name-part> <tp:taxon-name-part taxon-name-part-type="species">tilneyorum</tp:taxon-name-part></tp:taxon-name></italic>: green squares <bold>168</bold> <italic><tp:taxon-name><tp:taxon-name-part taxon-name-part-type="genus">Ethmia</tp:taxon-name-part> <tp:taxon-name-part taxon-name-part-type="species">hammella</tp:taxon-name-part></tp:taxon-name></italic>: red triangles; <italic><tp:taxon-name><tp:taxon-name-part taxon-name-part-type="genus">Ethmia</tp:taxon-name-part> <tp:taxon-name-part taxon-name-part-type="species">linda</tp:taxon-name-part></tp:taxon-name></italic>: blue dots.</p></caption><graphic xmlns:xlink="http://www.w3.org/1999/xlink" xlink:href="zookeys-461-001-g028.jpg" position="float" orientation="portrait" xlink:type="simple" id="oo_35271.jpg"/></fig></tp:treatment-sec></tp:taxon-treatment>
