# Supplementary material for: A synopsis of the genus Ethmia Hübner in Costa Rica: biology, distribution, and description of 22 new species (Lepidoptera, Gelechioidea, Depressariidae, Ethmiinae), with emphasis on the 42 species known from Área de Conservación Guanacaste
Source: Zookeys. 2014 Dec 9;(461):1–86. doi: 10.3897/zookeys.461.8377 (PMC4283717; doi:10.3897/zookeys.461.8377)
Supplement: XML Treatment for Ethmia linda [file zookeys.461.8377-treatment45.xml]

<!DOCTYPE tp:taxon-treatment
  PUBLIC "-//TaxonX//DTD Taxonomic Treatment Publishing DTD v0 20100105//EN" "tax-treatment-NSO.dtd">
<tp:taxon-treatment xmlns:tp="http://www.plazi.org/taxpub"><tp:treatment-meta><kwd-group><label>Taxon classification</label><kwd><named-content content-type="kingdom">Animalia</named-content></kwd><kwd><named-content content-type="order">Lepidoptera</named-content></kwd><kwd><named-content content-type="family">Depressariidae</named-content></kwd></kwd-group><mixed-citation publication-type="journal"><person-group><name><surname>Phillips-Rodríguez</surname><given-names>Eugenie</given-names></name><name><surname>Powell</surname><given-names>Jerry A.</given-names></name><name><surname>Hallwachs</surname><given-names>Winnie</given-names></name><name><surname>Janzen</surname><given-names>Daniel H.</given-names></name></person-group><article-title>A synopsis of the genus <italic><tp:taxon-name><tp:taxon-name-part taxon-name-part-type="genus">Ethmia</tp:taxon-name-part></tp:taxon-name></italic> Hübner in Costa Rica: biology, distribution, and description of 22 new species (<tp:taxon-name><tp:taxon-name-part taxon-name-part-type="order">Lepidoptera</tp:taxon-name-part></tp:taxon-name>, <tp:taxon-name><tp:taxon-name-part taxon-name-part-type="superfamily">Gelechioidea</tp:taxon-name-part></tp:taxon-name>, <tp:taxon-name><tp:taxon-name-part taxon-name-part-type="family">Depressariidae</tp:taxon-name-part></tp:taxon-name>, <tp:taxon-name><tp:taxon-name-part taxon-name-part-type="subfamily">Ethmiinae</tp:taxon-name-part></tp:taxon-name>), with emphasis on the 42 species known from Área de Conservación Guanacaste</article-title><source>Zookeys</source><day>9</day><month>12</month><year>2014</year><volume>2014</volume><issue>461</issue><fpage>1</fpage><lpage>86</lpage><pub-id pub-id-type="doi">10.3897/zookeys.461.8377</pub-id></mixed-citation></tp:treatment-meta><tp:nomenclature><tp:taxon-name>
                            <tp:taxon-name-part taxon-name-part-type="genus">Ethmia</tp:taxon-name-part>
                            <tp:taxon-name-part taxon-name-part-type="species">linda</tp:taxon-name-part>
                        </tp:taxon-name><tp:taxon-authority>Busck</tp:taxon-authority><xref ref-type="fig" rid="F5">Figures 45</xref><xref ref-type="fig" rid="F13">, 90</xref><xref ref-type="fig" rid="F22">, 135</xref><xref ref-type="fig" rid="F28">, 168</xref><!--PageBreak--><tp:nomenclature-citation-list><tp:nomenclature-citation><tp:taxon-name><tp:taxon-name-part taxon-name-part-type="genus">Ethmia</tp:taxon-name-part> <tp:taxon-name-part taxon-name-part-type="species">linda</tp:taxon-name-part></tp:taxon-name><comment> Busck, 1914b: 255; <xref ref-type="bibr" rid="B22">Powell 1973</xref>: 210.</comment></tp:nomenclature-citation></tp:nomenclature-citation-list></tp:nomenclature><tp:treatment-sec sec-type="Diagnosis"><title>Diagnosis.</title><p><italic><tp:taxon-name><tp:taxon-name-part taxon-name-part-type="genus">Ethmia</tp:taxon-name-part> <tp:taxon-name-part taxon-name-part-type="species">linda</tp:taxon-name-part></tp:taxon-name></italic> can be easily distinguished by its FW pattern, which is whitish with distinct brown spots.</p></tp:treatment-sec><tp:treatment-sec sec-type="Description"><title>Description.</title><p>Male: FW length 7.5–7.6 mm. (n = 3). <bold>Head:</bold> Labial palpus long, surpassing base of antenna, proboscis, front and crown white with a large, black middorsal spot on posterior half of head. <bold>Thorax:</bold> White, collar and tegula dark basally, four black spots on notum. FW ground color whitish, markings distinctive black round spots arranged in two oblique lines from costa to posterior margin; terminal area with two elongated spots at posterior half and a group of three irregular small dots before apex. HW brownish, costal fold broad. <bold>Abdomen:</bold> Whitish, genital scaling pale. Genitalia (Fig. <xref ref-type="fig" rid="F13">90</xref>) with basal processes narrow; valva produced into an apical “plume”, two large ochreous spines distally; sacculus emarginated.</p><p>Female: FW length 7.5–7.6 mm (n = 3). <bold>Head and thorax:</bold> As described for male, HW unmodified. <bold>Abdomen:</bold> Genitalia (Fig. <xref ref-type="fig" rid="F22">135</xref>) with sterigma simple, slightly sclerotized; base of ductus with a short, sclerotized sleeve; signum simple with one large and one smaller tooth.</p></tp:treatment-sec><tp:treatment-sec sec-type="Holotype"><title>Holotype.</title><p>Male: Venezuela, Caracas [no date] [USNM, examined].</p></tp:treatment-sec><tp:treatment-sec sec-type="Distribution and biology"><title>Distribution and biology.</title><p><italic><tp:taxon-name><tp:taxon-name-part taxon-name-part-type="genus">Ethmia</tp:taxon-name-part> <tp:taxon-name-part taxon-name-part-type="species">linda</tp:taxon-name-part></tp:taxon-name></italic> has been recorded from Mexico to Venezuela. In Costa Rica (Fig. <xref ref-type="fig" rid="F28">168</xref>), has been collected on the Pacific slope of Cordillera Volcánica de Guanacaste at 600 m in ACG rain forest.</p><!--PageBreak--></tp:treatment-sec><tp:treatment-sec><!--Section generated to contain objects referenced in tp:taxon-treatment.--><fig id="F5" position="float" orientation="portrait"><label>Figures 41–45.</label><caption><p><italic><tp:taxon-name><tp:taxon-name-part taxon-name-part-type="genus">Ethmia</tp:taxon-name-part></tp:taxon-name></italic> from Costa Rica, adults: <bold>41</bold> <italic><tp:taxon-name><tp:taxon-name-part taxon-name-part-type="genus">Ethmia</tp:taxon-name-part> <tp:taxon-name-part taxon-name-part-type="species">miriamschulmanae</tp:taxon-name-part></tp:taxon-name></italic>, paratype, male, INB0004336358 <bold>42</bold> <italic><tp:taxon-name><tp:taxon-name-part taxon-name-part-type="genus">Ethmia</tp:taxon-name-part> <tp:taxon-name-part taxon-name-part-type="species">similatella</tp:taxon-name-part></tp:taxon-name></italic>, male, INBIOCRI001640251 <bold>43</bold> <italic><tp:taxon-name><tp:taxon-name-part taxon-name-part-type="genus">Ethmia</tp:taxon-name-part> <tp:taxon-name-part taxon-name-part-type="species">tilneyorum</tp:taxon-name-part></tp:taxon-name></italic>, holotype, male, INB0004336361 <bold>44</bold> <italic><tp:taxon-name><tp:taxon-name-part taxon-name-part-type="genus">Ethmia</tp:taxon-name-part> <tp:taxon-name-part taxon-name-part-type="species">hammella</tp:taxon-name-part></tp:taxon-name></italic>, male, 11-SRNP-101563 <bold>45</bold> <italic><tp:taxon-name><tp:taxon-name-part taxon-name-part-type="genus">Ethmia</tp:taxon-name-part> <tp:taxon-name-part taxon-name-part-type="species">linda</tp:taxon-name-part></tp:taxon-name></italic>, female, INBIOCRI000680730.</p></caption><graphic xmlns:xlink="http://www.w3.org/1999/xlink" xlink:href="zookeys-461-001-g005.jpg" position="float" orientation="portrait" xlink:type="simple" id="oo_35248.jpg"/></fig><fig id="F13" position="float" orientation="portrait"><label>Figures 86–90.</label><caption><p>Male genitalia of <italic><tp:taxon-name><tp:taxon-name-part taxon-name-part-type="genus">Ethmia</tp:taxon-name-part></tp:taxon-name></italic>, aedeagus separated: <bold>86</bold> <italic><tp:taxon-name><tp:taxon-name-part taxon-name-part-type="genus">Ethmia</tp:taxon-name-part> <tp:taxon-name-part taxon-name-part-type="species">miriamschulmanae</tp:taxon-name-part></tp:taxon-name></italic>, paratype, INBIOCRI000498355 <bold>87</bold> <italic><tp:taxon-name><tp:taxon-name-part taxon-name-part-type="genus">Ethmia</tp:taxon-name-part> <tp:taxon-name-part taxon-name-part-type="species">similatella</tp:taxon-name-part></tp:taxon-name></italic>, INBIOCRI000392780 <bold>88</bold> <italic><tp:taxon-name><tp:taxon-name-part taxon-name-part-type="genus">Ethmia</tp:taxon-name-part> <tp:taxon-name-part taxon-name-part-type="species">tilneyorum</tp:taxon-name-part></tp:taxon-name></italic>, paratype, INB0004336360 <bold>89</bold> <italic><tp:taxon-name><tp:taxon-name-part taxon-name-part-type="genus">Ethmia</tp:taxon-name-part> <tp:taxon-name-part taxon-name-part-type="species">hammella</tp:taxon-name-part></tp:taxon-name></italic>, INBIOCRI000616532 <bold>90</bold> <italic><tp:taxon-name><tp:taxon-name-part taxon-name-part-type="genus">Ethmia</tp:taxon-name-part> <tp:taxon-name-part taxon-name-part-type="species">linda</tp:taxon-name-part></tp:taxon-name></italic>, INBIOCRI000668043.</p></caption><graphic xmlns:xlink="http://www.w3.org/1999/xlink" xlink:href="zookeys-461-001-g013.jpg" position="float" orientation="portrait" xlink:type="simple" id="oo_35256.jpg"/></fig><fig id="F22" position="float" orientation="portrait"><label>Figures 131–135.</label><caption><p>Female genitalia of <italic><tp:taxon-name><tp:taxon-name-part taxon-name-part-type="genus">Ethmia</tp:taxon-name-part></tp:taxon-name></italic>: <bold>131</bold> <italic><tp:taxon-name><tp:taxon-name-part taxon-name-part-type="genus">Ethmia</tp:taxon-name-part> <tp:taxon-name-part taxon-name-part-type="species">miriamschulmanae</tp:taxon-name-part></tp:taxon-name></italic>, paratype, INBIOCRI000026254: <bold>131a</bold> sterigma, segments VIII-X and base of ductus <bold>131b</bold> corpus bursae <bold>132</bold> <italic><tp:taxon-name><tp:taxon-name-part taxon-name-part-type="genus">Ethmia</tp:taxon-name-part> <tp:taxon-name-part taxon-name-part-type="species">similatella</tp:taxon-name-part></tp:taxon-name></italic>, 93-SRNP-3097: <bold>132a</bold> sterigma <bold>132b</bold> corpus bursae <bold>133</bold> <italic><tp:taxon-name><tp:taxon-name-part taxon-name-part-type="genus">Ethmia</tp:taxon-name-part> <tp:taxon-name-part taxon-name-part-type="species">tilneyorum</tp:taxon-name-part></tp:taxon-name></italic>, paratype, INB0004336362: <bold>133a</bold> sterigma <bold>133b</bold> corpus bursae <bold>134</bold> <italic><tp:taxon-name><tp:taxon-name-part taxon-name-part-type="genus">Ethmia</tp:taxon-name-part> <tp:taxon-name-part taxon-name-part-type="species">hammella</tp:taxon-name-part></tp:taxon-name></italic>, INBIOCRI000627721: <bold>134a</bold> sterigma <bold>134b</bold> corpus bursae <bold>135</bold> <italic><tp:taxon-name><tp:taxon-name-part taxon-name-part-type="genus">Ethmia</tp:taxon-name-part> <tp:taxon-name-part taxon-name-part-type="species">linda</tp:taxon-name-part></tp:taxon-name></italic>, INBIOCRI000668063: <bold>135a</bold> sterigma <bold>135b</bold> corpus bursae <bold>135c</bold> signum detail.</p></caption><graphic xmlns:xlink="http://www.w3.org/1999/xlink" xlink:href="zookeys-461-001-g022.jpg" position="float" orientation="portrait" xlink:type="simple" id="oo_35265.jpg"/></fig><fig id="F28" position="float" orientation="portrait"><label>Figures 165–168.</label><caption><p><italic><tp:taxon-name><tp:taxon-name-part taxon-name-part-type="genus">Ethmia</tp:taxon-name-part></tp:taxon-name></italic> collection localities in Costa Rica: <bold>165</bold> <italic><tp:taxon-name><tp:taxon-name-part taxon-name-part-type="genus">Ethmia</tp:taxon-name-part> <tp:taxon-name-part taxon-name-part-type="species">lichyi</tp:taxon-name-part></tp:taxon-name></italic>: red triangles; <italic><tp:taxon-name><tp:taxon-name-part taxon-name-part-type="genus">Ethmia</tp:taxon-name-part> <tp:taxon-name-part taxon-name-part-type="species">hendersonorum</tp:taxon-name-part></tp:taxon-name></italic>: blue dots <bold>166</bold> <italic><tp:taxon-name><tp:taxon-name-part taxon-name-part-type="genus">Ethmia</tp:taxon-name-part> <tp:taxon-name-part taxon-name-part-type="species">randyjonesi</tp:taxon-name-part></tp:taxon-name></italic>: red triangles; <italic><tp:taxon-name><tp:taxon-name-part taxon-name-part-type="genus">Ethmia</tp:taxon-name-part> <tp:taxon-name-part taxon-name-part-type="species">transversella</tp:taxon-name-part></tp:taxon-name></italic>: blue dots; <italic><tp:taxon-name><tp:taxon-name-part taxon-name-part-type="genus">Ethmia</tp:taxon-name-part> <tp:taxon-name-part taxon-name-part-type="species">randycurtisi</tp:taxon-name-part></tp:taxon-name></italic>: green squares <bold>167</bold> <italic><tp:taxon-name><tp:taxon-name-part taxon-name-part-type="genus">Ethmia</tp:taxon-name-part> <tp:taxon-name-part taxon-name-part-type="species">miriamschulmanae</tp:taxon-name-part></tp:taxon-name></italic>: red triangles; <italic><tp:taxon-name><tp:taxon-name-part taxon-name-part-type="genus">Ethmia</tp:taxon-name-part> <tp:taxon-name-part taxon-name-part-type="species">similatella</tp:taxon-name-part></tp:taxon-name></italic>: blue dots; <italic><tp:taxon-name><tp:taxon-name-part taxon-name-part-type="genus">Ethmia</tp:taxon-name-part> <tp:taxon-name-part taxon-name-part-type="species">tilneyorum</tp:taxon-name-part></tp:taxon-name></italic>: green squares <bold>168</bold> <italic><tp:taxon-name><tp:taxon-name-part taxon-name-part-type="genus">Ethmia</tp:taxon-name-part> <tp:taxon-name-part taxon-name-part-type="species">hammella</tp:taxon-name-part></tp:taxon-name></italic>: red triangles; <italic><tp:taxon-name><tp:taxon-name-part taxon-name-part-type="genus">Ethmia</tp:taxon-name-part> <tp:taxon-name-part taxon-name-part-type="species">linda</tp:taxon-name-part></tp:taxon-name></italic>: blue dots.</p></caption><graphic xmlns:xlink="http://www.w3.org/1999/xlink" xlink:href="zookeys-461-001-g028.jpg" position="float" orientation="portrait" xlink:type="simple" id="oo_35271.jpg"/></fig></tp:treatment-sec><ref-list><ref id="B22"><mixed-citation xmlns:xlink="http://www.w3.org/1999/xlink" xlink:type="simple"><person-group><name name-style="western"><surname>Powell</surname><given-names>JA</given-names></name></person-group> (<year>1973</year>) <article-title>A systematic monograph of New World Ethmiid moths.</article-title><source>Smithsonian Contributions to Zoology</source> no. <volume>120</volume>.</mixed-citation></ref></ref-list></tp:taxon-treatment>
