# Supplementary material for: A synopsis of the genus Ethmia Hübner in Costa Rica: biology, distribution, and description of 22 new species (Lepidoptera, Gelechioidea, Depressariidae, Ethmiinae), with emphasis on the 42 species known from Área de Conservación Guanacaste
Source: Zookeys. 2014 Dec 9;(461):1–86. doi: 10.3897/zookeys.461.8377 (PMC4283717; doi:10.3897/zookeys.461.8377)
Supplement: Supplementary material 1 — Ethmia from Costa Rica [file zookeys-461-001-s001.xlsx]

## Sheet: Sheet1
Species	Sample ID	Province	Region	Sector	Locality	Lat	Lon	Collection Date	Elev	Collectors	GenBank/Bold
Ethmia adrianforsythi	10-SRNP-105021	Alajuela	Area de Conservacion Guanacaste	Sector Rincon Rain Forest	Albergue Oscar Casa	10.866	-85.326	11-Feb-2010	725	H.Cambronero&S.Rios	HQ555689
Ethmia adrianforsythi	10-SRNP-106552	Alajuela	Area de Conservacion Guanacaste	Sector Rincon Rain Forest	Manta Hugo	10.881	-85.268	13-Mar-2009	491	F.Quesada&S.Rios	HQ556104
Ethmia adrianforsythi	11-SRNP-102526	Guanacaste	Area de Conservacion Guanacaste	Sector Pitilla	Sector Pitilla	10.989	-85.426	04-Apr-2011	675	H.Cambronero & S.Rios	JQ545118
Ethmia adrianforsythi	INB0003230733	Heredia	Cordillera Volcanica Central	Sarapiqui	11Km SE La Virgen	10.333	-84.067	19-Feb-2003	500	D. Brenes
Ethmia adrianforsythi	INB0003230742	Heredia	Cordillera Volcanica Central	Sarapiqui	11Km SE La Virgen	10.333	-84.067	19-Feb-2003	500	D. Brenes
Ethmia adrianforsythi	INB0003231101	Heredia	Cordillera Volcanica Central	Sarapiqui	11Km SE La Virgen	10.333	-84.067	21-Feb-2003	500	D. Brenes
Ethmia baliostola	03-SRNP-29320	Guanacaste	Area de Conservacion Guanacaste	Sector Del Oro	Sendero Puertas	11.011	-85.488	07-Nov-2003	400	Freddy Quesada	JQ540918
Ethmia baliostola	05-SRNP-22230	Guanacaste	Area de Conservacion Guanacaste	Sector Del Oro	Sendero Puertas	11.011	-85.488	22-Jul-2005	400	Lucia Rios	JQ540908
Ethmia baliostola	05-SRNP-22231	Guanacaste	Area de Conservacion Guanacaste	Sector Del Oro	Sendero Puertas	11.011	-85.488	25-Jul-2005	400	Lucia Rios	JQ540907
Ethmia baliostola	05-SRNP-22236	Guanacaste	Area de Conservacion Guanacaste	Sector Del Oro	Sendero Puertas	11.011	-85.488	17-Jul-2005	400	Lucia Rios	JQ540921
Ethmia baliostola	05-SRNP-22238	Guanacaste	Area de Conservacion Guanacaste	Sector Del Oro	Sendero Puertas	11.011	-85.488	17-Jul-2005	400	Lucia Rios	JQ540922
Ethmia baliostola	05-SRNP-22239	Guanacaste	Area de Conservacion Guanacaste	Sector Del Oro	Sendero Puertas	11.011	-85.488	29-Jul-2005	400	Lucia Rios	JQ540906
Ethmia baliostola	05-SRNP-22404	Guanacaste	Area de Conservacion Guanacaste	Sector Del Oro	Margarita	11.032	-85.44	30-Jul-2005	380	Lucia Rios	JQ540920
Ethmia baliostola	05-SRNP-22484	Guanacaste	Area de Conservacion Guanacaste	Sector Del Oro	Quebrada Trigal	11.027	-85.495	31-Jul-2005	290	Lucia Rios	JQ540919
Ethmia baliostola	05-SRNP-22486	Guanacaste	Area de Conservacion Guanacaste	Sector Del Oro	Quebrada Trigal	11.027	-85.495	25-Aug-2005	290	Lucia Rios	JQ542770
Ethmia baliostola	05-SRNP-22489	Guanacaste	Area de Conservacion Guanacaste	Sector Del Oro	Quebrada Trigal	11.027	-85.495	17-Aug-2005	290	Lucia Rios	JQ542773
Ethmia baliostola	05-SRNP-22492	Guanacaste	Area de Conservacion Guanacaste	Sector Del Oro	Quebrada Trigal	11.027	-85.495	18-Aug-2005	290	Lucia Rios	JQ542771
Ethmia baliostola	05-SRNP-22637	Guanacaste	Area de Conservacion Guanacaste	Sector Del Oro	Sendero Puertas	11.011	-85.488	27-Jul-2005	400	Lucia Rios	JQ540909
Ethmia baliostola	06-SRNP-101595	Guanacaste	Area de Conservacion Guanacaste	Sector Pitilla	Estacion Pitilla	10.9893	-85.4258	2/28/2006	675	S.Rios&H.Cambronero	JQ578356
Ethmia baliostola	06-SRNP-101881	Guanacaste	Area de Conservacion Guanacaste	Sector Pitilla	Estacion Pitilla	10.9893	-85.4258	28-Feb-2006	675	H.Cambronero&S.Rios	JQ578562
Ethmia baliostola	06-SRNP-102761	Guanacaste	Area de Conservacion Guanacaste	Sector Pitilla	Estacion Pitilla	10.9893	-85.4258	02-Mar-2006	675	R.Franco&F.Quesada	JQ579126
Ethmia baliostola	06-SRNP-102762	Guanacaste	Area de Conservacion Guanacaste	Sector Pitilla	Estacion Pitilla	10.9893	-85.4258	02-Mar-2006	675	R.Franco&F.Quesada	JQ579127
Ethmia baliostola	06-SRNP-102763	Guanacaste	Area de Conservacion Guanacaste	Sector Pitilla	Estacion Pitilla	10.9893	-85.4258	02-Mar-2006	675	R.Franco&F.Quesada	JQ579128
Ethmia baliostola	06-SRNP-102764	Guanacaste	Area de Conservacion Guanacaste	Sector Pitilla	Estacion Pitilla	10.9893	-85.4258	02-Mar-2006	675	R.Franco&F.Quesada	JQ579129
Ethmia baliostola	06-SRNP-102765	Guanacaste	Area de Conservacion Guanacaste	Sector Pitilla	Estacion Pitilla	10.9893	-85.4258	02-Mar-2006	675	R.Franco&F.Quesada	JQ579130
Ethmia baliostola	06-SRNP-103003	Guanacaste	Area de Conservacion Guanacaste	Sector Pitilla	Estacion Pitilla	10.9893	-85.4258	03-Mar-2006	675	R.Franco&F.Quesada	JQ579306
Ethmia baliostola	06-SRNP-103004	Guanacaste	Area de Conservacion Guanacaste	Sector Pitilla	Estacion Pitilla	10.9893	-85.4258	03-Mar-2006	675	R.Franco&F.Quesada	JQ579307
Ethmia baliostola	06-SRNP-103005	Guanacaste	Area de Conservacion Guanacaste	Sector Pitilla	Estacion Pitilla	10.9893	-85.4258	03-Mar-2006	675	R.Franco&F.Quesada	JQ579308
Ethmia baliostola	06-SRNP-20084	Guanacaste	Area de Conservacion Guanacaste	Sector Del Oro	Quebrada Trigal	11.027	-85.495	28-May-2006	290	Elieth Cantillano	JQ542677
Ethmia baliostola	06-SRNP-20088	Guanacaste	Area de Conservacion Guanacaste	Sector Del Oro	Quebrada Trigal	11.027	-85.495	18-Feb-2006	290	Elieth Cantillano	JQ542772
Ethmia baliostola	06-SRNP-21624	Guanacaste	Area de Conservacion Guanacaste	Sector Del Oro	Sendero Puertas	11.011	-85.488	21-Aug-2006	400	Lucia Rios	JQ534466
Ethmia baliostola	06-SRNP-21626	Guanacaste	Area de Conservacion Guanacaste	Sector Del Oro	Sendero Puertas	11.011	-85.488	24-Aug-2006	400	Lucia Rios	JQ534465
Ethmia baliostola	06-SRNP-21627	Guanacaste	Area de Conservacion Guanacaste	Sector Del Oro	Sendero Puertas	11.011	-85.488	27-Jul-2006	400	Lucia Rios	JQ534463
Ethmia baliostola	06-SRNP-21628	Guanacaste	Area de Conservacion Guanacaste	Sector Del Oro	Sendero Puertas	11.011	-85.488	16-Aug-2006	400	Lucia Rios	JQ534467
Ethmia baliostola	06-SRNP-22854	Guanacaste	Area de Conservacion Guanacaste	Sector Del Oro	Quebrada Trigal	11.027	-85.495	13-Nov-2006	290	Lucia Rios	JQ534464
Ethmia baliostola	06-SRNP-4327	Alajuela	Area de Conservacion Guanacaste	Sector San Cristobal	Bosque Trampa Malaise	10.863	-85.385	16-Jul-2006	815	Carolina Cano	JQ543634
Ethmia baliostola	06-SRNP-4328	Alajuela	Area de Conservacion Guanacaste	Sector San Cristobal	Bosque Trampa Malaise	10.863	-85.385	15-Aug-2006	815	Carolina Cano	JQ543636
Ethmia baliostola	06-SRNP-4330	Alajuela	Area de Conservacion Guanacaste	Sector San Cristobal	Bosque Trampa Malaise	10.863	-85.385	16-Jul-2006	815	Carolina Cano	JQ543633
Ethmia baliostola	06-SRNP-4332	Alajuela	Area de Conservacion Guanacaste	Sector San Cristobal	Bosque Trampa Malaise	10.863	-85.385	15-Jul-2006	815	Gloria Sihezar	JQ543632
Ethmia baliostola	07-SRNP-100659	Guanacaste	Area de Conservacion Guanacaste	Sector Pitilla	Estacion Pitilla	10.9893	-85.4258	16-Feb-2007	675	F.Quesada&S.Rios	JQ564459
Ethmia baliostola	07-SRNP-101024	Guanacaste	Area de Conservacion Guanacaste	Sector Pitilla	Estacion Pitilla	10.9893	-85.4258	17-Feb-2007	675	F.Quesada&H.Cambronero	JQ564710
Ethmia baliostola	07-SRNP-102023	Guanacaste	Area de Conservacion Guanacaste	Sector Pitilla	Pitilla	10.9893	-85.4258	17-Mar-2007	675	S.Rios&F.Quesada	JQ565470
Ethmia baliostola	07-SRNP-110891	Alajuela	Area de Conservacion Guanacaste	Rincon Rainforest	Estacion Caribe (Rio Francia)	10.901	-85.27	10-Nov-2007	391	F.Quesada&R.Franco	JQ563056
Ethmia baliostola	07-SRNP-1606	Alajuela	Area de Conservacion Guanacaste	Sector San Cristobal	Bosque Trampa Malaise	10.863	-85.385	13-May-2007	815	Elda Araya	JQ535382
Ethmia baliostola	07-SRNP-1608	Alajuela	Area de Conservacion Guanacaste	Sector San Cristobal	Bosque Trampa Malaise	10.863	-85.385	10-May-2007	815	Elda Araya	JQ535383
Ethmia baliostola	07-SRNP-1614	Alajuela	Area de Conservacion Guanacaste	Sector San Cristobal	Bosque Trampa Malaise	10.863	-85.385	10-May-2007	815	Elda Araya	JQ603381
Ethmia baliostola	07-SRNP-1616	Alajuela	Area de Conservacion Guanacaste	Sector San Cristobal	Bosque Trampa Malaise	10.863	-85.385	10-May-2007	815	Elda Araya	JQ535384
Ethmia baliostola	07-SRNP-1620	Alajuela	Area de Conservacion Guanacaste	Sector San Cristobal	Bosque Trampa Malaise	10.863	-85.385	10-May-2007	815	Elda Araya	JQ535385
Ethmia baliostola	07-SRNP-1626	Alajuela	Area de Conservacion Guanacaste	Sector San Cristobal	Bosque Trampa Malaise	10.863	-85.385	13-May-2007	815	Elda Araya	JQ535381
Ethmia baliostola	07-SRNP-1634	Alajuela	Area de Conservacion Guanacaste	Sector San Cristobal	Bosque Trampa Malaise	10.863	-85.385	08-Apr-2007	815	Elda Araya	JQ535379
Ethmia baliostola	08-SRNP-101650	Guanacaste	Area de Conservacion Guanacaste	Sector Pitilla	Estacion Pitilla	10.989	-85.426	30-May-2008	675	R.Franco&F.Quesada	JQ557478
Ethmia baliostola	08-SRNP-102183	Guanacaste	Area de Conservacion Guanacaste	Del Oro	Sendero Manta	10.997	-85.457	04-Jun-2008	610	R.Franco&H.Cambronero	JQ557955
Ethmia baliostola	08-SRNP-102333	Alajuela	Area de Conservacion Guanacaste	Jabalina	Manta Pizote	10.973	-85.315	06-Jun-2008	288	F.Quesada&R.Franco	JQ558095
Ethmia baliostola	08-SRNP-105048	Guanacaste	Area de Conservacion Guanacaste	Sector Del Oro	Serrano	11	-85.456	02-Aug-2008	585	R.Franco&H.Cambronero	JQ550593
Ethmia baliostola	08-SRNP-105983	Alajuela	Area de Conservacion Guanacaste	Rincon Rainforest	Estacion Caribe	10.901	-85.276	01-Sep-2008	391	F.Quesada & H Cambronero	JQ551340
Ethmia baliostola	09-SRNP-103272	Alajuela	Area de Conservacion Guanacaste	Albergue Oscar	Manta Trocha	10.866	-85.327	25-Mar-2009	719	R.Franco & F.Quesada	GU697259
Ethmia baliostola	09-SRNP-103273	Alajuela	Area de Conservacion Guanacaste	Albergue Oscar	Manta Trocha	10.866	-85.327	25-Mar-2009	719	R.Franco & F.Quesada	GU697253
Ethmia baliostola	09-SRNP-103742	Alajuela	Area de Conservacion Guanacaste	Albergue Oscar	Manta Trocha	10.866	-85.327	25-Mar-2009	719	R.Franco & F.Quesada
Ethmia baliostola	09-SRNP-103743	Alajuela	Area de Conservacion Guanacaste	Albergue Oscar	Manta Trocha	10.866	-85.327	25-Mar-2009	719	R.Franco & F.Quesada
Ethmia baliostola	09-SRNP-103744	Alajuela	Area de Conservacion Guanacaste	Albergue Oscar	Manta Trocha	10.866	-85.327	25-Mar-2009	719	R.Franco & F.Quesada
Ethmia baliostola	09-SRNP-105093	Guanacaste	Area de Conservacion Guanacaste	Del Oro	Bosque aguirre	11.004	-85.441	19-Jun-2009	571	H.Cambronero&F.Quesada	GU699770
Ethmia baliostola	09-SRNP-108439	Alajuela	Area de Conservacion Guanacaste	Sector Rincon Rainforest	Estacion Leiva	10.943	-85.318	18-Sep-2009	454	H.Cambronero&S.Rios	HM407943
Ethmia baliostola	09-SRNP-108440	Alajuela	Area de Conservacion Guanacaste	Sector Rincon Rainforest	Estacion Leiva	10.943	-85.318	18-Sep-2009	454	H.Cambronero&S.Rios	HM407944
Ethmia baliostola	09-SRNP-21564	Guanacaste	Area de Conservacion Guanacaste	Sector Del Oro	Quebrada Trigal	11.027	-85.495	2009-09-06	290	Lucia Rios	HM894756
Ethmia baliostola	09-SRNP-21565	Guanacaste	Area de Conservacion Guanacaste	Sector Del Oro	Quebrada Trigal	11.027	-85.495	2009-09-09	290	Lucia Rios	HM885148
Ethmia baliostola	09-SRNP-22104	Guanacaste	Area de Conservacion Guanacaste	Sector Del Oro	Sendero Puertas	11.011	-85.488	2009-07-10	400	Roster Moraga	JQ530216
Ethmia baliostola	09-SRNP-23044	Guanacaste	Area de Conservacion Guanacaste	Sector Del Oro	Sendero Puertas	11.011	-85.488	2009-10-06	400	Lucía Rios	HM894759
Ethmia baliostola	09-SRNP-23045	Guanacaste	Area de Conservacion Guanacaste	Sector Del Oro	Sendero Puertas	11.011	-85.488	2009-10-06	400	Lucía Rios	HM885150
Ethmia baliostola	09-SRNP-23047	Guanacaste	Area de Conservacion Guanacaste	Sector Del Oro	Sendero Puertas	11.011	-85.488	2009-10-06	400	Lucía Rios	HM885151
Ethmia baliostola	09-SRNP-23049	Guanacaste	Area de Conservacion Guanacaste	Sector Del Oro	Sendero Puertas	11.011	-85.488	2009-10-06	400	Lucía Rios	HM885016
Ethmia baliostola	09-SRNP-40621	Alajuela	Area de Conservacion Guanacaste	Rincon Rainforest	Quebrada Escondida	10.899	-85.275	11-May-2009	420	Jose Perez	HM431712
Ethmia baliostola	09-SRNP-40631	Alajuela	Area de Conservacion Guanacaste	Rincon Rainforest	Quebrada Escondida	10.899	-85.275	11-May-2009	420	Jose Perez	HM431716
Ethmia baliostola	09-SRNP-40632	Alajuela	Area de Conservacion Guanacaste	Rincon Rainforest	Quebrada Escondida	10.899	-85.275	15-May-2009	420	Jose Perez	GU651817
Ethmia baliostola	09-SRNP-40633	Alajuela	Area de Conservacion Guanacaste	Rincon Rainforest	Quebrada Escondida	10.899	-85.275	16-May-2009	420	Jose Perez	HM431710
Ethmia baliostola	09-SRNP-40634	Alajuela	Area de Conservacion Guanacaste	Rincon Rainforest	Quebrada Escondida	10.899	-85.275	13-May-2009	420	Jose Perez	HM431701
Ethmia baliostola	09-SRNP-40635	Alajuela	Area de Conservacion Guanacaste	Rincon Rainforest	Quebrada Escondida	10.899	-85.275	11-May-2009	420	Jose Perez	HM431714
Ethmia baliostola	09-SRNP-40638	Alajuela	Area de Conservacion Guanacaste	Rincon Rainforest	Quebrada Escondida	10.899	-85.275	12-May-2009	420	Jose Perez	HM431713
Ethmia baliostola	09-SRNP-40639	Alajuela	Area de Conservacion Guanacaste	Rincon Rainforest	Quebrada Escondida	10.899	-85.275	16-May-2009	420	Jose Perez	HM431708
Ethmia baliostola	09-SRNP-40643	Alajuela	Area de Conservacion Guanacaste	Rincon Rainforest	Quebrada Escondida	10.899	-85.275	18-May-2009	420	Jose Perez	GU652262
Ethmia baliostola	09-SRNP-40644	Alajuela	Area de Conservacion Guanacaste	Rincon Rainforest	Quebrada Escondida	10.899	-85.275	16-May-2009	420	Jose Perez	HM431709
Ethmia baliostola	09-SRNP-40645	Alajuela	Area de Conservacion Guanacaste	Rincon Rainforest	Quebrada Escondida	10.899	-85.275	20-May-2009	420	Jose Perez	GU652268
Ethmia baliostola	09-SRNP-40650	Alajuela	Area de Conservacion Guanacaste	Rincon Rainforest	Quebrada Escondida	10.899	-85.275	17-May-2009	420	Jose Perez	GU652888
Ethmia baliostola	09-SRNP-40656	Alajuela	Area de Conservacion Guanacaste	Rincon Rainforest	Quebrada Escondida	10.899	-85.275	25-May-2009	420	Minor Carmona	GU652889
Ethmia baliostola	09-SRNP-40661	Alajuela	Area de Conservacion Guanacaste	Rincon Rainforest	Quebrada Escondida	10.899	-85.275	21-May-2009	420	Minor Carmona	GU652894
Ethmia baliostola	10-SRNP-105768	Alajuela	Area de Conservacion Guanacaste	Sector Rincon Rain Forest	Albergue Oscar Casa	10.866	-85.326	14-Feb-2010	725	R.Franco & H.Cambronero	HQ934357
Ethmia baliostola	10-SRNP-106196	Alajuela	Area de Conservacion Guanacaste	Sector Rincon Rain Forest	Albergue Oscar Casa	10.866	-85.326	15-Feb-2010	725	R.Franco & H.Cambronero	HQ934767
Ethmia baliostola	10-SRNP-106698	Alajuela	Area de Conservacion Guanacaste	Sector Rincon Rain Forest	Manta Hugo	10.881	-85.268	13-Mar-2009	491	F.Quesada&S.Rios	HQ556247
Ethmia baliostola	10-SRNP-107000	Alajuela	Area de Conservacion Guanacaste	Sector Rincon Rain Forest	Manta Hugo	10.881	-85.268	14-Mar-2009	491	H.Cambronero&S.Rios	HQ556529
Ethmia baliostola	10-SRNP-107001	Alajuela	Area de Conservacion Guanacaste	Sector Rincon Rain Forest	Manta Hugo	10.881	-85.268	14-Mar-2009	491	H.Cambronero&S.Rios	HQ556530
Ethmia baliostola	10-SRNP-107204	Alajuela	Area de Conservacion Guanacaste	Sector Rincon Rain Forest	Manta Hugo	10.881	-85.268	15-Mar-2009	491	H.Cambronero&S.Rios	HQ556715
Ethmia baliostola	10-SRNP-107630	Alajuela	Area de Conservacion Guanacaste	Rincon Rainforest	Manta Hugo	10.881	-85.268	16-Mar-2009	491	R.Franco&S.Rios	HQ936195
Ethmia baliostola	10-SRNP-107764	Alajuela	Area de Conservacion Guanacaste	Rincon Rainforest	Manta Hugo	10.881	-85.268	16-Mar-2009	491	H.Cambronero&F.Quesada	HQ936321
Ethmia baliostola	10-SRNP-112270	Guanacaste	Area de Conservacion Guanacaste	Sector Cacao	Toma de Agua	10.93	-85.465	08-Sep-2010	1160	S.Rios&R.Franco	JF846118
Ethmia baliostola	10-SRNP-112271	Guanacaste	Area de Conservacion Guanacaste	Sector Cacao	Toma de Agua	10.93	-85.465	08-Sep-2010	1160	S.Rios&R.Franco	JF846119
Ethmia baliostola	10-SRNP-20938	Guanacaste	Area de Conservacion Guanacaste	Sector Del Oro	Sendero Puertas	11.0109	-85.4882	2009-06-10	400	Lucía Rios	JQ603708
Ethmia baliostola	10-SRNP-20941	Guanacaste	Area de Conservacion Guanacaste	Sector Del Oro	Quebrada Trigal	11.027	-85.495	2010-05-31	290	Lucía Rios	JQ530219
Ethmia baliostola	10-SRNP-41338	Alajuela	Area de Conservacion Guanacaste	Rincon Rainforest	Sendero Rincon	10.896	-85.278	5-Apr-2010	430	Pablo Umaña Calderón	JQ530208
Ethmia baliostola	10-SRNP-41340	Alajuela	Area de Conservacion Guanacaste	Rincon Rainforest	Sendero Rincon	10.896	-85.278	5-Apr-2010	430	Pablo Umaña Calderón	JQ530212
Ethmia baliostola	10-SRNP-41343	Alajuela	Area de Conservacion Guanacaste	Rincon Rainforest	Sendero Rincon	10.896	-85.278	5-Apr-2010	430	Pablo Umaña Calderón	JQ530202
Ethmia baliostola	10-SRNP-41346	Alajuela	Area de Conservacion Guanacaste	Rincon Rainforest	Sendero Rincon	10.896	-85.278	5-Apr-2010	430	Pablo Umaña Calderón	JQ530201
Ethmia baliostola	10-SRNP-41350	Guanacaste	Area de Conservacion Guanacaste	Rincon Rainforest	Sendero Rincon	10.896	-85.278	6-Apr-2010	430	Pablo Umaña Calderón	JQ530187
Ethmia baliostola	10-SRNP-41358	Alajuela	Area de Conservacion Guanacaste	Rincon Rainforest	Sendero Rincon	10.896	-85.278	6-Apr-2010	430	Anabelle Cordoba	JQ530204
Ethmia baliostola	10-SRNP-42325	Alajuela	Area de Conservacion Guanacaste	Rincon Rainforest	Quebrada Escondida	10.899	-85.275	2010-06-21	420	Pablo Umaña Calderón	JQ530185
Ethmia baliostola	10-SRNP-42326	Alajuela	Area de Conservacion Guanacaste	Rincon Rainforest	Quebrada Escondida	10.899	-85.275	2010-06-21	420	Pablo Umaña Calderón	JQ530191
Ethmia baliostola	10-SRNP-55250	Guanacaste	Area de Conservacion Guanacaste	Sector Santa María	Sendero Rally	10.76	-85.287	2010-03-24	821	Jose Cortez	JQ530209
Ethmia baliostola	10-SRNP-55253	Guanacaste	Area de Conservacion Guanacaste	Sector Santa María	Sendero Rally	10.76	-85.287	2010-03-24	821	Jose Cortez	JQ530205
Ethmia baliostola	10-SRNP-55277	Guanacaste	Area de Conservacion Guanacaste	Sector Santa María	Sendero Rally	10.76	-85.287	2010-03-24	821	Jose Cortez	JQ530214
Ethmia baliostola	10-SRNP-55289	Guanacaste	Area de Conservacion Guanacaste	Sector Santa María	Sendero Rally	10.765	-85.285	14-Apr-2010	821	Mariano Pereira	JQ530200
Ethmia baliostola	10-SRNP-55291	Guanacaste	Area de Conservacion Guanacaste	Sector Santa María	Sendero Rally	10.76	-85.287	14-Apr-2010	821	Mariano Pereira	JQ530206
Ethmia baliostola	10-SRNP-55292	Guanacaste	Area de Conservacion Guanacaste	Sector Santa María	Sendero Rally	10.76	-85.287	14-Apr-2010	821	Mariano Pereira	JQ530203
Ethmia baliostola	10-SRNP-55298	Guanacaste	Area de Conservacion Guanacaste	Sector Santa María	Sendero Rally	10.76	-85.287	14-Apr-2010	821	Mariano Pereira	JQ530207
Ethmia baliostola	10-SRNP-55300	Guanacaste	Area de Conservacion Guanacaste	Sector Santa María	Sendero Rally	10.76	-85.287	14-Apr-2010	821	Jose Cortez	JQ530210
Ethmia baliostola	11-SRNP-102108	Guanacaste	Area de Conservacion Guanacaste	Sector Pitilla	Estacion Pitilla	10.989	-85.426	02-Apr-2011	675	H.Cambronero & S.Rios	JQ545607
Ethmia baliostola	11-SRNP-104109	Guanacaste	Area de Conservacion Guanacaste	Sector Maritza	Casa Rafa	10.959	-85.495	05-Jun-2011	579	H.Cambronero & R.Franco	JQ547452
Ethmia baliostola	11-SRNP-104168	Guanacaste	Area de Conservacion Guanacaste	Sector Maritza	Maritza	10.957	-85.495	05-Jun-2011	548	H.Cambronero & R.Franco	JQ547510
Ethmia baliostola	11-SRNP-104169	Guanacaste	Area de Conservacion Guanacaste	Sector Maritza	Maritza	10.957	-85.495	05-Jun-2011	548	H.Cambronero & R.Franco	JQ547511
Ethmia baliostola	11-SRNP-104291	Guanacaste	Area de Conservacion Guanacaste	Sector Maritza	Maritza	10.957	-85.495	04-Jun-2011	548	S.Rios & R.Franco	JQ547630
Ethmia baliostola	11-SRNP-104714	Guanacaste	Area de Conservacion Guanacaste	Sector Maritza	Maritza	10.957	-85.495	30-Sep-2011	548	S.Rios&H.Cambronero
Ethmia baliostola	11-SRNP-104743	Guanacaste	Area de Conservacion Guanacaste	Sector Maritza	Manta Mecate	10.954	-85.492	30-Sep-2011	587	H.Cambronero&S.Rios
Ethmia baliostola	11-SRNP-104744	Guanacaste	Area de Conservacion Guanacaste	Sector Maritza	Manta Mecate	10.954	-85.492	30-Sep-2011	587	H.Cambronero&S.Rios
Ethmia baliostola	11-SRNP-104745	Guanacaste	Area de Conservacion Guanacaste	Sector Maritza	Manta Mecate	10.954	-85.492	30-Sep-2011	587	H.Cambronero&S.Rios
Ethmia baliostola	11-SRNP-41492	Alajuela	Area de Conservacion Guanacaste	Rincon Rainforest	Quebrada Escondida	10.899	-85.275	30-March-2011	420	Anabelle Cordoba	JQ528919
Ethmia baliostola	11-SRNP-69908	Alajuela	Area de Conservacion Guanacaste	Rincon Rainforest	Flecha	10.947	-85.315	29-March-2011	491	Minor Carmona
Ethmia baliostola	11-SRNP-69909	Alajuela	Area de Conservacion Guanacaste	Rincon Rainforest	Flecha	10.947	-85.315	29-March-2011	491	Minor Carmona
Ethmia baliostola	11-SRNP-69911	Alajuela	Area de Conservacion Guanacaste	Rincon Rainforest	Flecha	10.947	-85.315		491	Minor Carmona
Ethmia baliostola	INB0004249211	Alajuela	Arenal	San Ramon	Est.Biol.Villa Blanca	10.201	-84.485	23-May-2009	1115	R. Rojas
Ethmia berndkerni	07-SRNP-110219	Alajuela	Area de Conservacion Guanacaste	Rincon Rainforest	Estacion Caribe (Melina)	10.901	-85.27	09-Nov-2007	391	F.Quesada&R.Franco	JQ562436
Ethmia berndkerni	08-SRNP-108076	Alajuela	Area de Conservacion Guanacaste	Rincon Rainforest	Rio Francia	10.904	-85.287	26-Nov-2008	410	F.Quesada&H.Cambronero	JQ553244
Ethmia berndkerni	09-SRNP-102921	Alajuela	Area de Conservacion Guanacaste	Estacion Botarrama	Manta Porton	10.96	-85.282	23-Mar-2009	147	S.Rios&H.Cambronero	HM407584
Ethmia berndkerni	09-SRNP-103208	Alajuela	Area de Conservacion Guanacaste	Estacion Botarrama	Manta Porton	10.96	-85.282	24-Mar-2009	147	S.Rios&H.Cambronero	HM407632
Ethmia berndkerni	09-SRNP-103902	Alajuela	Area de Conservacion Guanacaste	Albergue Oscar	Manta Trocha	10.866	-85.327	25-Mar-2009	719	R.Franco & F.Quesada	HM884304
Ethmia berndkerni	09-SRNP-106926	Alajuela	Area de Conservacion Guanacaste	Leiva	Potrero Chaves	10.943	-85.318	18-Aug-2009	454	R.Franco&F.Quesada	GU699553
Ethmia berndkerni	09-SRNP-107226	Alajuela	Area de Conservacion Guanacaste	Leiva	Potrero Chaves	10.943	-85.318	19-Aug-2009	454	S.Rios & F.Quesada	GU698834
Ethmia berndkerni	09-SRNP-108295	Alajuela	Area de Conservacion Guanacaste	Sector Rincon Rainforest	Estacion Leiva	10.943	-85.318	17-Sep-2009	454	F.Quesada&R.Franco	HM409626
Ethmia berndkerni	09-SRNP-108354	Alajuela	Area de Conservacion Guanacaste	Sector Rincon Rainforest	Estacion Leiva	10.943	-85.318	18-Sep-2009	454	H.Cambronero&S.Rios	HM409684
Ethmia berndkerni	09-SRNP-108763	Alajuela	Area de Conservacion Guanacaste	Sector Rincon Rainforest	Botarrama Manta Porton	10.96	-85.282	19-Sep-2009	147	H.Cambronero&F.Quesada	HM408290
Ethmia berndkerni	09-SRNP-110735	Guanacaste	Area de Conservacion Guanacaste	Sector Del Oro	Sendero Manta	10.997	-85.457	16-Nov-2009	610	R.Franco&F.Quesada	HM410192
Ethmia berndkerni	10-SRNP-100818	Alajuela	Area de Conservacion Guanacaste	Albergue Oscar	Casa	10.866	-85.326	12-Jan-2010	725	Hazel Cambronero	HM403834
Ethmia berndkerni	10-SRNP-101138	Alajuela	Area de Conservacion Guanacaste	Albergue Oscar	Termales	10.864	-85.324	12-Jan-2010	694	R.Franco&F.Quesada	HM404143
Ethmia berndkerni	10-SRNP-102412	Alajuela	Area de Conservacion Guanacaste	Albergue Oscar	Casa	10.866	-85.326	14-Jan-2010	725	F.Quesada&S.Rios	HM403326
Ethmia berndkerni	10-SRNP-103127	Alajuela	Area de Conservacion Guanacaste	Albergue Oscar	Tunel	10.868	-85.327	16-Jan-2010	708	F. Quesada&S. Rios	HM905038
Ethmia berndkerni	10-SRNP-105368	Alajuela	Area de Conservacion Guanacaste	Albergue Oscar	Tunel	10.868	-85.327	16-Jan-2010	708	F. Quesada&S. Rios	JQ531035
Ethmia berndkerni	10-SRNP-105789	Alajuela	Area de Conservacion Guanacaste	Albergue Oscar	Tunel	10.868	-85.327	16-Jan-2010	708	F. Quesada&S. Rios
Ethmia berndkerni	10-SRNP-106246	Alajuela	Area de Conservacion Guanacaste	Albergue Oscar	Tunel	10.868	-85.327	16-Jan-2010	708	F. Quesada&S. Rios
Ethmia berndkerni	10-SRNP-106270	Alajuela	Area de Conservacion Guanacaste	Albergue Oscar	Tunel	10.868	-85.327	16-Jan-2010	708	F. Quesada&S. Rios
Ethmia berndkerni	10-SRNP-55212	Guanacaste	Area de Conservacion Guanacaste	Sector Santa María	Sendero Rally	10.765	-85.285	7-March-2010	821	Mariano Pereira
Ethmia berndkerni	10-SRNP-55219	Guanacaste	Area de Conservacion Guanacaste	Sector Santa María	Sendero Rally	10.76	-85.287	7-March-2010	821	Mariano Pereira
Ethmia berndkerni	10-SRNP-55220	Guanacaste	Area de Conservacion Guanacaste	Sector Santa María	Sendero Rally	10.76	-85.287	7-March-2010	821	Mariano Pereira	JQ530499
Ethmia berndkerni	11-SRNP-100496	Guanacaste	Area de Conservacion Guanacaste	Sector Rincon Rain Forest	Albergue Oscar	10.866	-85.327	05-Jan-2010	719	H.Cambronero&F.Quesada	JN269935
Ethmia berndkerni	11-SRNP-101561	Guanacaste	Area de Conservacion Guanacaste	Sector Pitilla	Estacion Pitilla	10.989	-85.426	01-Apr-2011	675	H.Cambronero&R.Franco	JQ545054
Ethmia berndkerni	11-SRNP-101810	Guanacaste	Area de Conservacion Guanacaste	Sector Pitilla	Estacion Pitilla	10.989	-85.426	01-Apr-2011	675	S.Rios &H.Cambronero	JQ545327
Ethmia berndkerni	11-SRNP-101997	Guanacaste	Area de Conservacion Guanacaste	Sector Pitilla	Sendero Memo	10.985	-85.428	02-Apr-2011	774	H.Cambronero&S.Rios	JQ545500
Ethmia berndkerni	11-SRNP-102001	Guanacaste	Area de Conservacion Guanacaste	Sector Pitilla	Sendero Memo	10.985	-85.428	02-Apr-2011	774	H.Cambronero&S.Rios	JQ545504
Ethmia berndkerni	11-SRNP-102110	Guanacaste	Area de Conservacion Guanacaste	Sector Pitilla	Estacion Pitilla	10.989	-85.426	02-Apr-2011	675	H.Cambronero & S.Rios	JQ545609
Ethmia berndkerni	11-SRNP-102111	Guanacaste	Area de Conservacion Guanacaste	Sector Pitilla	Estacion Pitilla	10.989	-85.426	02-Apr-2011	675	H.Cambronero & S.Rios	JQ545610
Ethmia berndkerni	11-SRNP-102112	Guanacaste	Area de Conservacion Guanacaste	Sector Pitilla	Estacion Pitilla	10.989	-85.426	02-Apr-2011	675	H.Cambronero & S.Rios	JQ545611
Ethmia berndkerni	11-SRNP-102113	Guanacaste	Area de Conservacion Guanacaste	Sector Pitilla	Estacion Pitilla	10.989	-85.426	02-Apr-2011	675	H.Cambronero & S.Rios	JQ545612
Ethmia berndkerni	11-SRNP-102114	Guanacaste	Area de Conservacion Guanacaste	Sector Pitilla	Estacion Pitilla	10.989	-85.426	02-Apr-2011	675	H.Cambronero & S.Rios	JQ545613
Ethmia berndkerni	11-SRNP-102335	Guanacaste	Area de Conservacion Guanacaste	Sector Pitilla	Estacion Pitilla	10.989	-85.426	03-Apr-2011	675	H.Cambronero & S.Rios	JQ545817
Ethmia berndkerni	11-SRNP-102448	Guanacaste	Area de Conservacion Guanacaste	Sector Pitilla	Sendero Memo	10.985	-85.428	03-Apr-2011	774	H.Cambronero & S.Rios
Ethmia berndkerni	11-SRNP-102449	Guanacaste	Area de Conservacion Guanacaste	Sector Pitilla	Sendero Memo	10.985	-85.428	03-Apr-2011	774	H.Cambronero & S.Rios	JQ545919
Ethmia berndkerni	INB0003230805	Heredia	Cordillera Volcanica Central	Sarapiqui	11Km SE La Virgen	10.333	-84.067	21-Feb-2003	500	D. Brenes
Ethmia berndkerni	INB0004269407	Puntarenas	Osa	Los Charcos	1Km E.de Banegas	8.672	-83.505	06-Oct-2010	50	E. Phillips
Ethmia billalleni	09-SRNP-106585	Guanacaste	Area de Conservacion Guanacaste	Sector Cacao	Estacion Cacao	10.927	-85.468	21-Jul-2009	1150	R.Franco&S.Rios	HM430013
Ethmia billalleni	10-SRNP-100871	Alajuela	Area de Conservacion Guanacaste	Albergue Oscar	Termales	10.864	-85.324	12-Jan-2010	694	R.Franco&F.Quesada	HM403884
Ethmia billalleni	10-SRNP-101111	Alajuela	Area de Conservacion Guanacaste	Albergue Oscar	Termales	10.864	-85.324	12-Jan-2010	694	R.Franco&F.Quesada	HM404117
Ethmia billalleni	10-SRNP-101359	Alajuela	Area de Conservacion Guanacaste	Albergue Oscar	Tunel	10.868	-85.327	13-Jan-2010	708	F.Quesada&R.Franco	HM402267
Ethmia billalleni	10-SRNP-101550	Alajuela	Area de Conservacion Guanacaste	Albergue Oscar	Tunel	10.868	-85.327	13-Jan-2010	708	F.Quesada&R.Franco	HM402459
Ethmia billalleni	10-SRNP-106254	Alajuela	Area de Conservacion Guanacaste	Albergue Oscar	Casa	10.8663	-85.326	2010-02-15	725	R.Franco&H.Cambronero	HQ934824
Ethmia billalleni	10-SRNP-108312	Guanacaste	Area de Conservacion Guanacaste	Sector Cacao	Derrumbe	10.931	-85.462	2010-05-13	1310	F.Quesada & S.Rios
Ethmia billalleni	INB0004238430	Alajuela	Cordillera Volcanica Central	La Paz Waterfall gardens	Rio La Paz	10.204	-84.167	07-Aug-2007	1500	E.Phillips,B.Espinoza,A.Barrientos
Ethmia bittenella	09-SRNP-104383	Guanacaste	Area de Conservacion Guanacaste	Sector Santa Elena	Manta Potrero Grande	10.843	-85.78	23-May-2009	20	S.Rios & R.Franco	HM407733
Ethmia bittenella	09-SRNP-104545	Guanacaste	Area de Conservacion Guanacaste	Sector Santa Elena	Manta Potrero Grande	10.843	-85.78	24-May-2009	20	F.Quesada&R.Franco	GU698713
Ethmia bittenella	09-SRNP-104692	Guanacaste	Area de Conservacion Guanacaste	Sector Santa Elena	La Angostura	10.856	-85.67	25-May-2009	300	F.Quesada&R.Franco	GU698408
Ethmia bittenella	09-SRNP-104693	Guanacaste	Area de Conservacion Guanacaste	Sector Santa Elena	La Angostura	10.856	-85.67	25-May-2009	300	F.Quesada&R.Franco	GU698409
Ethmia bittenella	09-SRNP-104694	Guanacaste	Area de Conservacion Guanacaste	Sector Santa Elena	La Angostura	10.856	-85.67	25-May-2009	300	F.Quesada&R.Franco	GU698410
Ethmia bittenella	09-SRNP-104695	Guanacaste	Area de Conservacion Guanacaste	Sector Santa Elena	La Angostura	10.856	-85.67	25-May-2009	300	F.Quesada&R.Franco	GU698411
Ethmia bittenella	09-SRNP-104696	Guanacaste	Area de Conservacion Guanacaste	Sector Santa Elena	La Angostura	10.856	-85.67	25-May-2009	300	F.Quesada&R.Franco	GU698412
Ethmia blaineorum	06-SRNP-104303	Guanacaste	Area de Conservacion Guanacaste	Sector Santa Elena	La Angostura	10.8559	-85.6702	25-May-2006	300	F.Quesada&R.Franco	JQ570193
Ethmia blaineorum	06-SRNP-104304	Guanacaste	Area de Conservacion Guanacaste	Sector Santa Elena	La Angostura	10.8559	-85.6702	25-May-2006	300	F.Quesada&R.Franco	JQ570194
Ethmia blaineorum	06-SRNP-104305	Guanacaste	Area de Conservacion Guanacaste	Sector Santa Elena	La Angostura	10.8559	-85.6702	25-May-2006	300	F.Quesada&R.Franco	JQ570195
Ethmia blaineorum	06-SRNP-104306	Guanacaste	Area de Conservacion Guanacaste	Sector Santa Elena	La Angostura	10.8559	-85.6702	25-May-2006	300	F.Quesada&R.Franco	JQ570196
Ethmia blaineorum	06-SRNP-104307	Guanacaste	Area de Conservacion Guanacaste	Sector Santa Elena	La Angostura	10.8559	-85.6702	25-May-2006	300	F.Quesada&R.Franco	JQ570197
Ethmia blaineorum	07-SRNP-105352	Guanacaste	Area de Conservacion Guanacaste	Sector Santa Elena	Mirador Rio Cuajiniquil	10.8984	-85.6188	14-Jun-2007	242	F.Quesada&R.Franco	JQ568253
Ethmia blaineorum	09-SRNP-104305	Guanacaste	Area de Conservacion Guanacaste	Sector Santa Elena	Manta Potrero Grande	10.843	-85.78	22-May-2009	20	F.Quesada &H.Cambronero	GU698230
Ethmia blaineorum	09-SRNP-104387	Guanacaste	Area de Conservacion Guanacaste	Sector Santa Elena	Manta Potrero Grande	10.843	-85.78	23-May-2009	20	S.Rios & R.Franco	HM407736
Ethmia blaineorum	09-SRNP-104426	Guanacaste	Area de Conservacion Guanacaste	Sector Santa Elena	Manta Potrero Grande	10.843	-85.78	23-May-2009	20	S.Rios & R.Franco	HM407758
Ethmia blaineorum	09-SRNP-104701	Guanacaste	Area de Conservacion Guanacaste	Sector Santa Elena	La Angostura	10.856	-85.67	25-May-2009	300	F.Quesada&R.Franco	GU698417
Ethmia blaineorum	09-SRNP-104702	Guanacaste	Area de Conservacion Guanacaste	Sector Santa Elena	La Angostura	10.856	-85.67	25-May-2009	300	F.Quesada&R.Franco	GU698418
Ethmia blaineorum	09-SRNP-104842	Guanacaste	Area de Conservacion Guanacaste	Sector Santa Elena	La Angostura	10.856	-85.67	26-May-2009	300	F.Quesada&R.Franco	GU698457
Ethmia blaineorum	11-SRNP-103742	Guanacaste	Area de Conservacion Guanacaste	Sector Santa Rosa	Luces	10.854	-85.609	01-Jun-2011	575	H.Cambronero & R.Franco	JQ547098
Ethmia catapeltica	06-SRNP-41887	Alajuela	Area de Conservacion Guanacaste	Rincon Rainforest	Finca Hugo	10.881	-85.27	17-Jun-2006	540	Minor Carmona	JQ542676
Ethmia catapeltica	06-SRNP-41888	Alajuela	Area de Conservacion Guanacaste	Rincon Rainforest	Finca Hugo	10.881	-85.27	17-Jun-2006	540	Minor Carmona	JQ542675
Ethmia catapeltica	06-SRNP-41889	Alajuela	Area de Conservacion Guanacaste	Rincon Rainforest	Finca Hugo	10.881	-85.27	15-Jun-2006	540	Minor Carmona	JQ543626
Ethmia catapeltica	06-SRNP-43050	Alajuela	Area de Conservacion Guanacaste	Rincon Rainforest	Laureles	10.933	-85.253	13-Sep-2006	95	Jose Perez	JQ543622
Ethmia catapeltica	06-SRNP-43051	Alajuela	Area de Conservacion Guanacaste	Rincon Rainforest	Laureles	10.933	-85.253	11-Sep-2006	95	Jose Perez	JQ534459
Ethmia catapeltica	06-SRNP-43052	Alajuela	Area de Conservacion Guanacaste	Rincon Rainforest	Laureles	10.933	-85.253	14-Sep-2006	95	Jose Perez	JQ534458
Ethmia catapeltica	06-SRNP-43133	Alajuela	Area de Conservacion Guanacaste	Rincon Rainforest	Sendero Rincon	10.896	-85.278	15-Sep-2006	430	Jose Perez	JQ543635
Ethmia catapeltica	06-SRNP-43541	Alajuela	Area de Conservacion Guanacaste	Rincon Rainforest	Sendero Parcelas	10.908	-85.291	10-Oct-2006	375	Jose Perez	JQ543624
Ethmia catapeltica	06-SRNP-43542	Alajuela	Area de Conservacion Guanacaste	Rincon Rainforest	Sendero Parcelas	10.908	-85.291	11-Oct-2006	375	Jose Perez	JQ534460
Ethmia catapeltica	06-SRNP-43792	Alajuela	Area de Conservacion Guanacaste	Rincon Rainforest	Laureles	10.933	-85.253	03-Nov-2006	95	Jose Perez	JQ534891
Ethmia catapeltica	06-SRNP-44099	Alajuela	Area de Conservacion Guanacaste	Rincon Rainforest	Laureles	10.933	-85.253	20-Nov-2006	95	Jose Perez	JQ534890
Ethmia catapeltica	07-SRNP-41700	Alajuela	Area de Conservacion Guanacaste	Rincon Rainforest	Sendero Juntas	10.907	-85.288	01-Jul-2007	400	Minor Carmona	JQ536445
Ethmia catapeltica	07-SRNP-41707	Alajuela	Area de Conservacion Guanacaste	Rincon Rainforest	Sendero Juntas	10.907	-85.288	03-Jul-2007	400	Minor Carmona	JQ536444
Ethmia catapeltica	08-SRNP-42442	Alajuela	Area de Conservacion Guanacaste	Rincon Rainforest	Sendero Venado	10.897	-85.27	22-Jan-2009	420	Jose Perez	GU648754
Ethmia catapeltica	08-SRNP-42443	Alajuela	Area de Conservacion Guanacaste	Rincon Rainforest	Sendero Venado	10.897	-85.27	26-Jan-2009	420	Jose Perez	GU648751
Ethmia catapeltica	08-SRNP-42445	Alajuela	Area de Conservacion Guanacaste	Rincon Rainforest	Sendero Venado	10.897	-85.27	27-Jan-2009	420	Jose Perez	GU648752
Ethmia catapeltica	08-SRNP-42446	Alajuela	Area de Conservacion Guanacaste	Rincon Rainforest	Sendero Venado	10.897	-85.27	24-Jan-2009	420	Jose Perez	GU648747
Ethmia catapeltica	08-SRNP-42447	Alajuela	Area de Conservacion Guanacaste	Rincon Rainforest	Sendero Venado	10.897	-85.27	20-Jan-2009	420	Jose Perez	GU648753
Ethmia catapeltica	08-SRNP-4959	Alajuela	Area de Conservacion Guanacaste	Sector San Cristobal	Camino Brasilia	10.93	-85.372	23-Sep-2008	500	Gloria Sihezar	GU648755
Ethmia catapeltica	08-SRNP-4960	Alajuela	Area de Conservacion Guanacaste	Sector San Cristobal	Camino Brasilia	10.93	-85.372	22-Aug-2008	500	Gloria Sihezar	GU648756
Ethmia catapeltica	09-SRNP-100065	Alajuela	Area de Conservacion Guanacaste	Rincon Rainforest	Rio Negro	10.904	-85.303	23-Jan-2009	329	H.Cambronero&F.Quesada	JQ554262
Ethmia catapeltica	09-SRNP-100110	Alajuela	Area de Conservacion Guanacaste	Rincon Rainforest	Rio Negro	10.904	-85.303	23-Jan-2009	329	H.Cambronero&F.Quesada	JQ554299
Ethmia catapeltica	09-SRNP-100646	Alajuela	Area de Conservacion Guanacaste	Rincon Rainforest	Rio Francia	10.904	-85.287	24-Jan-2009	410	R.Franco & S.Rios	JQ544777
Ethmia catapeltica	09-SRNP-100821	Alajuela	Area de Conservacion Guanacaste	Rincon Rainforest	Rio negro	10.904	-85.303	24-Jan-2009	329	R.Franco&F.Quesada	GU674552
Ethmia catapeltica	09-SRNP-101366	Guanacaste	Area de Conservacion Guanacaste	Sector Pitilla	Colocho	11.026	-85.412	26-Jan-2009	390	F.Quesada & R.Franco	GU674610
Ethmia catapeltica	09-SRNP-101414	Guanacaste	Area de Conservacion Guanacaste	Sector Pitilla	Colocho	11.026	-85.412	27-Jan-2009	390	F.Quesada & R.Franco	GU674687
Ethmia catapeltica	09-SRNP-101415	Guanacaste	Area de Conservacion Guanacaste	Sector Pitilla	Colocho	11.026	-85.412	27-Jan-2009	390	F.Quesada & R.Franco	GU674692
Ethmia catapeltica	09-SRNP-101416	Guanacaste	Area de Conservacion Guanacaste	Sector Pitilla	Colocho	11.026	-85.412	27-Jan-2009	390	F.Quesada & R.Franco	GU674690
Ethmia catapeltica	09-SRNP-101418	Guanacaste	Area de Conservacion Guanacaste	Sector Pitilla	Colocho	11.026	-85.412	27-Jan-2009	390	F.Quesada & R.Franco	GU674695
Ethmia catapeltica	09-SRNP-107210	Alajuela	Area de Conservacion Guanacaste	Leiva	Potrero Chaves	10.943	-85.318	19-Aug-2009	454	S.Rios & F.Quesada	GU698825
Ethmia catapeltica	09-SRNP-108618	Alajuela	Area de Conservacion Guanacaste	Sector Rincon Rainforest	Botarrama Manta Corral	10.959	-85.283	19-Sep-2009	141	F.Quesada&R.Franco	HM408136
Ethmia catapeltica	09-SRNP-108889	Alajuela	Area de Conservacion Guanacaste	Sector Rincon Rainforest	Botarrama Manta Corral	10.959	-85.283	20-Sep-2009	141	H.Cambronero&F.Quesada	HM408426
Ethmia catapeltica	09-SRNP-110025	Guanacaste	Area de Conservacion Guanacaste	Mundo Nuevo	Pozo # 3	10.768	-85.372	18-Oct-2009	634	R.Franco&S.Rios	HM401632
Ethmia catapeltica	09-SRNP-110630	Guanacaste	Area de Conservacion Guanacaste	Sector Del Oro	Sendero Manta	10.997	-85.457	16-Nov-2009	610	S.Rios & F.Quesada	HM410080
Ethmia catapeltica	09-SRNP-110851	Guanacaste	Area de Conservacion Guanacaste	Sector Del Oro	Serrano	11	-85.456	17-Nov-2009	585	S.Rios &H.Cambronero	HM410317
Ethmia catapeltica	09-SRNP-111417	Guanacaste	Area de Conservacion Guanacaste	Sector Cacao	Estacion Gongora	10.884	-85.473	16-Dec-2009	557	R.Franco&H.Cambronero	HM410898
Ethmia catapeltica	09-SRNP-2065	Alajuela	Area de Conservacion Guanacaste	Sector San Cristobal	Sendero Huerta	10.93	-85.372	07-Jun-2009	527	Carolina Cano	GU652804
Ethmia catapeltica	09-SRNP-2180	Alajuela	Area de Conservacion Guanacaste	Sector San Cristobal	Puente Palma	10.916	-85.379	17-Jun-2009	460	Elda Araya	GU652930
Ethmia catapeltica	09-SRNP-2831	Alajuela	Area de Conservacion Guanacaste	Sector San Cristobal	Rio Blanco Abajo	10.9	-85.373	17-Jul-2009	500	Elda Araya	GU652549
Ethmia catapeltica	09-SRNP-40755	Alajuela	Area de Conservacion Guanacaste	Rincon Rainforest	Camino Porvenir	10.904	-85.26	13-May-2009	383	Jose Perez	HM431702
Ethmia catapeltica	09-SRNP-40756	Alajuela	Area de Conservacion Guanacaste	Rincon Rainforest	Camino Porvenir	10.904	-85.26	11-May-2009	383	Jose Perez	HM431715
Ethmia catapeltica	09-SRNP-409	Alajuela	Area de Conservacion Guanacaste	Sector San Cristobal	Puente Palma	10.916	-85.379	23-Feb-2009	460	Gloria Sihezar	HM431704
Ethmia catapeltica	09-SRNP-410	Alajuela	Area de Conservacion Guanacaste	Sector San Cristobal	Puente Palma	10.916	-85.379	20-Feb-2009	460	Gloria Sihezar	GU648757
Ethmia catapeltica	09-SRNP-41280	Alajuela	Area de Conservacion Guanacaste	Rincon Rainforest	Sendero Venado	10.897	-85.27	04-Jul-2009	420	Anabelle Cordoba	GU652616
Ethmia catapeltica	09-SRNP-42501	Alajuela	Area de Conservacion Guanacaste	Rincon Rainforest	Conguera	10.916	-85.266	2009-09-09	420	Pablo Umaña Claderón	HM884911
Ethmia catapeltica	09-SRNP-5705	Alajuela	Area de Conservacion Guanacaste	Sector San Cristobal	Puente Palma	10.916	-85.379	11-March-2009	460	Elda Araya	HM885408
Ethmia catapeltica	09-SRNP-6587	Alajuela	Area de Conservacion Guanacaste	Sector San Cristobal	Puente Palma	10.916	-85.379	12-Apr-2009	460	Elda Araya	HM886520
Ethmia catapeltica	09-SRNP-6589	Alajuela	Area de Conservacion Guanacaste	Sector San Cristobal	Puente Palma	10.916	-85.379	12-Apr-2009	460	Elda Araya	HM885405
Ethmia catapeltica	09-SRNP-75396	Alajuela	Area de Conservacion Guanacaste	Sector Rincon Rainforest	Estacion Llanura	10.933	-85.253	10-Sep-2009	135	Mercedes Moraga	HM424380
Ethmia catapeltica	09-SRNP-75407	Alajuela	Area de Conservacion Guanacaste	Sector Rincon Rainforest	Estacion Llanura	10.933	-85.253	15-Sep-2009	135	Mercedes Moraga	HM424581
Ethmia catapeltica	09-SRNP-75501	Alajuela	Area de Conservacion Guanacaste	Sector Rincon Rainforest	Estacion Llanura	10.933	-85.253	15-Sep-2009	135	Mercedes Moraga	HM424381
Ethmia catapeltica	09-SRNP-76735	Alajuela	Area de Conservacion Guanacaste	Sector Rincon Rainforest	Estacion Llanura	10.933	-85.253	2009-10-12	135	Mercedes Moraga	HM885406
Ethmia catapeltica	09-SRNP-76736	Alajuela	Area de Conservacion Guanacaste	Sector Rincon Rainforest	Estacion Llanura	10.933	-85.253	2009-10-12	135	Mercedes Moraga	HM885017
Ethmia catapeltica	09-SRNP-76737	Alajuela	Area de Conservacion Guanacaste	Sector Rincon Rainforest	Estacion Llanura	10.933	-85.253	2009-10-12	135	Mercedes Moraga	HM885407
Ethmia catapeltica	10-SRNP-2910	Guanacaste	Area de Conservacion Guanacaste	Sector San Cristobal	Tajo Angeles	10.865	-85.415	2010-07-06	540	Elda Araya	JQ531516
Ethmia catapeltica	10-SRNP-2994	Guanacaste	Area de Conservacion Guanacaste	Sector San Cristobal	Tajo Angeles	10.865	-85.415	2010-10-06	540	Carolina Cano	JQ531525
Ethmia catapeltica	10-SRNP-300	Guanacaste	Area de Conservacion Guanacaste	Sector San Cristobal	Sendero Huerta	10.9305	-85.3722	11-Jan-2010	527	Gloria Sihezar	JQ530076
Ethmia catapeltica	10-SRNP-3000	Guanacaste	Area de Conservacion Guanacaste	Sector San Cristobal	Tajo Angeles	10.865	-85.415	2010-10-06	540	Carolina Cano	JQ532014
Ethmia catapeltica	10-SRNP-3316	Guanacaste	Area de Conservacion Guanacaste	Sector San Cristobal	Tajo Angeles	10.865	-85.415	2010-06-21	540	Gloria Sihezar	JQ532015
Ethmia catapeltica	10-SRNP-3435	Guanacaste	Area de Conservacion Guanacaste	Sector San Cristobal	Tajo Angeles	10.865	-85.415	2010-06-29	540	Carolina Cano	JQ532345
Ethmia catapeltica	10-SRNP-40183	Alajuela	Area de Conservacion Guanacaste	Rincon Rainforest	Quebrada Escondida	10.899	-85.275	14-Jan-2010	420	Jose Perez	HM885713
Ethmia catapeltica	10-SRNP-40184	Alajuela	Area de Conservacion Guanacaste	Rincon Rainforest	Quebrada Escondida	10.899	-85.275	14-Jan-2010	420	Jose Perez	HM885779
Ethmia catapeltica	10-SRNP-4226	Guanacaste	Area de Conservacion Guanacaste	Sector San Cristobal	Tajo Angeles	10.865	-85.415	09-March-2010	540	Gloria Sihezar	JQ532201
Ethmia catapeltica	10-SRNP-42303	Alajuela	Area de Conservacion Guanacaste	Rincon Rainforest	Sendero Anonas	10.905	-85.279	2010-06-19	405	Jose Perez	JQ530188
Ethmia catapeltica	10-SRNP-42304	Alajuela	Area de Conservacion Guanacaste	Rincon Rainforest	Sendero Anonas	10.905	-85.279	2010-06-19	405	Jose Perez	JQ532013
Ethmia catapeltica	10-SRNP-42305	Alajuela	Area de Conservacion Guanacaste	Rincon Rainforest	Sendero Anonas	10.905	-85.279	2010-06-19	405	Jose Perez	JQ530192
Ethmia catapeltica	10-SRNP-4552	Guanacaste	Area de Conservacion Guanacaste	Sector San Cristobal	Tajo Angeles	10.865	-85.415	19-Aug-2010	540	Gloria Sihezar	JQ539285
Ethmia catapeltica	10-SRNP-484	Alajuela	Area de Conservacion Guanacaste	Sector San Cristobal	Tajo Angeles	10.865	-85.415	23-Feb-2010	540	Gloria Sihezar	HM885734
Ethmia catapeltica	11-SRNP-104620	Guanacaste	Area de Conservacion Guanacaste	Sector Maritza	Maritza	10.957	-85.495	29-Sep-2011	548	H.Cambronero&S.Rios
Ethmia catapeltica	11-SRNP-41880	Alajuela	Area de Conservacion Guanacaste	Sector San Cristobal	Sendero Anonas	10.905	-85.279	27-APR-2011	405	Jose Perez	JQ529410
Ethmia catapeltica	12-SRNP-43344	Alajuela	Area de Conservacion Guanacaste	Sector San Cristobal	Sendero Venado	10.8968	-85.27	7-Apr-2012	420	Jose Perez
Ethmia catapeltica	12-SRNP-43969	Alajuela	Area de Conservacion Guanacaste	Rincon Rainforest	Estación Caribe	10.9019	-85.275	2012-07-31	415	Jose Perez
Ethmia catapeltica	12-SRNP-43974	Alajuela	Area de Conservacion Guanacaste	Rincon Rainforest	Estación Caribe	10.9019	-85.275	2012-07-31	415	Jose Perez
Ethmia chemsaki	09-SRNP-104105	Guanacaste	Area de Conservacion Guanacaste	Sector Santa Elena	Manta Potrero Grande	10.843	-85.78	24-Apr-2009	20	S.Rios & R.Franco	GU698118
Ethmia chemsaki	09-SRNP-104106	Guanacaste	Area de Conservacion Guanacaste	Sector Santa Elena	Manta Potrero Grande	10.843	-85.78	24-Apr-2009	20	S.Rios & R.Franco	GU698119
Ethmia chemsaki	09-SRNP-104107	Guanacaste	Area de Conservacion Guanacaste	Sector Santa Elena	Manta Potrero Grande	10.843	-85.78	24-Apr-2009	20	S.Rios & R.Franco	GU698120
Ethmia chemsaki	09-SRNP-104271	Guanacaste	Area de Conservacion Guanacaste	Sector Santa Elena	Manta Potrero Grande	10.843	-85.78	22-May-2009	20	F.Quesada &H.Cambronero	GU698256
Ethmia chemsaki	09-SRNP-104272	Guanacaste	Area de Conservacion Guanacaste	Sector Santa Elena	Manta Potrero Grande	10.843	-85.78	22-May-2009	20	F.Quesada &H.Cambronero	GU698253
Ethmia chemsaki	09-SRNP-104382	Guanacaste	Area de Conservacion Guanacaste	Sector Santa Elena	Manta Potrero Grande	10.843	-85.78	23-May-2009	20	S.Rios & R.Franco	HM407732
Ethmia chemsaki	09-SRNP-104546	Guanacaste	Area de Conservacion Guanacaste	Sector Santa Elena	Manta Potrero Grande	10.843	-85.78	24-May-2009	20	F.Quesada&R.Franco	GU698629
Ethmia chemsaki	09-SRNP-104697	Guanacaste	Area de Conservacion Guanacaste	Sector Santa Elena	La Angostura	10.856	-85.67	25-May-2009	300	F.Quesada&R.Franco	GU698413
Ethmia chemsaki	09-SRNP-104698	Guanacaste	Area de Conservacion Guanacaste	Sector Santa Elena	La Angostura	10.856	-85.67	25-May-2009	300	F.Quesada&R.Franco	GU698414
Ethmia chemsaki	10-SRNP-14220	Guanacaste	Area de Conservacion Guanacaste	Sector Santa Rosa	Area Administrativa	10.838	-85.619	2010-06-15	295	Daniel H. Janzen	JQ530012
Ethmia chemsaki	10-SRNP-14259	Guanacaste	Area de Conservacion Guanacaste	Sector Santa Rosa	Area Administrativa	10.838	-85.619	15-Aug-2010	295	Daniel H. Janzen	JQ530479
Ethmia delliella	06-SRNP-104136	Guanacaste	Area de Conservacion Guanacaste	Sector Santa Elena	La Angostura	10.8559	-85.6702	25-May-2006	300	F.Quesada&R.Franco	JQ570071
Ethmia delliella	06-SRNP-105502	Guanacaste	Area de Conservacion Guanacaste	Sector Santa Elena	La Angostura	10.8559	-85.6702	25-Jun-2006	300	R.Franco & H.Cambronero	JQ571064
Ethmia delliella	07-SRNP-104019	Guanacaste	Area de Conservacion Guanacaste	Sector Santa Rosa	Luces	10.8536	-85.6094	25-May-2007	300	S.Rios&R.Franco	JQ567110
Ethmia delliella	07-SRNP-104020	Guanacaste	Area de Conservacion Guanacaste	Sector Santa Rosa	Luces	10.8536	-85.6094	25-May-2007	300	S.Rios&R.Franco	JQ567111
Ethmia delliella	07-SRNP-104021	Guanacaste	Area de Conservacion Guanacaste	Sector Santa Rosa	Luces	10.8536	-85.6094	25-May-2007	300	S.Rios&R.Franco	JQ567112
Ethmia delliella	07-SRNP-104022	Guanacaste	Area de Conservacion Guanacaste	Sector Santa Rosa	Luces	10.8536	-85.6094	25-May-2007	300	S.Rios&R.Franco	JQ567113
Ethmia delliella	07-SRNP-104023	Guanacaste	Area de Conservacion Guanacaste	Sector Santa Rosa	Luces	10.8536	-85.6094	25-May-2007	300	S.Rios&R.Franco	JQ567114
Ethmia delliella	07-SRNP-104024	Guanacaste	Area de Conservacion Guanacaste	Sector Santa Rosa	Luces	10.8536	-85.6094	25-May-2007	300	S.Rios&R.Franco	JQ567115
Ethmia delliella	07-SRNP-104025	Guanacaste	Area de Conservacion Guanacaste	Sector Santa Rosa	Luces	10.8536	-85.6094	25-May-2007	300	S.Rios&R.Franco	JQ567116
Ethmia delliella	07-SRNP-104026	Guanacaste	Area de Conservacion Guanacaste	Sector Santa Rosa	Luces	10.8536	-85.6094	25-May-2007	300	S.Rios&R.Franco	JQ567117
Ethmia delliella	07-SRNP-104592	Guanacaste	Area de Conservacion Guanacaste	Sector Santa Rosa	Monumento Casona	10.8338	-85.6127	12-Jun-2007	295	R.Franco&H. Cambronero	JQ567631
Ethmia delliella	08-SRNP-101521	Guanacaste	Area de Conservacion Guanacaste	Sector Cacao	Estacion Gongora	10.884	-85.473	29-May-2008	557	F.Quesada&R.Franco	JQ557354
Ethmia delliella	09-SRNP-104384	Guanacaste	Area de Conservacion Guanacaste	Sector Santa Elena	Manta Potrero Grande	10.843	-85.78	23-May-2009	20	S.Rios & R.Franco	HM407734
Ethmia delliella	09-SRNP-104544	Guanacaste	Area de Conservacion Guanacaste	Sector Santa Elena	Manta Potrero Grande	10.843	-85.78	24-May-2009	20	F.Quesada&R.Franco	GU698628
Ethmia delliella	09-SRNP-104699	Guanacaste	Area de Conservacion Guanacaste	Sector Santa Elena	La Angostura	10.856	-85.67	25-May-2009	300	F.Quesada&R.Franco	GU698415
Ethmia delliella	09-SRNP-104700	Guanacaste	Area de Conservacion Guanacaste	Sector Santa Elena	La Angostura	10.856	-85.67	25-May-2009	300	F.Quesada&R.Franco	GU698416
Ethmia delliella	09-SRNP-105741	Guanacaste	Area de Conservacion Guanacaste	Sector Santa Rosa	Mirador Rio Cuajiniquil	10.898	-85.619	23-Jun-2009	242	R.Franco&F.Quesada	GU700232
Ethmia delliella	11-SRNP-103261	Guanacaste	Area de Conservacion Guanacaste	Sector Santa Rosa	Luces	10.854	-85.609	30-May-2011	575	R.Franco & S.Rios	JQ546687
Ethmia delliella	11-SRNP-103262	Guanacaste	Area de Conservacion Guanacaste	Sector Santa Rosa	Luces	10.854	-85.609	30-May-2011	575	R.Franco & S.Rios	JQ546688
Ethmia delliella	11-SRNP-103263	Guanacaste	Area de Conservacion Guanacaste	Sector Santa Rosa	Luces	10.854	-85.609	30-May-2011	575	R.Franco & S.Rios	JQ546689
Ethmia delliella	11-SRNP-103422	Guanacaste	Area de Conservacion Guanacaste	Sector Santa Rosa	Luces	10.854	-85.609	31-May-2011	575	H.Cambronero & S.Rios	JQ546837
Ethmia delliella	11-SRNP-103425	Guanacaste	Area de Conservacion Guanacaste	Sector Santa Rosa	Luces	10.854	-85.609	31-May-2011	575	H.Cambronero & S.Rios	JQ546840
Ethmia delliella	11-SRNP-103577	Guanacaste	Area de Conservacion Guanacaste	Sector Santa Rosa	Luces	10.854	-85.609	31-May-2011	575	H.Cambronero & S.Rios	JQ546094
Ethmia delliella	11-SRNP-103578	Guanacaste	Area de Conservacion Guanacaste	Sector Santa Rosa	Luces	10.854	-85.609	31-May-2011	575	H.Cambronero & S.Rios	JQ546095
Ethmia delliella	11-SRNP-103579	Guanacaste	Area de Conservacion Guanacaste	Sector Santa Rosa	Luces	10.854	-85.609	31-May-2011	575	H.Cambronero & S.Rios	JQ546096
Ethmia delliella	11-SRNP-103580	Guanacaste	Area de Conservacion Guanacaste	Sector Santa Rosa	Luces	10.854	-85.609	31-May-2011	575	H.Cambronero & S.Rios	JQ546097
Ethmia delliella	11-SRNP-103581	Guanacaste	Area de Conservacion Guanacaste	Sector Santa Rosa	Luces	10.854	-85.609	31-May-2011	575	H.Cambronero & S.Rios	JQ546098
Ethmia delliella	11-SRNP-103744	Guanacaste	Area de Conservacion Guanacaste	Sector Santa Rosa	Luces	10.854	-85.609	01-Jun-2011	575	H.Cambronero & R.Franco	JQ547100
Ethmia delliella	11-SRNP-103745	Guanacaste	Area de Conservacion Guanacaste	Sector Santa Rosa	Luces	10.854	-85.609	01-Jun-2011	575	H.Cambronero & R.Franco	JQ547101
Ethmia delliella	11-SRNP-103746	Guanacaste	Area de Conservacion Guanacaste	Sector Santa Rosa	Luces	10.854	-85.609	01-Jun-2011	575	H.Cambronero & R.Franco	JQ547102
Ethmia delliella	11-SRNP-103906	Guanacaste	Area de Conservacion Guanacaste	Sector Santa Rosa	Luces	10.854	-85.609	01-Jun-2011	575	H.Cambronero & R.Franco	JQ547256
Ethmia delliella	96-SRNP-2000	Guanacaste	Area de Conservacion Guanacaste	Sector Santa Rosa	Area Administrativa	10.838	-85.619		295	gusaneros	JQ540904
Ethmia delliella	98-SRNP-1006.1	Guanacaste	Area de Conservacion Guanacaste	Sector Santa Rosa	Area Administrativa	10.838	-85.619	01-Jul-1998	295	Daniel H. Janzen	JQ540905
Ethmia dianemillerae	06-SRNP-108063	Guanacaste	Area de Conservacion Guanacaste	Del Oro	Lote Serrano	11.0002	-85.4562	22-Oct-2006	585	H. Cambronero&R. Franco	JQ572761
Ethmia dianemillerae	07-SRNP-105644	Alajuela	Area de Conservacion Guanacaste	Rincon Rainforest	Estacion Caribe	10.9008	-85.2704	13-Jul-2007	391	S.Rios &H.Cambronero	JQ568523
Ethmia dianemillerae	08-SRNP-5574	Alajuela	Area de Conservacion Guanacaste	Sector San Cristobal	Camino Brasilia	10.93	-85.372	03-Nov-2008	500	Carolina Cano	GU649265
Ethmia dimauraorum	09-SRNP-103903	Alajuela	Area de Conservacion Guanacaste	Albergue Oscar	Manta Trocha	10.866	-85.327	25-Mar-2009	719	R.Franco & F.Quesada	HM884305
Ethmia dimauraorum	10-SRNP-108140	Guanacaste	Area de Conservacion Guanacaste	Cacao	Derrumbe	10.931	-85.462	12-May-2010	1310	S.Rios&R.Franco	HQ936685
Ethmia dimauraorum	10-SRNP-108494	Guanacaste	Area de Conservacion Guanacaste	Cacao	Derrumbe	10.931	-85.462	13-May-2010	1310	F.Quesada&R.Franco	HQ935209
Ethmia dimauraorum	10-SRNP-108495	Guanacaste	Area de Conservacion Guanacaste	Cacao	Derrumbe	10.931	-85.462	13-May-2010	1310	F.Quesada&R.Franco	HQ935210
Ethmia dimauraorum	10-SRNP-108496	Guanacaste	Area de Conservacion Guanacaste	Cacao	Derrumbe	10.931	-85.462	13-May-2010	1310	F.Quesada&R.Franco	HQ935211
Ethmia dimauraorum	10-SRNP-108500	Guanacaste	Area de Conservacion Guanacaste	Cacao	Derrumbe	10.931	-85.462	13-May-2010	1310	F.Quesada&R.Franco	HQ935216
Ethmia dimauraorum	10-SRNP-108622	Guanacaste	Area de Conservacion Guanacaste	Cacao	Derrumbe	10.931	-85.462	14-May-2010	1310	R.Franco & H.Cambronero	HQ935346
Ethmia dimauraorum	10-SRNP-108674	Guanacaste	Area de Conservacion Guanacaste	Cacao	Derrumbe	10.931	-85.462	14-May-2010	1310	R.Franco & H.Cambronero	HQ935400
Ethmia dimauraorum	10-SRNP-108722	Guanacaste	Area de Conservacion Guanacaste	Cacao	Derrumbe	10.931	-85.462	14-May-2010	1310	R.Franco & H.Cambronero	HQ935452
Ethmia dimauraorum	10-SRNP-108723	Guanacaste	Area de Conservacion Guanacaste	Cacao	Derrumbe	10.931	-85.462	14-May-2010	1310	R.Franco & H.Cambronero	HQ935453
Ethmia dimauraorum	10-SRNP-108724	Guanacaste	Area de Conservacion Guanacaste	Cacao	Derrumbe	10.931	-85.462	30-Aug-2010	1310	F.Quesada&S.Rios	HQ935454
Ethmia dimauraorum	10-SRNP-111905	Guanacaste	Area de Conservacion Guanacaste	Sector Cacao	Laboratorio	10.927	-85.468	08-Aug-2010	1150	H.Cambronero&R.Franco
Ethmia dimauraorum	10-SRNP-112391	Guanacaste	Area de Conservacion Guanacaste	Sector Cacao	Toma de Agua	10.93	-85.465	08-Sep-2010	1160	S.Rios&R.Franco	JN269909
Ethmia dimauraorum	10-SRNP-112782	Guanacaste	Area de Conservacion Guanacaste	Sector Cacao	Toma de Agua	10.93	-85.465	08-Oct-2010	1160	S.Rios&F.Quesada	JN269910
Ethmia dimauraorum	10-SRNP-112845	Guanacaste	Area de Conservacion Guanacaste	Sector Cacao	Toma de Agua	10.93	-85.465	08-Oct-2010	1160	S.Rios&F.Quesada	JN269915
Ethmia duckworthi	06-SRNP-108826	Guanacaste	Area de Conservacion Guanacaste	Del Oro	Lote Serrano	11.0002	-85.4562	19-Nov-2006	585	F.Quesada&R.Franco	JQ573216
Ethmia duckworthi	07-SRNP-110218	Alajuela	Area de Conservacion Guanacaste	Rincon Rainforest	Estacion Caribe (Melina)	10.901	-85.27	09-Nov-2007	391	F.Quesada&R.Franco	JQ562435
Ethmia duckworthi	07-SRNP-110596	Alajuela	Area de Conservacion Guanacaste	Rincon Rainforest	Estacion Caribe (Melina)	10.901	-85.27	10-Nov-2007	391	F.Quesada&R.Franco	JQ562781
Ethmia duckworthi	09-SRNP-105091	Guanacaste	Area de Conservacion Guanacaste	Del Oro	Bosque aguirre	11.004	-85.441	19-Jun-2009	571	H.Cambronero&F.Quesada	GU699740
Ethmia duckworthi	09-SRNP-107084	Alajuela	Area de Conservacion Guanacaste	Leiva	Potrero Chaves	10.943	-85.318	18-Aug-2009	454	H Cambronero&S Rios	GU699092
Ethmia duckworthi	09-SRNP-107349	Alajuela	Area de Conservacion Guanacaste	Leiva	Potrero Chaves	10.943	-85.318	19-Aug-2009	454	R.Franco& H.Cambronero	GU699339
Ethmia duckworthi	09-SRNP-111486	Guanacaste	Area de Conservacion Guanacaste	Sector Cacao	Estacion Gongora	10.884	-85.473	16-Dec-2009	557	R.Franco&H.Cambronero	HM410960
Ethmia ehakernae	10-SRNP-102495	Alajuela	Area de Conservacion Guanacaste	Albergue Oscar	Casa	10.866	-85.326	14-Jan-2010	725	F.Quesada&S.Rios	HM403406
Ethmia ehakernae	10-SRNP-102921	Alajuela	Area de Conservacion Guanacaste	Albergue Oscar	Casa	10.866	-85.326	15-Jan-2010	725	R.Franco&F.Quesada	HM884780
Ethmia ehakernae	10-SRNP-102922	Alajuela	Area de Conservacion Guanacaste	Albergue Oscar	Casa	10.866	-85.326	15-Jan-2010	725	R.Franco&F.Quesada	HM884781
Ethmia elutella	09-SRNP-101451	Guanacaste	Area de Conservacion Guanacaste	Sector Pitilla	Colocho	11.026	-85.412	27-Jan-2009	390	S.Rios & F.Quesdada	GU674752
Ethmia elutella	09-SRNP-101835	Guanacaste	Area de Conservacion Guanacaste	Sector Pitilla	Colocho	11.026	-85.412	28-Jan-2009	390	F.Quesada&R.Franco	GU696562
Ethmia elutella	09-SRNP-102093	Guanacaste	Area de Conservacion Guanacaste	Sector Naranjo	Manta Naranjo	10.784	-85.664	25-Feb-2009	25	F.Quesada&R.Franco	GU696993
Ethmia elutella	10-SRNP-106557	Alajuela	Area de Conservacion Guanacaste	Sector Rincon Rain Forest	Manta Hugo	10.881	-85.268	13-Mar-2009	491	F.Quesada&S.Rios	HQ556109
Ethmia elutella	10-SRNP-106815	Alajuela	Area de Conservacion Guanacaste	Sector Rincon Rain Forest	Manta Hugo	10.881	-85.268	14-Mar-2009	491	F.Quesada&S.Rios	HQ556354
Ethmia elutella	10-SRNP-106873	Alajuela	Area de Conservacion Guanacaste	Sector Rincon Rain Forest	Manta Hugo	10.881	-85.268	14-Mar-2009	491	F.Quesada&S.Rios	HQ556405
Ethmia elutella	10-SRNP-107311	Alajuela	Area de Conservacion Guanacaste	Sector Rincon Rain Forest	Manta Hugo	10.881	-85.268	15-Mar-2009	491	H.Cambronero&S.Rios	HQ556822
Ethmia elutella	11-SRNP-101651	Guanacaste	Area de Conservacion Guanacaste	Sector Pitilla	Estacion Pitilla	10.989	-85.426	01-Apr-2011	675	H.Cambronero&S.Rios	JQ545180
Ethmia elutella	11-SRNP-101752	Guanacaste	Area de Conservacion Guanacaste	Sector Pitilla	Estacion Pitilla	10.989	-85.426	01-Apr-2011	675	H.Cambronero&R.Franco	JQ545273
Ethmia elutella	11-SRNP-101754	Guanacaste	Area de Conservacion Guanacaste	Sector Pitilla	Estacion Pitilla	10.989	-85.426	01-Apr-2011	675	H.Cambronero&R.Franco	JQ545275
Ethmia elutella	11-SRNP-102159	Guanacaste	Area de Conservacion Guanacaste	Sector Pitilla	Estacion Pitilla	10.989	-85.426	02-Apr-2011	675	H.Cambronero & S.Rios	JQ545652
Ethmia exornata	08-SRNP-103576	Guanacaste	Area de Conservacion Guanacaste	Sector Cacao	Estacion Gongora	10.884	-85.473	30-Jun-2008	557	R.Franco & S.Rios	JQ559240
Ethmia exornata	08-SRNP-104410	Guanacaste	Area de Conservacion Guanacaste	Sector Mundo Nuevo	La Perla	10.767	-85.43	04-Jul-2008	394	R.Franco&F.Quesada
Ethmia exornata	08-SRNP-104411	Guanacaste	Area de Conservacion Guanacaste	Sector Mundo Nuevo	La Perla	10.767	-85.43	04-Jul-2008	394	R.Franco&F.Quesada	JQ550005
Ethmia exornata	09-SRNP-105560	Guanacaste	Area de Conservacion Guanacaste	Sector Mundo Nuevo	Manta Canon	10.77	-85.373	22-Jun-2009	700	R.Franco&S.Rios	GU699598
Ethmia exornata	09-SRNP-105738	Guanacaste	Area de Conservacion Guanacaste	Sector Santa Rosa	Mirador Rio Cuajiniquil	10.898	-85.619	23-Jun-2009	242	R.Franco&F.Quesada	GU700229
Ethmia exornata	09-SRNP-105739	Guanacaste	Area de Conservacion Guanacaste	Sector Santa Rosa	Mirador Rio Cuajiniquil	10.898	-85.619	23-Jun-2009	242	R.Franco&F.Quesada	GU700230
Ethmia exornata	09-SRNP-105740	Guanacaste	Area de Conservacion Guanacaste	Sector Santa Rosa	Mirador Rio Cuajiniquil	10.898	-85.619	23-Jun-2009	242	R.Franco&F.Quesada	GU700231
Ethmia exornata	09-SRNP-105989	Guanacaste	Area de Conservacion Guanacaste	Sector Santa Rosa	Mirador Rio Cuajiniquil	10.898	-85.619	23-Jun-2009	242	H.Cambronero&R.Franco	GU700262
Ethmia exornata	09-SRNP-106476	Guanacaste	Area de Conservacion Guanacaste	Sector Cacao	Estacion Cacao	10.927	-85.468	21-Jul-2009	1150	R.Franco&S.Rios	GU699259
Ethmia exornata	10-SRNP-109303	Guanacaste	Area de Conservacion Guanacaste	Sector Pailas	Manta Mona	10.792	-85.462	14-Jun-2010	1055	R.Franco & F.Quesada	HQ936074
Ethmia exornata	10-SRNP-110182	Guanacaste	Area de Conservacion Guanacaste	Sector Cacao	Laboratorio	10.927	-85.468	07-Sep-2010	1150	S.Rios&R.Franco	JF844532
Ethmia exornata	10-SRNP-115643	Guanacaste	Area de Conservacion Guanacaste	Santa Maria	Santa Maria	10.765	-85.303	11-Jun-2010	832	R.Franco&F.Quesada	JN269930
Ethmia exornata	11-SRNP-103747	Guanacaste	Area de Conservacion Guanacaste	Sector Santa Rosa	Luces	10.854	-85.609	01-Jun-2011	575	H.Cambronero & R.Franco	JQ547103
Ethmia exornata	11-SRNP-104247	Guanacaste	Area de Conservacion Guanacaste	Sector Maritza	Casa Rafa	10.959	-85.495	04-Jun-2011	579	H.Cambronero & R.Franco	JQ547586
Ethmia festiva	09-SRNP-104273	Guanacaste	Area de Conservacion Guanacaste	Sector Santa Elena	Manta Potrero Grande	10.843	-85.78	22-May-2009	20	F.Quesada &H.Cambronero	GU698254
Ethmia festiva	09-SRNP-104386	Guanacaste	Area de Conservacion Guanacaste	Sector Santa Elena	Manta Potrero Grande	10.843	-85.78	23-May-2009	20	S.Rios & R.Franco	HM407735
Ethmia festiva	09-SRNP-107992	Guanacaste	Area de Conservacion Guanacaste	Sector Santa Elena	Manta Potrero Grande	10.843	-85.78	22-Aug-2009	20	F.Quesada&R.Franco	HM409341
Ethmia festiva	10-SRNP-106405	Alajuela	Area de Conservacion Guanacaste	Sector Rincon Rain Forest	Manta Hugo	10.881	-85.268	13-Mar-2009	491	F.Quesada&S.Rios	HQ934968
Ethmia festiva	10-SRNP-107683	Alajuela	Area de Conservacion Guanacaste	Rincon Rainforest	Manta Hugo	10.881	-85.268	16-Mar-2009	491	R.Franco&S.Rios	HQ936245
Ethmia festiva	10-SRNP-111851	Guanacaste	Area de Conservacion Guanacaste	Sector Cacao	Laboratorio	10.927	-85.468	08-Aug-2010	1150	H.Cambronero&R.Franco	JF845067
Ethmia festiva	10-SRNP-111867	Guanacaste	Area de Conservacion Guanacaste	Sector Cacao	Laboratorio	10.927	-85.468	08-Aug-2010	1150	H.Cambronero&R.Franco	JF845084
Ethmia festiva	11-SRNP-103423	Guanacaste	Area de Conservacion Guanacaste	Sector Santa Rosa	Luces	10.854	-85.609	31-May-2011	575	H.Cambronero & S.Rios	JQ546838
Ethmia festiva	11-SRNP-103424	Guanacaste	Area de Conservacion Guanacaste	Sector Santa Rosa	Luces	10.854	-85.609	31-May-2011	575	H.Cambronero & S.Rios	JQ546839
Ethmia festiva	11-SRNP-103426	Guanacaste	Area de Conservacion Guanacaste	Sector Santa Rosa	Luces	10.854	-85.609	31-May-2011	575	H.Cambronero & S.Rios	JQ546841
Ethmia festiva	11-SRNP-103576	Guanacaste	Area de Conservacion Guanacaste	Sector Santa Rosa	Luces	10.854	-85.609	31-May-2011	575	H.Cambronero & S.Rios	JQ546092
Ethmia festiva	11-SRNP-103743	Guanacaste	Area de Conservacion Guanacaste	Sector Santa Rosa	Luces	10.854	-85.609	01-Jun-2011	575	H.Cambronero & R.Franco	JQ547099
Ethmia festiva	11-SRNP-103942	Guanacaste	Area de Conservacion Guanacaste	Sector Maritza	Casa Rafa	10.959	-85.495	01-Jun-2011	579	H.Cambronero & R.Franco	JQ547292
Ethmia festiva	11-SRNP-104211	Guanacaste	Area de Conservacion Guanacaste	Sector Maritza	Maritza	10.957	-85.495	05-Jun-2011	548	H.Cambronero & R.Franco	JQ547550
Ethmia festiva	11-SRNP-104289	Guanacaste	Area de Conservacion Guanacaste	Sector Maritza	Maritza	10.957	-85.495	04-Jun-2011	548	S.Rios & R.Franco	JQ547628
Ethmia festiva	11-SRNP-104773	Guanacaste	Area de Conservacion Guanacaste	Sector Maritza	Manta Mecate	10.954	-85.492	30-Sep-2011	587	H.Cambronero&S.Rios
Ethmia festiva	11-SRNP-104774	Guanacaste	Area de Conservacion Guanacaste	Sector Maritza	Manta Mecate	10.954	-85.492	30-Sep-2011	587	H.Cambronero&S.Rios
Ethmia festiva	11-SRNP-105917	Guanacaste	Area de Conservacion Guanacaste	Sector Murcielago	Mirador Nance	10.898	-85.732	23-Nov-2011	133	R.Franco&S.Rios
Ethmia hammella	06-SRNP-102766	Guanacaste	Area de Conservacion Guanacaste	Sector Pitilla	Estacion Pitilla	10.9893	-85.4258	02-Mar-2006	675	R.Franco&F.Quesada	JQ579131
Ethmia hammella	06-SRNP-103152	Guanacaste	Area de Conservacion Guanacaste	Sector San Cristobal	Estacion San Gerardo	10.8801	-85.3889	24-Apr-2006	575	R.Franco&F.Quesada	JQ579429
Ethmia hammella	06-SRNP-107911	Guanacaste	Area de Conservacion Guanacaste	Del Oro	Lote Serrano	11.0002	-85.4562	20-Oct-2006	585	H. Cambronero&R. Franco	JQ572651
Ethmia hammella	07-SRNP-100483	Guanacaste	Area de Conservacion Guanacaste	Sector Pitilla	Estacion Pitilla	10.9893	-85.4258	11-Feb-2007	675	F.Quesada & H.Cambronero	JQ574305
Ethmia hammella	07-SRNP-100484	Guanacaste	Area de Conservacion Guanacaste	Sector Pitilla	Estacion Pitilla	10.9893	-85.4258	11-Feb-2007	675	F.Quesada & H.Cambronero	JQ574306
Ethmia hammella	07-SRNP-100485	Guanacaste	Area de Conservacion Guanacaste	Sector Pitilla	Estacion Pitilla	10.9893	-85.4258	11-Feb-2007	675	F.Quesada & H.Cambronero	JQ574307
Ethmia hammella	07-SRNP-101008	Guanacaste	Area de Conservacion Guanacaste	Sector Pitilla	Estacion Pitilla	10.9893	-85.4258	17-Feb-2007	675	F.Quesada&H.Cambronero	JQ564698
Ethmia hammella	07-SRNP-103701	Guanacaste	Area de Conservacion Guanacaste	Sector Pitilla	Estacion Pitilla	10.9893	-85.4258	17-May-2007	675	F.Quesada&R.Franco	JQ566840
Ethmia hammella	07-SRNP-110590	Alajuela	Area de Conservacion Guanacaste	Rincon Rainforest	Estacion Caribe (Melina)	10.901	-85.27	10-Nov-2007	391	F.Quesada&R.Franco	JQ562777
Ethmia hammella	07-SRNP-110889	Alajuela	Area de Conservacion Guanacaste	Rincon Rainforest	Estacion Caribe (Rio Francia)	10.901	-85.27	10-Nov-2007	391	F.Quesada&R.Franco	JQ563054
Ethmia hammella	08-SRNP-100615	Alajuela	Area de Conservacion Guanacaste	Jabalina	Manta Pizote	10.973	-85.315	02-Jun-2008	288	R.Franco&S.Rios	JQ556509
Ethmia hammella	08-SRNP-106227	Alajuela	Area de Conservacion Guanacaste	Rincon Rainforest	Estacion Caribe	10.901	-85.276	01-Sep-2008	391	F.Quesada&R.Franco	JQ551564
Ethmia hammella	08-SRNP-106228	Alajuela	Area de Conservacion Guanacaste	Rincon Rainforest	Estacion Caribe	10.901	-85.276	01-Sep-2008	391	F.Quesada&R.Franco	JQ551565
Ethmia hammella	08-SRNP-106229	Alajuela	Area de Conservacion Guanacaste	Rincon Rainforest	Estacion Caribe	10.901	-85.276	01-Sep-2008	391	F.Quesada&R.Franco	JQ551566
Ethmia hammella	08-SRNP-107094	Guanacaste	Area de Conservacion Guanacaste	Quica	Quica	10.997	-85.397	29-Sep-2008	487	H.Cambroero&S.Rios	JQ552351
Ethmia hammella	08-SRNP-107276	Alajuela	Area de Conservacion Guanacaste	Javalina	Manta Pizote	10.973	-85.315	30-Sep-2008	288	F.Quesada&R.Franco	JQ552517
Ethmia hammella	08-SRNP-107277	Alajuela	Area de Conservacion Guanacaste	Javalina	Manta Pizote	10.973	-85.315	30-Sep-2008	288	F.Quesada&R.Franco	JQ552518
Ethmia hammella	08-SRNP-108074	Alajuela	Area de Conservacion Guanacaste	Rincon Rainforest	Rio Francia	10.904	-85.287	26-Nov-2008	410	F.Quesada&H.Cambronero	JQ553242
Ethmia hammella	08-SRNP-108075	Alajuela	Area de Conservacion Guanacaste	Rincon Rainforest	Rio Francia	10.904	-85.287	26-Nov-2008	410	F.Quesada&H.Cambronero	JQ553243
Ethmia hammella	09-SRNP-105092	Guanacaste	Area de Conservacion Guanacaste	Del Oro	Bosque aguirre	11.004	-85.441	19-Jun-2009	571	H.Cambronero&F.Quesada	GU699731
Ethmia hammella	09-SRNP-105169	Guanacaste	Area de Conservacion Guanacaste	Del Oro	Bosque aguirre	11.004	-85.441	20-Jun-2009	571	H.Cambronero&F.Quesada	GU699982
Ethmia hammella	09-SRNP-105178	Guanacaste	Area de Conservacion Guanacaste	Del Oro	Bosque aguirre	11.004	-85.441	20-Jun-2009	571	H.Cambronero&F.Quesada	GU699979
Ethmia hammella	09-SRNP-105179	Guanacaste	Area de Conservacion Guanacaste	Del Oro	Bosque aguirre	11.004	-85.441	20-Jun-2009	571	H.Cambronero&F.Quesada	GU699981
Ethmia hammella	09-SRNP-106473	Guanacaste	Area de Conservacion Guanacaste	Sector Cacao	Estacion Cacao	10.927	-85.468	21-Jul-2009	1150	R.Franco&S.Rios	GU699257
Ethmia hammella	09-SRNP-106540	Guanacaste	Area de Conservacion Guanacaste	Sector Cacao	Estacion Cacao	10.927	-85.468	21-Jul-2009	1150	R.Franco&S.Rios	GU698778
Ethmia hammella	09-SRNP-106541	Guanacaste	Area de Conservacion Guanacaste	Sector Cacao	Estacion Cacao	10.927	-85.468	21-Jul-2009	1150	R.Franco&S.Rios	GU698779
Ethmia hammella	09-SRNP-106553	Guanacaste	Area de Conservacion Guanacaste	Sector Cacao	Estacion Cacao	10.927	-85.468	21-Jul-2009	1150	R.Franco&S.Rios	GU698770
Ethmia hammella	09-SRNP-106573	Guanacaste	Area de Conservacion Guanacaste	Sector Cacao	Estacion Cacao	10.927	-85.468	21-Jul-2009	1150	R.Franco&S.Rios	GU698751
Ethmia hammella	09-SRNP-106581	Guanacaste	Area de Conservacion Guanacaste	Sector Cacao	Estacion Cacao	10.927	-85.468	21-Jul-2009	1150	R.Franco&S.Rios	GU698749
Ethmia hammella	09-SRNP-106584	Guanacaste	Area de Conservacion Guanacaste	Sector Cacao	Estacion Cacao	10.927	-85.468	21-Jul-2009	1150	R.Franco&S.Rios	GU698746
Ethmia hammella	09-SRNP-106681	Guanacaste	Area de Conservacion Guanacaste	Sector Cacao	Estacion Cacao	10.928	-85.472	22-Jul-2009	1038	R.Franco&S.Rios	GU698990
Ethmia hammella	09-SRNP-108351	Alajuela	Area de Conservacion Guanacaste	Sector Rincon Rainforest	Estacion Leiva	10.943	-85.318	18-Sep-2009	454	H.Cambronero&S.Rios	HM409681
Ethmia hammella	09-SRNP-108352	Alajuela	Area de Conservacion Guanacaste	Sector Rincon Rainforest	Estacion Leiva	10.943	-85.318	18-Sep-2009	454	H.Cambronero&S.Rios	HM409682
Ethmia hammella	09-SRNP-110171	Guanacaste	Area de Conservacion Guanacaste	Sector Del Oro	Sendero Manta	10.997	-85.457	15-Nov-2009	610	F Quesada&H Cambronero	HM401777
Ethmia hammella	09-SRNP-110217	Guanacaste	Area de Conservacion Guanacaste	Sector Del Oro	Sendero Manta	10.997	-85.457	15-Nov-2009	610	F Quesada&H Cambronero	HM401821
Ethmia hammella	09-SRNP-110225	Guanacaste	Area de Conservacion Guanacaste	Sector Del Oro	Sendero Manta	10.997	-85.457	15-Nov-2009	610	F Quesada&H Cambronero	HM401828
Ethmia hammella	09-SRNP-110273	Guanacaste	Area de Conservacion Guanacaste	Sector Del Oro	Sendero Manta	10.997	-85.457	15-Nov-2009	610	S Rios& F Quesada	HM401875
Ethmia hammella	09-SRNP-110353	Guanacaste	Area de Conservacion Guanacaste	Sector Del Oro	Serrano	11	-85.456	15-Nov-2009	585	S.Rios & R.Franco	HM401953
Ethmia hammella	09-SRNP-110455	Guanacaste	Area de Conservacion Guanacaste	Sector Del Oro	Serrano	11	-85.456	15-Nov-2009	585	R.Franco&H.Cambronero	HM409893
Ethmia hammella	09-SRNP-110631	Guanacaste	Area de Conservacion Guanacaste	Sector Del Oro	Sendero Manta	10.997	-85.457	16-Nov-2009	610	S.Rios & F.Quesada	HM410081
Ethmia hammella	09-SRNP-110729	Guanacaste	Area de Conservacion Guanacaste	Sector Del Oro	Sendero Manta	10.997	-85.457	16-Nov-2009	610	R.Franco&F.Quesada	HM410186
Ethmia hammella	09-SRNP-110792	Guanacaste	Area de Conservacion Guanacaste	Sector Del Oro	Sendero Manta	10.997	-85.457	17-Nov-2009	610	R.Franco&F.Quesada	HM410255
Ethmia hammella	09-SRNP-110803	Guanacaste	Area de Conservacion Guanacaste	Sector Del Oro	Sendero Manta	10.997	-85.457	17-Nov-2009	610	S.Rios &H.Cambronero	HM410267
Ethmia hammella	09-SRNP-110805	Guanacaste	Area de Conservacion Guanacaste	Sector Del Oro	Sendero Manta	10.997	-85.457	17-Nov-2009	610	S.Rios &H.Cambronero	HM410269
Ethmia hammella	09-SRNP-110814	Guanacaste	Area de Conservacion Guanacaste	Sector Del Oro	Sendero Manta	10.997	-85.457	17-Nov-2009	610	S.Rios &H.Cambronero	HM410279
Ethmia hammella	10-SRNP-100004	Alajuela	Area de Conservacion Guanacaste	Albergue Oscar	Tuenel	10.868	-85.327	12-Jan-2010	708	Sergio Rios	HM411110
Ethmia hammella	10-SRNP-100018	Alajuela	Area de Conservacion Guanacaste	Albergue Oscar	Tuenel	10.868	-85.327	12-Jan-2010	708	Sergio Rios	HM411124
Ethmia hammella	10-SRNP-100401	Alajuela	Area de Conservacion Guanacaste	Albergue Oscar	Casa	10.866	-85.326	12-Jan-2010	725	Hazel Cambronero	HM403348
Ethmia hammella	10-SRNP-100666	Alajuela	Area de Conservacion Guanacaste	Albergue Oscar	Casa	10.866	-85.326	12-Jan-2010	725	Hazel Cambronero	HM403689
Ethmia hammella	10-SRNP-101197	Alajuela	Area de Conservacion Guanacaste	Albergue Oscar	Tunel	10.868	-85.327	13-Jan-2010	708	F.Quesada&R.Franco	HM402093
Ethmia hammella	10-SRNP-101483	Alajuela	Area de Conservacion Guanacaste	Albergue Oscar	Tunel	10.868	-85.327	13-Jan-2010	708	F.Quesada&R.Franco	HM402396
Ethmia hammella	10-SRNP-102108	Alajuela	Area de Conservacion Guanacaste	Albergue Oscar	Termales	10.864	-85.324	13-Jan-2010	694	F.Quesada&H.Cambronero	HM403048
Ethmia hammella	10-SRNP-102120	Alajuela	Area de Conservacion Guanacaste	Albergue Oscar	Termales	10.864	-85.324	13-Jan-2010	694	F.Quesada&H.Cambronero	HM403060
Ethmia hammella	10-SRNP-102121	Alajuela	Area de Conservacion Guanacaste	Albergue Oscar	Termales	10.864	-85.324	13-Jan-2010	694	F.Quesada&H.Cambronero	HM403061
Ethmia hammella	10-SRNP-102123	Alajuela	Area de Conservacion Guanacaste	Albergue Oscar	Termales	10.864	-85.324	13-Jan-2010	694	F.Quesada&H.Cambronero	HM403063
Ethmia hammella	10-SRNP-102165	Alajuela	Area de Conservacion Guanacaste	Albergue Oscar	Termales	10.864	-85.324	13-Jan-2010	694	F.Quesada&H.Cambronero	HM403109
Ethmia hammella	10-SRNP-102291	Alajuela	Area de Conservacion Guanacaste	Albergue Oscar	Casa	10.866	-85.326	14-Jan-2010	725	F.Quesada&S.Rios	HM403234
Ethmia hammella	10-SRNP-102295	Alajuela	Area de Conservacion Guanacaste	Albergue Oscar	Casa	10.866	-85.326	14-Jan-2010	725	F.Quesada&S.Rios	HM403236
Ethmia hammella	10-SRNP-102359	Alajuela	Area de Conservacion Guanacaste	Albergue Oscar	Casa	10.866	-85.326	14-Jan-2010	725	F.Quesada&S.Rios	HM403288
Ethmia hammella	10-SRNP-102373	Alajuela	Area de Conservacion Guanacaste	Albergue Oscar	Casa	10.866	-85.326	14-Jan-2010	725	F.Quesada&S.Rios	HM403299
Ethmia hammella	10-SRNP-102476	Alajuela	Area de Conservacion Guanacaste	Albergue Oscar	Casa	10.866	-85.326	14-Jan-2010	725	F.Quesada&S.Rios	HM403388
Ethmia hammella	10-SRNP-102757	Alajuela	Area de Conservacion Guanacaste	Albergue Oscar	Tunel	10.868	-85.327	15-Jan-2010	708	F.Quesada&H.Cambronero	HM884620
Ethmia hammella	10-SRNP-102880	Alajuela	Area de Conservacion Guanacaste	Albergue Oscar	Casa	10.866	-85.326	15-Jan-2010	725	R.Franco&F.Quesada	HM884740
Ethmia hammella	10-SRNP-103031	Alajuela	Area de Conservacion Guanacaste	Albergue Oscar	Casa	10.866	-85.326	15-Jan-2010	725	R.Franco&F.Quesada	HM884888
Ethmia hammella	10-SRNP-103124	Alajuela	Area de Conservacion Guanacaste	Albergue Oscar	Tunel	10.868	-85.327	16-Jan-2010	708	F. Quesada&S. Rios	HM905035
Ethmia hammella	10-SRNP-105006	Alajuela	Area de Conservacion Guanacaste	Sector Rincon Rain Forest	Albergue Oscar Casa	10.866	-85.326	11-Feb-2010	725	H.Cambronero&S.Rios	HQ555676
Ethmia hammella	10-SRNP-106755	Alajuela	Area de Conservacion Guanacaste	Sector Rincon Rain Forest	Manta Hugo	10.881	-85.268	14-Mar-2009	491	F.Quesada&S.Rios	HQ556301
Ethmia hammella	10-SRNP-106845	Alajuela	Area de Conservacion Guanacaste	Sector Rincon Rain Forest	Manta Hugo	10.881	-85.268	14-Mar-2009	491	F.Quesada&S.Rios
Ethmia hammella	10-SRNP-106848	Alajuela	Area de Conservacion Guanacaste	Sector Rincon Rain Forest	Manta Hugo	10.881	-85.268	14-Mar-2009	491	F.Quesada&S.Rios	HQ556383
Ethmia hammella	10-SRNP-107256	Alajuela	Area de Conservacion Guanacaste	Sector Rincon Rain Forest	Manta Hugo	10.881	-85.268	15-Mar-2009	491	H.Cambronero&S.Rios	HQ556767
Ethmia hammella	10-SRNP-107303	Alajuela	Area de Conservacion Guanacaste	Sector Rincon Rain Forest	Manta Hugo	10.881	-85.268	15-Mar-2009	491	H.Cambronero&S.Rios	HQ556814
Ethmia hammella	10-SRNP-107360	Alajuela	Area de Conservacion Guanacaste	Sector Rincon Rain Forest	Manta Hugo	10.881	-85.268	15-Mar-2009	491	H.Cambronero&S.Rios	HQ556871
Ethmia hammella	10-SRNP-109753	Guanacaste	Area de Conservacion Guanacaste	Sector Cacao	Laboratorio	10.927	-85.468	07-Aug-2010	1150	H.Cambronero&S.Rios	JF844135
Ethmia hammella	10-SRNP-110027	Guanacaste	Area de Conservacion Guanacaste	Sector Cacao	Laboratorio	10.927	-85.468	07-Sep-2010	1150	S.Rios&R.Franco	JF844397
Ethmia hammella	10-SRNP-111207	Guanacaste	Area de Conservacion Guanacaste	Sector Cacao	Cima	10.933	-85.459	07-Dec-2010	1450	F.Quesada&S.Rios	JF845431
Ethmia hammella	10-SRNP-111816	Guanacaste	Area de Conservacion Guanacaste	Sector Cacao	Laboratorio	10.927	-85.468	08-Aug-2010	1150	H.Cambronero&R.Franco	JF845028
Ethmia hammella	10-SRNP-111904	Guanacaste	Area de Conservacion Guanacaste	Sector Cacao	Laboratorio	10.927	-85.468	08-Aug-2010	1150	H.Cambronero&R.Franco
Ethmia hammella	10-SRNP-112364	Guanacaste	Area de Conservacion Guanacaste	Sector Cacao	Toma de Agua	10.93	-85.465	08-Sep-2010	1160	S.Rios&R.Franco	JF846211
Ethmia hammella	10-SRNP-112370	Guanacaste	Area de Conservacion Guanacaste	Sector Cacao	Toma de Agua	10.93	-85.465	08-Sep-2010	1160	S.Rios&R.Franco	JN269908
Ethmia hammella	10-SRNP-113520	Guanacaste	Area de Conservacion Guanacaste	Sector Pailas	Manta Copelares	10.817	-85.347	09-Jul-2010	1478	S.Rios&R.Franco	JN269917
Ethmia hammella	10-SRNP-113600	Guanacaste	Area de Conservacion Guanacaste	Sector Pailas	Manta Copelares	10.817	-85.347	09-Jul-2010	1478	S.Rios&R.Franco	JN269919
Ethmia hammella	11-SRNP-100394	Alajuela	Area de Conservacion Guanacaste	Sector Rincon Rain Forest	Albergue Oscar	10.866	-85.327	01-Mar-2011	719	H.Cambronero&F.Quesada	JN269934
Ethmia hammella	11-SRNP-101563	Guanacaste	Area de Conservacion Guanacaste	Sector Pitilla	Estacion Pitilla	10.989	-85.426	01-Apr-2011	675	H.Cambronero&R.Franco	JQ545056
Ethmia hammella	11-SRNP-101729	Guanacaste	Area de Conservacion Guanacaste	Sector Pitilla	Estacion Pitilla	10.989	-85.426	01-Apr-2011	675	H.Cambronero&R.Franco	JQ545251
Ethmia hammella	11-SRNP-102115	Guanacaste	Area de Conservacion Guanacaste	Sector Pitilla	Estacion Pitilla	10.989	-85.426	02-Apr-2011	675	H.Cambronero & S.Rios	JQ545614
Ethmia hammella	11-SRNP-102543	Guanacaste	Area de Conservacion Guanacaste	Sector Pitilla	Sector Pitilla	10.989	-85.426	04-Apr-2011	675	H.Cambronero & S.Rios	JQ545134
Ethmia hammella	11-SRNP-102544	Guanacaste	Area de Conservacion Guanacaste	Sector Pitilla	Sector Pitilla	10.989	-85.426	04-Apr-2011	675	H.Cambronero & S.Rios	JQ545135
Ethmia hammella	11-SRNP-102974	Alajuela	Area de Conservacion Guanacaste	Sector San Cristobal	Estacion San Gerardo	10.88	-85.389	02-May-2011	575	R.Franco & H.Cambronero	JQ546409
Ethmia hammella	11-SRNP-104212	Guanacaste	Area de Conservacion Guanacaste	Sector Maritza	Maritza	10.957	-85.495	05-Jun-2011	548	H.Cambronero & R.Franco	JQ547551
Ethmia hammella	11-SRNP-104246	Guanacaste	Area de Conservacion Guanacaste	Sector Maritza	Casa Rafa	10.959	-85.495	04-Jun-2011	579	H.Cambronero & R.Franco	JQ547585
Ethmia hammella	11-SRNP-104288	Guanacaste	Area de Conservacion Guanacaste	Sector Maritza	Maritza	10.957	-85.495	04-Jun-2011	548	S.Rios & R.Franco	JQ547627
Ethmia hammella	INB0003230769	Heredia	Cordillera Volcanica Central	Sarapiqui	11Km SE La Virgen	10.333	-84.067	21-Feb-2003	500	D. Brenes
Ethmia hammella	INB0003231100	Heredia	Cordillera Volcanica Central	Sarapiqui	11Km SE La Virgen	10.333	-84.067	17-Feb-2003	500	D. Brenes
Ethmia hammella	INB0004166236	Alajuela	Arenal	San Ramon	Est.Biol.Villa Blanca	10.201	-84.485	08-Aug-2008	1115	R. Rojas
Ethmia hammella	INB0004238424	Alajuela	Cordillera Volcanica Central	La Paz Waterfall gardens	Rio La Paz	10.204	-84.167	07-Aug-2007	1500	E.Phillips,B.Espinoza,A.Barrientos
Ethmia hammella	INB0004238425	Alajuela	Cordillera Volcanica Central	La Paz Waterfall gardens	Rio La Paz	10.204	-84.167	07-Aug-2007	1500	E.Phillips,B.Espinoza,A.Barrientos
Ethmia hammella	INB0004238426	Alajuela	Cordillera Volcanica Central	La Paz Waterfall gardens	Rio La Paz	10.204	-84.167	07-Aug-2007	1500	E.Phillips,B.Espinoza,A.Barrientos
Ethmia hammella	INB0004238428	Alajuela	Cordillera Volcanica Central	La Paz Waterfall gardens	Rio La Paz	10.204	-84.167	07-Aug-2007	1500	E.Phillips,B.Espinoza,A.Barrientos
Ethmia hammella	INB0004263678	Cartago	La Amistad Pacifico	P.N.Tapanti	Area administrativa	9.751	-83.785	07-Jul-2008	1200	E. Phillips
Ethmia hammella	INB0004263679	Cartago	La Amistad Pacifico	P.N.Tapanti	Area administrativa	9.751	-83.785	07-Jul-2008	1200	E. Phillips
Ethmia hammella	INB0004263680	Cartago	La Amistad Pacifico	P.N.Tapanti	Area administrativa	9.751	-83.785	07-Jul-2008	1200	E. Phillips
Ethmia hammella	INB0004263681	Cartago	La Amistad Pacifico	P.N.Tapanti	Area administrativa	9.751	-83.785	07-Jul-2008	1200	E. Phillips
Ethmia hammella	INB0004263682	Cartago	La Amistad Pacifico	P.N.Tapanti	Area administrativa	9.751	-83.785	07-Jul-2008	1200	E. Phillips
Ethmia hammella	INB0004269506	Cartago	La Amistad Pacifico	P.N.Tapanti	La Represa/hacia tunel	9.709	-83.781	07-Jul-2008	1750	E. Phillips
Ethmia helenmillerae	09-SRNP-104289	Guanacaste	Area de Conservacion Guanacaste	Sector Santa Elena	Manta Potrero Grande	10.843	-85.78	22-May-2009	20	F.Quesada &H.Cambronero	GU698241
Ethmia helenmillerae	09-SRNP-104554	Guanacaste	Area de Conservacion Guanacaste	Sector Santa Elena	Manta Potrero Grande	10.843	-85.78	24-May-2009	20	F.Quesada&R.Franco	GU698621
Ethmia helenmillerae	09-SRNP-104718	Guanacaste	Area de Conservacion Guanacaste	Sector Santa Elena	La Angostura	10.856	-85.67	25-May-2009	300	F.Quesada&R.Franco	GU698429
Ethmia helenmillerae	09-SRNP-104719	Guanacaste	Area de Conservacion Guanacaste	Sector Santa Elena	La Angostura	10.856	-85.67	25-May-2009	300	F.Quesada&R.Franco	GU698363
Ethmia helenmillerae	09-SRNP-105790	Guanacaste	Area de Conservacion Guanacaste	Sector Santa Rosa	Mirador Rio Cuajiniquil	10.898	-85.619	23-Jun-2009	242	R.Franco&F.Quesada	GU700162
Ethmia helenmillerae	09-SRNP-105795	Guanacaste	Area de Conservacion Guanacaste	Sector Santa Rosa	Mirador Rio Cuajiniquil	10.898	-85.619	23-Jun-2009	242	R.Franco&F.Quesada	GU700156
Ethmia helenmillerae	09-SRNP-105809	Guanacaste	Area de Conservacion Guanacaste	Sector Santa Rosa	Mirador Rio Cuajiniquil	10.898	-85.619	23-Jun-2009	242	R.Franco&F.Quesada	GU700146
Ethmia helenmillerae	09-SRNP-105816	Guanacaste	Area de Conservacion Guanacaste	Sector Santa Rosa	Mirador Rio Cuajiniquil	10.898	-85.619	23-Jun-2009	242	R.Franco&F.Quesada	GU700137
Ethmia helenmillerae	09-SRNP-105938	Guanacaste	Area de Conservacion Guanacaste	Sector Santa Rosa	Mirador Rio Cuajiniquil	10.898	-85.619	23-Jun-2009	242	H.Cambronero&R.Franco	GU700413
Ethmia helenmillerae	09-SRNP-107864	Guanacaste	Area de Conservacion Guanacaste	Sector Santa Elena	Manta Potrero Grande	10.843	-85.78	21-Aug-2009	20	F.Quesada&R.Franco	HM409221
Ethmia helenmillerae	09-SRNP-107868	Guanacaste	Area de Conservacion Guanacaste	Sector Santa Elena	Manta Potrero Grande	10.843	-85.78	21-Aug-2009	20	F.Quesada&R.Franco	HM409225
Ethmia helenmillerae	09-SRNP-107963	Guanacaste	Area de Conservacion Guanacaste	Sector Santa Elena	Manta Potrero Grande	10.843	-85.78	22-Aug-2009	20	F.Quesada&R.Franco	HM409316
Ethmia helenmillerae	09-SRNP-107975	Guanacaste	Area de Conservacion Guanacaste	Sector Santa Elena	Manta Potrero Grande	10.843	-85.78	22-Aug-2009	20	F.Quesada&R.Franco	HM409325
Ethmia helenmillerae	11-SRNP-103264	Guanacaste	Area de Conservacion Guanacaste	Sector Santa Rosa	Luces	10.854	-85.609	30-May-2011	575	R.Franco & S.Rios	JQ546690
Ethmia helenmillerae	11-SRNP-103265	Guanacaste	Area de Conservacion Guanacaste	Sector Santa Rosa	Luces	10.854	-85.609	30-May-2011	575	R.Franco & S.Rios	JQ546691
Ethmia helenmillerae	11-SRNP-103266	Guanacaste	Area de Conservacion Guanacaste	Sector Santa Rosa	Luces	10.854	-85.609	30-May-2011	575	R.Franco & S.Rios	JQ546692
Ethmia helenmillerae	11-SRNP-103509	Guanacaste	Area de Conservacion Guanacaste	Sector Santa Rosa	Luces	10.854	-85.609	31-May-2011	575	H.Cambronero & S.Rios	JQ546918
Ethmia helenmillerae	11-SRNP-103510	Guanacaste	Area de Conservacion Guanacaste	Sector Santa Rosa	Luces	10.854	-85.609	31-May-2011	575	H.Cambronero & S.Rios	JQ546919
Ethmia helenmillerae	11-SRNP-103734	Guanacaste	Area de Conservacion Guanacaste	Sector Santa Rosa	Luces	10.854	-85.609	01-Jun-2011	575	H.Cambronero & R.Franco	JQ547090
Ethmia helenmillerae	11-SRNP-103735	Guanacaste	Area de Conservacion Guanacaste	Sector Santa Rosa	Luces	10.854	-85.609	01-Jun-2011	575	H.Cambronero & R.Franco	JQ547091
Ethmia helenmillerae	11-SRNP-103736	Guanacaste	Area de Conservacion Guanacaste	Sector Santa Rosa	Luces	10.854	-85.609	01-Jun-2011	575	H.Cambronero & R.Franco	JQ547092
Ethmia helenmillerae	11-SRNP-103737	Guanacaste	Area de Conservacion Guanacaste	Sector Santa Rosa	Luces	10.854	-85.609	01-Jun-2011	575	H.Cambronero & R.Franco	JQ547093
Ethmia helenmillerae	11-SRNP-103738	Guanacaste	Area de Conservacion Guanacaste	Sector Santa Rosa	Luces	10.854	-85.609	01-Jun-2011	575	H.Cambronero & R.Franco	JQ547094
Ethmia helenmillerae	11-SRNP-103739	Guanacaste	Area de Conservacion Guanacaste	Sector Santa Rosa	Luces	10.854	-85.609	01-Jun-2011	575	H.Cambronero & R.Franco	JQ547095
Ethmia helenmillerae	11-SRNP-103886	Guanacaste	Area de Conservacion Guanacaste	Sector Santa Rosa	Luces	10.854	-85.609	01-Jun-2011	575	R.Franco & S.Rios	JQ547237
Ethmia helenmillerae	11-SRNP-103888	Guanacaste	Area de Conservacion Guanacaste	Sector Santa Rosa	Luces	10.854	-85.609	01-Jun-2011	575	H.Cambronero & R.Franco	JQ547239
Ethmia helenmillerae	11-SRNP-103895	Guanacaste	Area de Conservacion Guanacaste	Sector Santa Rosa	Luces	10.854	-85.609	01-Jun-2011	575	H.Cambronero & R.Franco	JQ547246
Ethmia helenmillerae	11-SRNP-103902	Guanacaste	Area de Conservacion Guanacaste	Sector Santa Rosa	Luces	10.854	-85.609	01-Jun-2011	575	H.Cambronero & R.Franco	JQ547252
Ethmia helenmillerae	11-SRNP-103910	Guanacaste	Area de Conservacion Guanacaste	Sector Santa Rosa	Luces	10.854	-85.609	01-Jun-2011	575	H.Cambronero & R.Franco	JQ547260
Ethmia helenmillerae	11-SRNP-103927	Guanacaste	Area de Conservacion Guanacaste	Sector Santa Rosa	Luces	10.854	-85.609	01-Jun-2011	575	H.Cambronero & R.Franco	JQ547277
Ethmia helenmillerae	11-SRNP-104007	Guanacaste	Area de Conservacion Guanacaste	Sector Maritza	Casa Rafa	10.959	-85.495	01-Jun-2011	579	R.Franco & S.Rios	JQ547356
Ethmia hendersonorum	INB0003230788	Heredia	Cordillera Volcanica Central	Sarapiqui	10Km SE La Virgen	10.333	-84.083	20-Feb-2003	500	D. Brenes
Ethmia hendersonorum	INB0003230938	Heredia	Cordillera Volcanica Central	Sarapiqui	11Km SE La Virgen	10.333	-84.067	18-Feb-2003	500	D. Brenes
Ethmia hendersonorum	INB0004222358	Limon	La Amistad Caribe	Veragua Rainforest	Campamento	9.926	-83.191	19-Jul-2009	400	R. Villalobos
Ethmia hendersonorum	INB0004222359	Limon	La Amistad Caribe	Veragua Rainforest	Campamento	9.926	-83.191	19-Jul-2009	400	R. Villalobos	BOLD:ABU8651
Ethmia hendersonorum	INB0004222481	Limon	La Amistad Caribe	Veragua Rainforest	Campamento	9.926	-83.191	19-Jul-2009	400	R. Villalobos
Ethmia janzeni	09-SRNP-101385	Guanacaste	Area de Conservacion Guanacaste	Sector Pitilla	Colocho	11.026	-85.412	26-Jan-2009	390	F.Quesada & R.Franco	GU674635
Ethmia janzeni	09-SRNP-101644	Guanacaste	Area de Conservacion Guanacaste	Sector Pitilla	pasmompa (el naranjal)	11.027	-85.41	27-Jan-2009	400	S Rios & R.Franco	GU696484
Ethmia janzeni	09-SRNP-102571	Guanacaste	Area de Conservacion Guanacaste	Sector Santa Elena	Manta Potrero Grande	10.843	-85.78	27-Feb-2009	20	F.Quesada&R.Franco	GU697013
Ethmia janzeni	10-SRNP-106314	Alajuela	Area de Conservacion Guanacaste	Sector Rincon Rain Forest	Manta Hugo	10.881	-85.268	13-Mar-2009	491	F.Quesada&S.Rios	HQ934882
Ethmia janzeni	10-SRNP-106412	Alajuela	Area de Conservacion Guanacaste	Sector Rincon Rain Forest	Manta Hugo	10.881	-85.268	13-Mar-2009	491	F.Quesada&S.Rios	HQ934975
Ethmia janzeni	10-SRNP-106466	Alajuela	Area de Conservacion Guanacaste	Sector Rincon Rain Forest	Manta Hugo	10.881	-85.268	13-Mar-2009	491	F.Quesada&S.Rios	HQ935027
Ethmia janzeni	10-SRNP-106508	Alajuela	Area de Conservacion Guanacaste	Sector Rincon Rain Forest	Manta Hugo	10.881	-85.268	13-Mar-2009	491	F.Quesada&S.Rios	HQ556060
Ethmia janzeni	10-SRNP-106527	Alajuela	Area de Conservacion Guanacaste	Sector Rincon Rain Forest	Manta Hugo	10.881	-85.268	13-Mar-2009	491	F.Quesada&S.Rios	HQ556079
Ethmia janzeni	11-SRNP-100959	Guanacaste	Area de Conservacion Guanacaste	Sector Santa Maria	Santa Maria	10.765	-85.303	04-Feb-2011	832	H.Cambronero&F.Quesada	JN296992
Ethmia janzeni	11-SRNP-100960	Guanacaste	Area de Conservacion Guanacaste	Sector Santa Maria	Santa Maria	10.765	-85.303	04-Feb-2011	832	H.Cambronero&F.Quesada	JN296993
Ethmia janzeni	11-SRNP-100961	Guanacaste	Area de Conservacion Guanacaste	Sector Santa Maria	Santa Maria	10.765	-85.303	04-Feb-2011	832	H.Cambronero&F.Quesada	JN296994
Ethmia janzeni	11-SRNP-100962	Guanacaste	Area de Conservacion Guanacaste	Sector Santa Maria	Santa Maria	10.765	-85.303	04-Feb-2011	832	H.Cambronero&F.Quesada	JN296995
Ethmia janzeni	11-SRNP-100963	Guanacaste	Area de Conservacion Guanacaste	Sector Santa Maria	Santa Maria	10.765	-85.303	04-Feb-2011	832	H.Cambronero&F.Quesada	JN296996
Ethmia janzeni	11-SRNP-100964	Guanacaste	Area de Conservacion Guanacaste	Sector Santa Maria	Santa Maria	10.765	-85.303	04-Feb-2011	832	H.Cambronero&F.Quesada	JN296997
Ethmia janzeni	11-SRNP-100965	Guanacaste	Area de Conservacion Guanacaste	Sector Santa Maria	Santa Maria	10.765	-85.303	04-Feb-2011	832	H.Cambronero&F.Quesada	JN296998
Ethmia janzeni	11-SRNP-101676	Guanacaste	Area de Conservacion Guanacaste	Sector Pitilla	Estacion Pitilla	10.989	-85.426	01-Apr-2011	675	H.Cambronero&S.Rios	JQ545202
Ethmia janzeni	11-SRNP-101751	Guanacaste	Area de Conservacion Guanacaste	Sector Pitilla	Estacion Pitilla	10.989	-85.426	01-Apr-2011	675	H.Cambronero&R.Franco	JQ545272
Ethmia janzeni	11-SRNP-101753	Guanacaste	Area de Conservacion Guanacaste	Sector Pitilla	Estacion Pitilla	10.989	-85.426	01-Apr-2011	675	H.Cambronero&R.Franco	JQ545274
Ethmia johnpringlei	11-SRNP-104923	Guanacaste	Area de Conservacion Guanacaste	Sector Maritza	Manta Mecate	10.954	-85.492	01-Oct-2011	587	R.Franco&S.Rios	BOLD:ABW1002
Ethmia johnpringlei	11-SRNP-104924	Guanacaste	Area de Conservacion Guanacaste	Sector Maritza	Manta Mecate	10.954	-85.492	01-Oct-2011	587	R.Franco&S.Rios
Ethmia laphamorum	06-SRNP-100141	Guanacaste	Area de Conservacion Guanacaste	Sector Santa Rosa	Luces	10.8536	-85.6094	23-Jan-2006	300	R.Franco&F.Quesada	JQ577192
Ethmia laphamorum	06-SRNP-100149	Guanacaste	Area de Conservacion Guanacaste	Sector Santa Rosa	Luces	10.8536	-85.6094	23-Jan-2006	300	R.Franco&F.Quesada	JQ577199
Ethmia laphamorum	06-SRNP-104282	Guanacaste	Area de Conservacion Guanacaste	Sector Santa Elena	La Angostura	10.8559	-85.6702	25-May-2006	300	F.Quesada&R.Franco
Ethmia laphamorum	06-SRNP-104468	Guanacaste	Area de Conservacion Guanacaste	Sector Santa Elena	La Angostura	10.8559	-85.6702	26-May-2006	300	F.Quesada&R.Franco	JQ570320
Ethmia laphamorum	06-SRNP-104469	Guanacaste	Area de Conservacion Guanacaste	Sector Santa Elena	La Angostura	10.8559	-85.6702	26-May-2006	300	F.Quesada&R.Franco	JQ570321
Ethmia laphamorum	06-SRNP-104470	Guanacaste	Area de Conservacion Guanacaste	Sector Santa Elena	La Angostura	10.8559	-85.6702	26-May-2006	300	F.Quesada&R.Franco	JQ570322
Ethmia laphamorum	06-SRNP-104471	Guanacaste	Area de Conservacion Guanacaste	Sector Santa Elena	La Angostura	10.8559	-85.6702	26-May-2006	300	F.Quesada&R.Franco	JQ570323
Ethmia laphamorum	06-SRNP-104473	Guanacaste	Area de Conservacion Guanacaste	Sector Santa Elena	La Angostura	10.8559	-85.6702	26-May-2006	300	F.Quesada&R.Franco	JQ570325
Ethmia laphamorum	06-SRNP-105501	Guanacaste	Area de Conservacion Guanacaste	Sector Santa Elena	La Angostura	10.8559	-85.6702	25-Jun-2006	300	R.Franco & H.Cambronero	JQ571063
Ethmia laphamorum	07-SRNP-104583	Guanacaste	Area de Conservacion Guanacaste	Sector Santa Rosa	Monumento Casona	10.8338	-85.6127	12-Jun-2007	295	R.Franco&H. Cambronero	JQ567624
Ethmia laphamorum	07-SRNP-104585	Guanacaste	Area de Conservacion Guanacaste	Sector Santa Rosa	Monumento Casona	10.8338	-85.6127	12-Jun-2007	295	R.Franco&H. Cambronero	JQ567625
Ethmia laphamorum	07-SRNP-105354	Guanacaste	Area de Conservacion Guanacaste	Sector Santa Elena	Mirador Rio Cuajiniquil	10.8984	-85.6188	14-Jun-2007	242	F.Quesada&R.Franco	JQ568255
Ethmia laphamorum	07-SRNP-112358	Guanacaste	Area de Conservacion Guanacaste	Sector Santa Rosa	Sendero los Patos	10.821	-85.633	07-Dec-2007	251	F.Quesada&R.Franco	JQ564446
Ethmia laphamorum	07-SRNP-112359	Guanacaste	Area de Conservacion Guanacaste	Sector Santa Rosa	Sendero los Patos	10.821	-85.633	07-Dec-2007	251	F.Quesada&R.Franco	JQ564447
Ethmia laphamorum	07-SRNP-112628	Guanacaste	Area de Conservacion Guanacaste	Sector Santa Rosa	Sendero los Patos	10.821	-85.633	09-Dec-2007	251	F.Quesada&R.Franco	JQ554701
Ethmia laphamorum	07-SRNP-112629	Guanacaste	Area de Conservacion Guanacaste	Sector Santa Rosa	Sendero los Patos	10.821	-85.633	09-Dec-2007	251	F.Quesada&R.Franco	JQ554702
Ethmia laphamorum	07-SRNP-112630	Guanacaste	Area de Conservacion Guanacaste	Sector Santa Rosa	Sendero los Patos	10.821	-85.633	09-Dec-2007	251	F.Quesada&R.Franco	JQ554703
Ethmia laphamorum	07-SRNP-112631	Guanacaste	Area de Conservacion Guanacaste	Sector Santa Rosa	Sendero los Patos	10.821	-85.633	09-Dec-2007	251	F.Quesada&R.Franco	JQ554704
Ethmia laphamorum	07-SRNP-112632	Guanacaste	Area de Conservacion Guanacaste	Sector Santa Rosa	Sendero los Patos	10.821	-85.633	09-Dec-2007	251	F.Quesada&R.Franco	JQ554705
Ethmia laphamorum	07-SRNP-112633	Guanacaste	Area de Conservacion Guanacaste	Sector Santa Rosa	Sendero los Patos	10.821	-85.633	09-Dec-2007	251	F.Quesada&R.Franco	JQ554706
Ethmia laphamorum	08-SRNP-108647	Guanacaste	Area de Conservacion Guanacaste	Sector Santa Rosa	Mirador Playa Naranjo	10.806	-85.643	26-Dec-2008	255	H.Cambronero &F. Quesada	JQ553765
Ethmia laphamorum	08-SRNP-108873	Guanacaste	Area de Conservacion Guanacaste	Sector Santa Rosa	Mirador Patos	10.821	-85.633	26-Dec-2008	251	R.Franco&S.Rios	JQ553946
Ethmia laphamorum	08-SRNP-109048	Guanacaste	Area de Conservacion Guanacaste	Sector Santa Rosa	Luces	10.854	-85.609	27-Dec-2008	300	R.Franco&S.Rios	JQ554086
Ethmia laphamorum	08-SRNP-109049	Guanacaste	Area de Conservacion Guanacaste	Sector Santa Rosa	Luces	10.854	-85.609	27-Dec-2008	300	R.Franco&S.Rios	JQ554087
Ethmia laphamorum	09-SRNP-104301	Guanacaste	Area de Conservacion Guanacaste	Sector Santa Elena	Manta Potrero Grande	10.843	-85.78	22-May-2009	20	F.Quesada &H.Cambronero	GU698231
Ethmia laphamorum	09-SRNP-104302	Guanacaste	Area de Conservacion Guanacaste	Sector Santa Elena	Manta Potrero Grande	10.843	-85.78	22-May-2009	20	F.Quesada &H.Cambronero	GU698232
Ethmia laphamorum	09-SRNP-104303	Guanacaste	Area de Conservacion Guanacaste	Sector Santa Elena	Manta Potrero Grande	10.843	-85.78	22-May-2009	20	F.Quesada &H.Cambronero	GU698229
Ethmia laphamorum	09-SRNP-104427	Guanacaste	Area de Conservacion Guanacaste	Sector Santa Elena	Manta Potrero Grande	10.843	-85.78	23-May-2009	20	S.Rios & R.Franco	HM407759
Ethmia laphamorum	09-SRNP-104516	Guanacaste	Area de Conservacion Guanacaste	Sector Santa Elena	Manta Potrero Grande	10.843	-85.78	24-May-2009	20	F.Quesada&R.Franco	GU698654
Ethmia laphamorum	09-SRNP-104517	Guanacaste	Area de Conservacion Guanacaste	Sector Santa Elena	Manta Potrero Grande	10.843	-85.78	24-May-2009	20	F.Quesada&R.Franco	GU698655
Ethmia laphamorum	09-SRNP-104659	Guanacaste	Area de Conservacion Guanacaste	Sector Santa Elena	La Angostura	10.856	-85.67	25-May-2009	300	F.Quesada&R.Franco	GU698377
Ethmia laphamorum	09-SRNP-104660	Guanacaste	Area de Conservacion Guanacaste	Sector Santa Elena	La Angostura	10.856	-85.67	25-May-2009	300	F.Quesada&R.Franco	GU698378
Ethmia laphamorum	09-SRNP-104662	Guanacaste	Area de Conservacion Guanacaste	Sector Santa Elena	La Angostura	10.856	-85.67	25-May-2009	300	F.Quesada&R.Franco	GU698380
Ethmia laphamorum	09-SRNP-104663	Guanacaste	Area de Conservacion Guanacaste	Sector Santa Elena	La Angostura	10.856	-85.67	25-May-2009	300	F.Quesada&R.Franco	GU698381
Ethmia laphamorum	09-SRNP-104843	Guanacaste	Area de Conservacion Guanacaste	Sector Santa Elena	La Angostura	10.856	-85.67	26-May-2009	300	F.Quesada&R.Franco	GU698458
Ethmia laphamorum	09-SRNP-105753	Guanacaste	Area de Conservacion Guanacaste	Sector Santa Rosa	Mirador Rio Cuajiniquil	10.898	-85.619	23-Jun-2009	242	R.Franco&F.Quesada	GU700242
Ethmia laphamorum	09-SRNP-110088	Guanacaste	Area de Conservacion Guanacaste	Sector Santa Elena	Manta Potrero Grande	10.843	-85.78	19-Oct-2009	20	R.Franco&F.Quesada	HM401694
Ethmia laphamorum	09-SRNP-110089	Guanacaste	Area de Conservacion Guanacaste	Sector Santa Elena	Manta Potrero Grande	10.843	-85.78	19-Oct-2009	20	R.Franco&F.Quesada	HM401695
Ethmia laphamorum	09-SRNP-110090	Guanacaste	Area de Conservacion Guanacaste	Sector Santa Elena	Manta Potrero Grande	10.843	-85.78	19-Oct-2009	20	R.Franco&F.Quesada	HM401696
Ethmia laphamorum	09-SRNP-111111	Guanacaste	Area de Conservacion Guanacaste	Sector Santa Elena	Manta Potrero Grande	10.843	-85.78	14-Dec-2009	20	R.Franco&H.Cambronero	HM410582
Ethmia laphamorum	09-SRNP-111112	Guanacaste	Area de Conservacion Guanacaste	Sector Santa Elena	Manta Potrero Grande	10.843	-85.78	14-Dec-2009	20	R.Franco&H.Cambronero	HM410583
Ethmia laphamorum	09-SRNP-111272	Guanacaste	Area de Conservacion Guanacaste	Sector Santa Elena	Manta Potrero Grande	10.843	-85.78	15-Dec-2009	20	R.Franco&H.Cambronero	HM410753
Ethmia laphamorum	09-SRNP-111273	Guanacaste	Area de Conservacion Guanacaste	Sector Santa Elena	Manta Potrero Grande	10.843	-85.78	15-Dec-2009	20	R.Franco&H.Cambronero	HM410754
Ethmia laphamorum	09-SRNP-111287	Guanacaste	Area de Conservacion Guanacaste	Sector Santa Elena	Manta Potrero Grande	10.843	-85.78	15-Dec-2009	20	R.Franco&H.Cambronero	HM410769
Ethmia laphamorum	09-SRNP-111288	Guanacaste	Area de Conservacion Guanacaste	Sector Santa Elena	Manta Potrero Grande	10.843	-85.78	15-Dec-2009	20	R.Franco&H.Cambronero	HM410770
Ethmia laphamorum	10-SRNP-13173	Guanacaste	Area de Conservacion Guanacaste	Sector Santa Rosa	Area Administrativa	10.838	-85.619	2010-06-15	295	D.H.Janzen	JQ530195
Ethmia laphamorum	11-SRNP-103375	Guanacaste	Area de Conservacion Guanacaste	Sector Santa Rosa	Luces	10.854	-85.609	30-May-2011	575	R.Franco & S.Rios	JQ546794
Ethmia laphamorum	11-SRNP-103376	Guanacaste	Area de Conservacion Guanacaste	Sector Santa Rosa	Luces	10.854	-85.609	30-May-2011	575	R.Franco & S.Rios	JQ546795
Ethmia laphamorum	11-SRNP-103377	Guanacaste	Area de Conservacion Guanacaste	Sector Santa Rosa	Luces	10.854	-85.609	30-May-2011	575	R.Franco & S.Rios	JQ546796
Ethmia laphamorum	11-SRNP-103440	Guanacaste	Area de Conservacion Guanacaste	Sector Santa Rosa	Luces	10.854	-85.609	31-May-2011	575	H.Cambronero & S.Rios	JQ546854
Ethmia laphamorum	11-SRNP-103564	Guanacaste	Area de Conservacion Guanacaste	Sector Santa Rosa	Luces	10.854	-85.609	31-May-2011	575	H.Cambronero & S.Rios	JQ546079
Ethmia laphamorum	11-SRNP-103565	Guanacaste	Area de Conservacion Guanacaste	Sector Santa Rosa	Luces	10.854	-85.609	31-May-2011	575	H.Cambronero & S.Rios	JQ546080
Ethmia laphamorum	11-SRNP-103653	Guanacaste	Area de Conservacion Guanacaste	Sector Santa Rosa	Luces	10.854	-85.609	01-Jun-2011	575	H.Cambronero & S.Rios	JQ547011
Ethmia laphamorum	11-SRNP-103654	Guanacaste	Area de Conservacion Guanacaste	Sector Santa Rosa	Luces	10.854	-85.609	01-Jun-2011	575	H.Cambronero & S.Rios	JQ547012
Ethmia laphamorum	11-SRNP-103655	Guanacaste	Area de Conservacion Guanacaste	Sector Santa Rosa	Luces	10.854	-85.609	01-Jun-2011	575	H.Cambronero & S.Rios	JQ547013
Ethmia laphamorum	11-SRNP-103656	Guanacaste	Area de Conservacion Guanacaste	Sector Santa Rosa	Luces	10.854	-85.609	01-Jun-2011	575	H.Cambronero & S.Rios	JQ547014
Ethmia laphamorum	11-SRNP-103657	Guanacaste	Area de Conservacion Guanacaste	Sector Santa Rosa	Luces	10.854	-85.609	01-Jun-2011	575	H.Cambronero & S.Rios	JQ547015
Ethmia laphamorum	11-SRNP-103658	Guanacaste	Area de Conservacion Guanacaste	Sector Santa Rosa	Luces	10.854	-85.609	01-Jun-2011	575	H.Cambronero & S.Rios	JQ547016
Ethmia laphamorum	11-SRNP-104110	Guanacaste	Area de Conservacion Guanacaste	Sector Maritza	Casa Rafa	10.959	-85.495	05-Jun-2011	579	H.Cambronero & R.Franco	JQ547453
Ethmia laphamorum	11-SRNP-104251	Guanacaste	Area de Conservacion Guanacaste	Sector Maritza	Casa Rafa	10.959	-85.495	04-Jun-2011	579	H.Cambronero & R.Franco	JQ547590
Ethmia laphamorum	11-SRNP-104252	Guanacaste	Area de Conservacion Guanacaste	Sector Maritza	Casa Rafa	10.959	-85.495	04-Jun-2011	579	H.Cambronero & R.Franco	JQ547591
Ethmia laphamorum	11-SRNP-104472	Guanacaste	Area de Conservacion Guanacaste	Sector Santa Elena	La Angostura	10.856	-85.67	27-Sep-2011	300	H.Cambronero&R.Franco	JQ547804
Ethmia laphamorum	11-SRNP-105664	Guanacaste	Area de Conservacion Guanacaste	Sector Murcielago	Mirador Murcielago	10.898	-85.728	22-Nov-2011	87	H.Cambronero&R.Franco
Ethmia laphamorum	11-SRNP-105665	Guanacaste	Area de Conservacion Guanacaste	Sector Murcielago	Mirador Murcielago	10.898	-85.728	22-Nov-2011	87	H.Cambronero&R.Franco
Ethmia laphamorum	11-SRNP-105666	Guanacaste	Area de Conservacion Guanacaste	Sector Murcielago	Mirador Murcielago	10.898	-85.728	22-Nov-2011	87	H.Cambronero&R.Franco
Ethmia laphamorum	11-SRNP-105667	Guanacaste	Area de Conservacion Guanacaste	Sector Murcielago	Mirador Murcielago	10.898	-85.728	22-Nov-2011	87	H.Cambronero&R.Franco
Ethmia laphamorum	11-SRNP-105668	Guanacaste	Area de Conservacion Guanacaste	Sector Murcielago	Mirador Murcielago	10.898	-85.728	22-Nov-2011	87	H.Cambronero&R.Franco
Ethmia laphamorum	11-SRNP-105669	Guanacaste	Area de Conservacion Guanacaste	Sector Murcielago	Mirador Murcielago	10.898	-85.728	22-Nov-2011	87	H.Cambronero&R.Franco
Ethmia laphamorum	11-SRNP-105670	Guanacaste	Area de Conservacion Guanacaste	Sector Murcielago	Mirador Murcielago	10.898	-85.728	22-Nov-2011	87	H.Cambronero&R.Franco
Ethmia laphamorum	11-SRNP-105671	Guanacaste	Area de Conservacion Guanacaste	Sector Murcielago	Mirador Murcielago	10.898	-85.728	22-Nov-2011	87	H.Cambronero&R.Franco
Ethmia laphamorum	11-SRNP-105730	Guanacaste	Area de Conservacion Guanacaste	Sector Murcielago	Mirador Murcielago	10.898	-85.728	23-Nov-2011	87	H.Cambronero&S.Rios
Ethmia laphamorum	11-SRNP-105731	Guanacaste	Area de Conservacion Guanacaste	Sector Murcielago	Mirador Murcielago	10.898	-85.728	23-Nov-2011	87	H.Cambronero&S.Rios
Ethmia laphamorum	11-SRNP-105732	Guanacaste	Area de Conservacion Guanacaste	Sector Murcielago	Mirador Murcielago	10.898	-85.728	23-Nov-2011	87	H.Cambronero&S.Rios
Ethmia laphamorum	11-SRNP-105733	Guanacaste	Area de Conservacion Guanacaste	Sector Murcielago	Mirador Murcielago	10.898	-85.728	23-Nov-2011	87	H.Cambronero&S.Rios
Ethmia laphamorum	11-SRNP-105761	Guanacaste	Area de Conservacion Guanacaste	Sector Murcielago	Mirador Murcielago	10.898	-85.728	23-Nov-2011	87	H.Cambronero&S.Rios
Ethmia laphamorum	11-SRNP-105835	Guanacaste	Area de Conservacion Guanacaste	Sector Murcielago	Mirador Nance	10.898	-85.732	23-Nov-2011	133	S.Rios&R.Franco
Ethmia laphamorum	11-SRNP-105836	Guanacaste	Area de Conservacion Guanacaste	Sector Murcielago	Mirador Nance	10.898	-85.732	23-Nov-2011	133	S.Rios&R.Franco
Ethmia laphamorum	11-SRNP-105838	Guanacaste	Area de Conservacion Guanacaste	Sector Murcielago	Mirador Nance	10.898	-85.732	23-Nov-2011	133	S.Rios&R.Franco
Ethmia laphamorum	11-SRNP-105929	Guanacaste	Area de Conservacion Guanacaste	Sector Murcielago	Mirador Murcielago	10.898	-85.728	24-Nov-2011	87	R.Franco&S.Rios
Ethmia laphamorum	11-SRNP-106004	Guanacaste	Area de Conservacion Guanacaste	Sector Murcielago	Mirador Nance	10.898	-85.732	24-Nov-2011	133	H.Cambronero&S.Rios
Ethmia laphamorum	11-SRNP-106186	Guanacaste	Area de Conservacion Guanacaste	Sector Murcielago	Mirador Nance	10.898	-85.732	26-Nov-2011	133	H.Cambronero&S.Rios
Ethmia laphamorum	11-SRNP-106187	Guanacaste	Area de Conservacion Guanacaste	Sector Murcielago	Mirador Nance	10.898	-85.732	26-Nov-2011	133	H.Cambronero&S.Rios
Ethmia lesliesaulae	04-SRNP-26499	Guanacaste	Area de Conservacion Guanacaste	Sector Del Oro	Quebrada Lajosa	11.033	-85.429	09-Dec-2004	400	Lucia Rios	JQ540980
Ethmia lesliesaulae	04-SRNP-56091	Guanacaste	Area de Conservacion Guanacaste	Sector Pitilla	Pasmompa	11.019	-85.41	07-Dec-2004	440	Calixto Moraga	JQ540983
Ethmia lesliesaulae	04-SRNP-56092	Guanacaste	Area de Conservacion Guanacaste	Sector Pitilla	Pasmompa	11.019	-85.41	19-Dec-2004	440	Calixto Moraga	JQ540981
Ethmia lesliesaulae	05-SRNP-32421	Guanacaste	Area de Conservacion Guanacaste	Sector Pitilla	Pasmompa	11.019	-85.41	03-Aug-2005	440	Lucia Rios	JQ540982
Ethmia lesliesaulae	09-SRNP-22499	Guanacaste	Area de Conservacion Guanacaste	Sector Del Oro	Rio Chon	11.041	-85.442	23-Aug-2009	320	Lucia Rios	HM894757
Ethmia lesliesaulae	09-SRNP-23687	Guanacaste	Area de Conservacion Guanacaste	Sector Del Oro	Sendero Puertas	11.011	-85.488	04-Jan-2010	400	Lucia Rios	HM885588
Ethmia lesliesaulae	09-SRNP-4697	Alajuela	Area de Conservacion Guanacaste	Sector San Cristobal	Sendero Huerta	10.93	-85.372	9.xi.2009	527	Gloria Sihezar	HM894714
Ethmia lesliesaulae	09-SRNP-71951	Guanacaste	Area de Conservacion Guanacaste	Secttor Pitilla	Medrano	11.016	-85.381	15-Aud-2009	380	Ricardo Calero	HM885018
Ethmia lesliesaulae	11-SRNP-1973	Guanacaste	Area de Conservacion Guanacaste	Los Angeles	Tajo Angeles	10.865	-85.415	2011-05-13	540	Elda Araya	BOLD:AAA0224
Ethmia lesliesaulae	11-SRNP-42800	Alajuela	Area de Conservacion Guanacaste	Sector Rincón Rain Forest	Sendero Anonas	10.9053	-85.2788	2011-06-12	425	Pablo Umaña
Ethmia lichyi	03-SRNP-29318	Guanacaste	Area de Conservacion Guanacaste	Sector Del Oro	Sendero Puertas	11.011	-85.488	29-Oct-2003	400	Freddy Quesada	JQ540916
Ethmia lichyi	04-SRNP-23311	Guanacaste	Area de Conservacion Guanacaste	Sector Del Oro	Quebrada Raiz	11.029	-85.487	08-Aug-2004	280	Lucia Rios	JQ540911
Ethmia lichyi	04-SRNP-27125	Guanacaste	Area de Conservacion Guanacaste	Sector Del Oro	Sendero Puertas	11.011	-85.488	06-Jan-2005	400	Lucia Rios	JQ540915
Ethmia lichyi	05-SRNP-22361	Guanacaste	Area de Conservacion Guanacaste	Sector Del Oro	Margarita	11.032	-85.44	17-Jul-2005	380	Roster Moraga	JQ540910
Ethmia lichyi	05-SRNP-22648	Guanacaste	Area de Conservacion Guanacaste	Sector Del Oro	Sendero Puertas	11.011	-85.488	24-Jul-2005	400	Roster Moraga	JQ540917
Ethmia lichyi	05-SRNP-3595	Alajuela	Area de Conservacion Guanacaste	Sector San Cristobal	Finca San Gabriel	10.878	-85.393	29-Jul-2005	645	Carolina Cano	JQ540913
Ethmia lichyi	05-SRNP-3596	Alajuela	Area de Conservacion Guanacaste	Sector San Cristobal	Finca San Gabriel	10.878	-85.393	29-Jul-2005	645	Carolina Cano	JQ540914
Ethmia lichyi	05-SRNP-45034	Guanacaste	Area de Conservacion Guanacaste	Sector Cacao	Gongora Bananal	10.889	-85.476	10-Feb-2005	600	Manuel Pereira	JQ540912
Ethmia lichyi	05-SRNP-46875	Guanacaste	Area de Conservacion Guanacaste	Sector Cacao	Gongora Bananal	10.889	-85.476	18-Aug-2005	600	Harry Ramirez	JQ542776
Ethmia lichyi	05-SRNP-46876	Guanacaste	Area de Conservacion Guanacaste	Sector Cacao	Gongora Bananal	10.889	-85.476	18-Aug-2005	600	Harry Ramirez	JQ542775
Ethmia lichyi	06-SRNP-30523	Guanacaste	Area de Conservacion Guanacaste	Sector Pitilla	Sendero Cuestona	10.995	-85.415	10-Mar-2006	640	Calixto Moraga
Ethmia lichyi	06-SRNP-30526	Guanacaste	Area de Conservacion Guanacaste	Sector Pitilla	Sendero Cuestona	10.995	-85.415	12-Mar-2006	640	Calixto Moraga	JQ540771
Ethmia lichyi	06-SRNP-30714	Guanacaste	Area de Conservacion Guanacaste	Sector Pitilla	Coneja	11.015	-85.398	07-Mar-2006	415	Calixto Moraga
Ethmia lichyi	06-SRNP-30720	Guanacaste	Area de Conservacion Guanacaste	Sector Pitilla	Pasmompa	11.019	-85.41	18-Mar-2006	440	Calixto Moraga	JQ540770
Ethmia lichyi	06-SRNP-30891	Guanacaste	Area de Conservacion Guanacaste	Sector Pitilla	Pasmompa	11.019	-85.41	25-Mar-2006	440	Calixto Moraga	JQ542674
Ethmia lichyi	06-SRNP-31744	Guanacaste	Area de Conservacion Guanacaste	Sector Pitilla	Pasmompa	11.019	-85.41	02-Jun-2006	440	Calixto Moraga
Ethmia lichyi	06-SRNP-34073	Guanacaste	Area de Conservacion Guanacaste	Sector Pitilla	Pasmompa	11.019	-85.41	14-Oct-2006	440	Petrona Rios	JQ543627
Ethmia lichyi	06-SRNP-5342	Guanacaste	Area de Conservacion Guanacaste	Los Angeles	Tajo Angeles	10.865	-85.415	07-Aug-2006	540	Carolina Cano	JQ543623
Ethmia lichyi	06-SRNP-5343	Guanacaste	Area de Conservacion Guanacaste	Los Angeles	Tajo Angeles	10.865	-85.415	28-Jul-2006	540	Carolina Cano	JQ543630
Ethmia lichyi	06-SRNP-5344	Guanacaste	Area de Conservacion Guanacaste	Los Angeles	Tajo Angeles	10.865	-85.415	07-Aug-2006	540	Carolina Cano	JQ543625
Ethmia lichyi	06-SRNP-5347	Guanacaste	Area de Conservacion Guanacaste	Los Angeles	Tajo Angeles	10.865	-85.415	26-Jul-2006	540	Carolina Cano	JQ543629
Ethmia lichyi	06-SRNP-5348	Guanacaste	Area de Conservacion Guanacaste	Los Angeles	Tajo Angeles	10.865	-85.415	03-Aug-2006	540	Carolina Cano	JQ543628
Ethmia lichyi	06-SRNP-5349	Guanacaste	Area de Conservacion Guanacaste	Los Angeles	Tajo Angeles	10.865	-85.415	30-Jul-2006	540	Carolina Cano	JQ543631
Ethmia lichyi	06-SRNP-6458	Alajuela	Area de Conservacion Guanacaste	Sector San Cristobal	Quebrada Cementerio	10.871	-85.387	02-Sep-2006	700	Gloria Sihezar	JQ543637
Ethmia lichyi	07-SRNP-100482	Guanacaste	Area de Conservacion Guanacaste	Sector Pitilla	Estacion Pitilla	10.9893	-85.4258	11-Feb-2007	675	F.Quesada & H.Cambronero	JQ574304
Ethmia lichyi	07-SRNP-109613	Alajuela	Area de Conservacion Guanacaste	Del Oro	Sendero Manta	10.997	-85.457	07-Nov-2007	610	F.Quesada&R.Franco	JQ561860
Ethmia lichyi	07-SRNP-1750	Alajuela	Area de Conservacion Guanacaste	Sector San Cristobal	Rio Blanco Abajo	10.9	-85.373	08-May-2007	500	Elda Araya	JQ535378
Ethmia lichyi	07-SRNP-30826	Guanacaste	Area de Conservacion Guanacaste	Sector Pitilla	Pasmompa	11.019	-85.41	04-Mar-2007	440	Calixto Moraga	JQ534802
Ethmia lichyi	07-SRNP-31106	Guanacaste	Area de Conservacion Guanacaste	Sector Pitilla	Pasmompa	11.019	-85.41	10-Mar-2007	440	Calixto Moraga	JQ534803
Ethmia lichyi	07-SRNP-31214	Guanacaste	Area de Conservacion Guanacaste	Sector Pitilla	Pasmompa	11.019	-85.41	23-Mar-2007	440	Manuel Rios	JQ535386
Ethmia lichyi	07-SRNP-31215	Guanacaste	Area de Conservacion Guanacaste	Sector Pitilla	Pasmompa	11.019	-85.41	23-Mar-2007	440	Manuel Rios	JQ535387
Ethmia lichyi	07-SRNP-31216	Guanacaste	Area de Conservacion Guanacaste	Sector Pitilla	Pasmompa	11.019	-85.41	01-Apr-2007	440	Manuel Rios	JQ535380
Ethmia lichyi	07-SRNP-32627	Guanacaste	Area de Conservacion Guanacaste	Sector Pitilla	Pasmompa	11.019	-85.41	2007-06-16	440	Calixto Moraga	JQ536837
Ethmia lichyi	08-SRNP-71629	Guanacaste	Area de Conservacion Guanacaste	Sector Pitilla	Estacion Quica	10.997	-85.397	14-Aug-2008	470	Ronald Siezar
Ethmia lichyi	09-SRNP-105561	Guanacaste	Area de Conservacion Guanacaste	Sector Mundo Nuevo	Manta Canon	10.77	-85.373	22-Jun-2009	700	R.Franco&S.Rios	GU649266
Ethmia lichyi	09-SRNP-110143	Guanacaste	Area de Conservacion Guanacaste	Sector Del Oro	Sendero Manta	10.997	-85.457	15-Nov-2009	610	F Quesada&H Cambronero	GU699595
Ethmia lichyi	09-SRNP-111487	Guanacaste	Area de Conservacion Guanacaste	Sector Cacao	Estacion Gongora	10.884	-85.473	16-Dec-2009	557	R.Franco&H.Cambronero	HM401749
Ethmia lichyi	09-SRNP-20517	Guanacaste	Area de Conservacion Guanacaste	Sector Del Oro	Monte Cristo	11.014	-85.425	2009-07-22	525	Elieth Cantillano	HM410961
Ethmia lichyi	09-SRNP-22510	Guanacaste	Area de Conservacion Guanacaste	Sector Del Oro	Sendero Puertas	11.011	-85.488	24-Aug-2009	400	Elieth Cantillano	HM885149
Ethmia lichyi	09-SRNP-22511	Guanacaste	Area de Conservacion Guanacaste	Sector Del Oro	Sendero Puertas	11.011	-85.488	24-Aug-2009	400	Lucía Ríos	HM894760
Ethmia lichyi	09-SRNP-22512	Guanacaste	Area de Conservacion Guanacaste	Sector Del Oro	Sendero Puertas	11.011	-85.488	24-Aug-2009	400	Elieth Cantillano	HM894761
Ethmia lichyi	09-SRNP-22513	Guanacaste	Area de Conservacion Guanacaste	Sector Del Oro	Sendero Puertas	11.011	-85.488	24-Aug-2009	400	Elieth Cantillano	HM894758
Ethmia lichyi	09-SRNP-23036	Guanacaste	Area de Conservacion Guanacaste	Sector Del Oro	Sendero Puertas	11.011	-85.488	27-Oct-2009	400	Lucia Rios	HM894762
Ethmia lichyi	09-SRNP-23038	Guanacaste	Area de Conservacion Guanacaste	Sector Del Oro	Sendero Puertas	11.011	-85.488	11-Nov-2009	400	Lucia Rios	HM885587
Ethmia lichyi	09-SRNP-4051	Alajuela	Area de Conservacion Guanacaste	Sector San Cristobal	Finca San Gabriel	10.878	-85.393	02-Sep-2009	645	Elda Araya	HM885586
Ethmia lichyi	09-SRNP-56762	Guanacaste	Area de Conservacion Guanacaste	Santa Maria	Sendero Canal	10.765	-85.285	2009-07-11	799	Jose Cortez	HM424379
Ethmia lichyi	09-SRNP-70588	Guanacaste	Area de Conservacion Guanacaste	Sector Pitilla	Leonel	10.996	-85.402	2009-05-25	510	Ricardo Calero	HM894785
Ethmia lichyi	10-SRNP-102776	Alajuela	Area de Conservacion Guanacaste	Albergue Oscar	Tunel	10.868	-85.327	15-Jan-2010	708	F.Quesada&H.Cambronero	HM894774
Ethmia lichyi	10-SRNP-109046	Guanacaste	Area de Conservacion Guanacaste	Sector Pailas	Manta Mona	10.792	-85.462	12-Jun-2010	1055	F.Quesada & S.Rios	HM884638
Ethmia lichyi	10-SRNP-109148	Guanacaste	Area de Conservacion Guanacaste	Sector Pailas	Manta Mona	10.792	-85.462	12-Jun-2010	1055	F.Quesada & S.Rios	HQ935794
Ethmia lichyi	10-SRNP-109305	Guanacaste	Area de Conservacion Guanacaste	Sector Pailas	Manta Mona	10.792	-85.462	14-Jun-2010	1055	R.Franco & F.Quesada	HQ935904
Ethmia lichyi	10-SRNP-115291	Guanacaste	Area de Conservacion Guanacaste	Santa Maria	Santa Maria	10.765	-85.303	11-Apr-2010	832	R.Franco&F.Quesada	HQ936076
Ethmia lichyi	10-SRNP-115292	Guanacaste	Area de Conservacion Guanacaste	Santa Maria	Santa Maria	10.765	-85.303	11-Apr-2010	832	R.Franco&F.Quesada	JN269924
Ethmia lichyi	10-SRNP-115548	Guanacaste	Area de Conservacion Guanacaste	Santa Maria	Santa Maria	10.765	-85.303	11-Jun-2010	832	R.Franco&F.Quesada	JN269925
Ethmia lichyi	10-SRNP-2212	Guanacaste	Area de Conservacion Guanacaste	Los Angeles	Tajo Angeles	10.865	-85.415	2010-05-02	540	Elda Araya	JN269928
Ethmia lichyi	10-SRNP-22372	Guanacaste	Area de Conservacion Guanacaste	Sector Del Oro	Quebrada Trigal	11.0268	-85.4955	2010-10-19	290	Lucía Ríos	JQ530211
Ethmia lichyi	10-SRNP-22438	Guanacaste	Area de Conservacion Guanacaste	Sector Del Oro	Sendero Puertas	11.011	-85.488	04-Nov-1010	400	Lucía Ríos	JQ530222
Ethmia lichyi	10-SRNP-3005	Guanacaste	Area de Conservacion Guanacaste	Secttor Pitilla	Sendero Memos	10.982	-85.428	2010-05-01	740	Calixto Moraga	JQ530221
Ethmia lichyi	10-SRNP-3006	Guanacaste	Area de Conservacion Guanacaste	Secttor Pitilla	Sendero Memos	10.982	-85.428	2010-05-01	740	Calixto Moraga	JQ530198
Ethmia lichyi	10-SRNP-30359	Guanacaste	Area de Conservacion Guanacaste	Secttor Pitilla	Pasmompa	11.019	-85.41	2010-05-20	440	Manuel Ríos	JQ530199
Ethmia lichyi	10-SRNP-30361	Guanacaste	Area de Conservacion Guanacaste	Secttor Pitilla	Pasmompa	11.019	-85.41	2010-05-20	440	Manuel Ríos	JQ530213
Ethmia lichyi	10-SRNP-31046	Guanacaste	Area de Conservacion Guanacaste	Secttor Pitilla	Pasmompa	11.019	-85.41	8-Apr-2010	440	Manuel Ríos	JQ530215
Ethmia lichyi	10-SRNP-31048	Guanacaste	Area de Conservacion Guanacaste	Secttor Pitilla	Pasmompa	11.019	-85.41	8-Apr-2010	440	Manuel Ríos	JQ530196
Ethmia lichyi	10-SRNP-31053	Guanacaste	Area de Conservacion Guanacaste	Secttor Pitilla	Pasmompa	11.019	-85.41	8-Apr-2010	440	Manuel Ríos	JQ530197
Ethmia lichyi	10-SRNP-31328	Guanacaste	Area de Conservacion Guanacaste	Secttor Pitilla	Sendero Cuestona	10.9946	-85.4146	2010-05-24	640	Manuel Ríos	JQ530190
Ethmia lichyi	10-SRNP-3636	Guanacaste	Area de Conservacion Guanacaste	Sector San Cristobal	Tajo Angeles	10.8647	-85.4153	2010-07-03	540	Elda Araya	JQ530193
Ethmia lichyi	10-SRNP-3637	Guanacaste	Area de Conservacion Guanacaste	Sector San Cristobal	Tajo Angeles	10.8647	-85.4153	2010-07-03	540	Elda Araya	JQ530217
Ethmia lichyi	10-SRNP-3641	Guanacaste	Area de Conservacion Guanacaste	Sector San Cristobal	Tajo Angeles	10.8647	-85.4153	2010-07-03	540	Elda Araya	JQ530220
Ethmia lichyi	10-SRNP-6706	Guanacaste	Area de Conservacion Guanacaste	Sector San Cristobal	Tajo Angeles	10.8647	-85.4153	2010-11-11	540	Carolina Cano	JQ530218
Ethmia lichyi	10-SRNP-6708	Guanacaste	Area de Conservacion Guanacaste	Sector San Cristobal	Tajo Angeles	10.8647	-85.4153	2010-11-11	540	Carolina Cano	JQ530225
Ethmia lichyi	10-SRNP-6709	Guanacaste	Area de Conservacion Guanacaste	Sector San Cristobal	Tajo Angeles	10.865	-85.415	2010-11-11	540	Carolina Cano	JQ530227
Ethmia lichyi	10-SRNP-6712	Guanacaste	Area de Conservacion Guanacaste	Sector San Cristobal	Tajo Angeles	10.865	-85.415	2010-11-11	540	Carolina Cano	JQ530224
Ethmia lichyi	10-SRNP-71060	Guanacaste	Area de Conservacion Guanacaste	Secttor Pitilla	Manguera	10.996	-85.398	4-March-2010	470	Calixto Mora	JQ530223
Ethmia lichyi	10-SRNP-71337	Guanacaste	Area de Conservacion Guanacaste	Secttor Pitilla	Quebradona	10.991	-85.3954	2010-03-25	475	Ricardo Calero
Ethmia lichyi	10-SRNP-71375	Guanacaste	Area de Conservacion Guanacaste	Secttor Pitilla	Charia	10.993	-85.403	06-Apr-2010	530	Dinia Martinez	JQ530194
Ethmia lichyi	10-SRNP-71376	Guanacaste	Area de Conservacion Guanacaste	Secttor Pitilla	Charia	10.993	-85.403	06-Apr-2010	530	Dinia Martinez	JQ530189
Ethmia lichyi	10-SRNP-71398	Guanacaste	Area de Conservacion Guanacaste	Secttor Pitilla	Medrano	11.016	-85.381	8-Apr-2010	380	Ricardo Calero	JQ530184
Ethmia lichyi	11-SRNP-100806	Guanacaste	Area de Conservacion Guanacaste	Sector Santa Maria	Santa Maria	10.765	-85.303	03-Feb-2011	832	H.Cambronero & S.Rios	JQ530186
Ethmia lichyi	11-SRNP-1897	Guanacaste	Area de Conservacion Guanacaste	Sector San Cristobal	Tajo Angeles	10.865	-85.415	2011-05-10	540	Gloria Sihezar	JN296843
Ethmia lichyi	11-SRNP-3084	Guanacaste	Area de Conservacion Guanacaste	Sector San Cristobal	Tajo Angeles	10.8647	-85.4153	11-Aug-2011	540	Gloria Sihezar
Ethmia lichyi	11-SRNP-3444	Guanacaste	Area de Conservacion Guanacaste	Sector San Cristobal	Tajo Angeles	10.865	-85.415	2011-09-02	540	Gloria Sihezar
Ethmia lichyi	11-SRNP-71375	Guanacaste	Area de Conservacion Guanacaste	Secttor Pitilla	Bullas	10.987	-85.385	2011-06-25	440	Ricardo Calero
Ethmia lichyi	11-SRNP-71576	Guanacaste	Area de Conservacion Guanacaste	Secttor Pitilla	Bullas	10.987	-85.385	2011-07-19	470	Ricardo Calero
Ethmia lichyi	11-SRNP-72108	Guanacaste	Area de Conservacion Guanacaste	Secttor Pitilla	Coneja	11.0152	-85.3977	2011-09-26	415	Ricardo Calero
Ethmia lichyi	INB0003230743	Heredia	Cordillera Volcanica Central	Sarapiqui	11Km SE La Virgen	10.333	-84.067	19-Feb-2003	500	D. Brenes
Ethmia lichyi	INB0004222455	Limon	La Amistad Caribe	Veragua Rainforest	Campamento	9.926	-83.191	19-Jul-2009	400	R. Villalobos
Ethmia linda	11-SRNP-104684	Guanacaste	Area de Conservacion Guanacaste	Sector Maritza	Maritza	10.957	-85.495	30-Sep-2011	548	S.Rios&H.Cambronero
Ethmia linda	11-SRNP-104781	Guanacaste	Area de Conservacion Guanacaste	Sector Maritza	Manta Mecate	10.954	-85.492	30-Sep-2011	587	H.Cambronero&S.Rios
Ethmia millerorum	04-SRNP-35309	Guanacaste	Area de Conservacion Guanacaste	Sector Cacao	Sendero Derrumbe	10.929	-85.464	28-Apr-2004	1220	Harry Ramirez	JQ540888
Ethmia millerorum	04-SRNP-35311	Guanacaste	Area de Conservacion Guanacaste	Sector Cacao	Sendero Derrumbe	10.929	-85.464	28-Apr-2004	1220	Harry Ramirez	JQ534888
Ethmia millerorum	04-SRNP-35314	Guanacaste	Area de Conservacion Guanacaste	Sector Cacao	Sendero Derrumbe	10.929	-85.464	03-May-2004	1220	Harry Ramirez	JQ540889
Ethmia millerorum	04-SRNP-35318	Guanacaste	Area de Conservacion Guanacaste	Sector Cacao	Sendero Derrumbe	10.929	-85.464	03-May-2004	1220	Harry Ramirez	JQ540890
Ethmia millerorum	04-SRNP-35319	Guanacaste	Area de Conservacion Guanacaste	Sector Cacao	Sendero Derrumbe	10.929	-85.464	03-May-2004	1220	Harry Ramirez	JQ534887
Ethmia millerorum	06-SRNP-36849	Guanacaste	Area de Conservacion Guanacaste	Sector Cacao	Estacion Cacao	10.927	-85.468	02-Jan-2007	1150	Dunia Garcia	JQ534457
Ethmia millerorum	07-SRNP-101027	Guanacaste	Area de Conservacion Guanacaste	Sector Pitilla	Estacion Pitilla	10.9893	-85.4258	17-Feb-2007	675	F.Quesada&H.Cambronero	JQ535375
Ethmia millerorum	07-SRNP-35768	Guanacaste	Area de Conservacion Guanacaste	Sector Cacao	Estacion Cacao	10.927	-85.468	06-May-2007	1150	Manuel Pereira	JQ535376
Ethmia millerorum	07-SRNP-35770	Guanacaste	Area de Conservacion Guanacaste	Sector Cacao	Estacion Cacao	10.927	-85.468	28-Apr-2007	1150	Harry Ramirez	GU648743
Ethmia millerorum	08-SRNP-35196	Guanacaste	Area de Conservacion Guanacaste	Sector Cacao	Sendero Derrumbe	10.929	-85.464	25-Apr-2008	1220	Manuel Pereira	GU648750
Ethmia millerorum	08-SRNP-35198	Guanacaste	Area de Conservacion Guanacaste	Sector Cacao	Sendero Derrumbe	10.929	-85.464	01-May-2008	1220	Manuel Pereira	GU649264
Ethmia millerorum	08-SRNP-35312	Guanacaste	Area de Conservacion Guanacaste	Sector Cacao	Estacion Cacao	10.927	-85.468	05-May-2008	1150	Harry Ramirez	GU649089
Ethmia millerorum	08-SRNP-35313	Guanacaste	Area de Conservacion Guanacaste	Sector Cacao	Estacion Cacao	10.927	-85.468	03-May-2008	1150	Harry Ramirez	GU698975
Ethmia millerorum	09-SRNP-106695	Guanacaste	Area de Conservacion Guanacaste	Sector Cacao	Estacion Cacao	10.927	-85.468	23-Jul-2009	1150	R.Franco&S.Rios	HM424537
Ethmia millerorum	09-SRNP-36150	Guanacaste	Area de Conservacion Guanacaste	Sector Cacao	Sendero Derrumbe	10.929	-85.464	10-Jul-2009	1220	Harry Ramirez	HM391172
Ethmia millerorum	09-SRNP-36204	Guanacaste	Area de Conservacion Guanacaste	Sector Cacao	Sendero Arenales	10.925	-85.467	12-Jul-2009	1080	Harry Ramirez	HM424539
Ethmia millerorum	09-SRNP-36205	Guanacaste	Area de Conservacion Guanacaste	Sector Cacao	Sendero Arenales	10.925	-85.467	12-Jul-2009	1080	Harry Ramirez	HM424538
Ethmia millerorum	09-SRNP-36206	Guanacaste	Area de Conservacion Guanacaste	Sector Cacao	Sendero Arenales	10.925	-85.467	10-Jul-2009	1080	Harry Ramirez	HM391173
Ethmia millerorum	09-SRNP-36209	Guanacaste	Area de Conservacion Guanacaste	Sector Cacao	Sendero Arenales	10.925	-85.467	12-Jul-2009	1080	Harry Ramirez	HM885332
Ethmia millerorum	10-SRNP-108737	Guanacaste	Area de Conservacion Guanacaste	Cacao	Derrumbe	10.931	-85.462	14-May-2010	1310	F.Quesada&S.Rios	HQ935467
Ethmia millerorum	10-SRNP-112790	Guanacaste	Area de Conservacion Guanacaste	Sector Cacao	Toma de Agua	10.93	-85.465	08-Oct-2010	1160	S.Rios&F.Quesada	JF846219
Ethmia millerorum	11-SRNP-100157	Alajuela	Area de Conservacion Guanacaste	Sector Rincon Rain Forest	Albergue Oscar	10.866	-85.327	01-Apr-2011	719	H.Cambronero&S.Rios	JN269914
Ethmia miriamschulmanae	07-SRNP-113409	Guanacaste	Area de Conservacion Guanacaste	Sector Mundo Nuevo	La Perla (Tajo)	10.767	-85.43	10-Dec-2007	394	R.Franco&H. Cambronero	JQ555457
Ethmia miriamschulmanae	09-SRNP-104888	Guanacaste	Area de Conservacion Guanacaste	Sector Santa Elena	La Angostura	10.856	-85.67	26-May-2009	300	F.Quesada&R.Franco	GU698498
Ethmia miriamschulmanae	09-SRNP-104889	Guanacaste	Area de Conservacion Guanacaste	Sector Santa Elena	La Angostura	10.856	-85.67	26-May-2009	300	F.Quesada&R.Franco	GU698499
Ethmia miriamschulmanae	09-SRNP-108939	Guanacaste	Area de Conservacion Guanacaste	Sector Santa Rosa	Manta Naranjo	10.784	-85.664	21-Sep-2009	25	F.Quesada&R.Franco	HM408480
Ethmia miriamschulmanae	09-SRNP-109077	Guanacaste	Area de Conservacion Guanacaste	Sector Santa Rosa	Manta Naranjo	10.784	-85.664	22-Sep-2009	25	F.Quesada&H.Cambronero	HM408628
Ethmia miriamschulmanae	09-SRNP-109301	Guanacaste	Area de Conservacion Guanacaste	Sector Mundo Nuevo	Manta Canon	10.77	-85.373	17-Oct-2009	700	F.Quesada&R.Franco	HM408866
Ethmia miriamschulmanae	09-SRNP-109518	Guanacaste	Area de Conservacion Guanacaste	Mundo Nuevo	Pozo # 3	10.768	-85.373	16-Oct-2009	634	H. Cambronero & F.Quesada	HM410250
Ethmia miriamschulmanae	09-SRNP-14180	Guanacaste	Area de Conservacion Guanacaste	Secttor Pitilla	Coneja	11.0152	-85.3977	2011-09-26	415	Ricardo Calero	GU651797
Ethmia miriamschulmanae	11-SRNP-103439	Guanacaste	Area de Conservacion Guanacaste	Sector Santa Rosa	Luces	10.854	-85.609	31-May-2011	575	H.Cambronero & S.Rios	JQ546853
Ethmia miriamschulmanae	11-SRNP-103729	Guanacaste	Area de Conservacion Guanacaste	Sector Santa Rosa	Luces	10.854	-85.609	01-Jun-2011	575	H.Cambronero & R.Franco	JQ547085
Ethmia miriamschulmanae	11-SRNP-103731	Guanacaste	Area de Conservacion Guanacaste	Sector Santa Rosa	Luces	10.854	-85.609	01-Jun-2011	575	H.Cambronero & R.Franco	JQ547087
Ethmia miriamschulmanae	11-SRNP-103998	Guanacaste	Area de Conservacion Guanacaste	Sector Maritza	Casa Rafa	10.959	-85.495	01-Jun-2011	579	R.Franco & S.Rios	JQ547347
Ethmia miriamschulmanae	11-SRNP-104082	Guanacaste	Area de Conservacion Guanacaste	Sector Maritza	Casa Rafa	10.959	-85.495	05-Jun-2011	579	H.Cambronero & R.Franco	JQ547428
Ethmia miriamschulmanae	11-SRNP-104250	Guanacaste	Area de Conservacion Guanacaste	Sector Maritza	Casa Rafa	10.959	-85.495	04-Jun-2011	579	H.Cambronero & R.Franco	JQ547589
Ethmia miriamschulmanae	11-SRNP-105282	Guanacaste	Area de Conservacion Guanacaste	Sector Horizontes	Mirador Saltillo	10.731	-85.601	26-Oct-2011	141	R.Franco&S.Rios
Ethmia miriamschulmanae	11-SRNP-105569	Guanacaste	Area de Conservacion Guanacaste	Sector Murcielago	Mirador Murcielago	10.898	-85.728	22-Nov-2011	87	H.Cambronero&S.Rios
Ethmia miriamschulmanae	11-SRNP-105769	Guanacaste	Area de Conservacion Guanacaste	Sector Murcielago	Mirador Murcielago	10.898	-85.728	23-Nov-2011	87	H.Cambronero&S.Rios
Ethmia miriamschulmanae	11-SRNP-106115	Guanacaste	Area de Conservacion Guanacaste	Sector Murcielago	Mirador Nance	10.898	-85.732	25-Nov-2011	133	H.Cambronero&R.Franco
Ethmia miriamschulmanae	11-SRNP-106210	Guanacaste	Area de Conservacion Guanacaste	Sector Murcielago	Mirador Nance	10.898	-85.732	26-Nov-2011	133	H.Cambronero&S.Rios
Ethmia mnesicosma	04-SRNP-45695	Guanacaste	Area de Conservacion Guanacaste	Sector Cacao	Quebrada Heliconia	10.886	-85.492	27-Jun-2004	390	Harry Ramirez	JQ540901
Ethmia mnesicosma	04-SRNP-45698	Guanacaste	Area de Conservacion Guanacaste	Sector Cacao	Quebrada Heliconia	10.886	-85.492	29-Jun-2004	390	Harry Ramirez	JQ540903
Ethmia mnesicosma	04-SRNP-45699	Guanacaste	Area de Conservacion Guanacaste	Sector Cacao	Quebrada Heliconia	10.886	-85.492	26-Jun-2004	390	Harry Ramirez	JQ540902
Ethmia mnesicosma	05-SRNP-34751	Guanacaste	Area de Conservacion Guanacaste	Sector Pitilla	Colocho	11.024	-85.419	12-Dec-2005	375	Petrona Rios	JQ542346
Ethmia mnesicosma	05-SRNP-34752	Guanacaste	Area de Conservacion Guanacaste	Sector Pitilla	Colocho	11.024	-85.419	18-Dec-2005	375	Petrona Rios	JQ542341
Ethmia mnesicosma	05-SRNP-49405	Guanacaste	Area de Conservacion Guanacaste	Sector Cacao	Quebrada Otilio	10.89	-85.48	08-Jan-2006	550	Dunia Garcia	JQ542774
Ethmia mnesicosma	06-SRNP-105503	Guanacaste	Area de Conservacion Guanacaste	Sector Santa Elena	La Angostura	10.8559	-85.6702	25-Jun-2006	300	R.Franco & H.Cambronero	JQ571065
Ethmia mnesicosma	06-SRNP-16281	Guanacaste	Area de Conservacion Guanacaste	Sector Murcielago	Camino Bahia Hachal	10.933	-85.729		5	Dionis Rivera	JQ543640
Ethmia mnesicosma	06-SRNP-16295	Guanacaste	Area de Conservacion Guanacaste	Sector Murcielago	Camino Bahia Hachal	10.933	-85.729	02-Jul-2006	5	Guillermo Pereira	JQ543638
Ethmia mnesicosma	06-SRNP-16307	Guanacaste	Area de Conservacion Guanacaste	Sector Murcielago	Camino Bahia Hachal	10.933	-85.729	02-Jul-2006	5	Guillermo Pereira	JQ543639
Ethmia mnesicosma	06-SRNP-16314	Guanacaste	Area de Conservacion Guanacaste	Sector Murcielago	Camino Bahia Hachal	10.933	-85.729	11-Jul-2006	5	Eilyn Camacho	JQ543642
Ethmia mnesicosma	06-SRNP-16419	Guanacaste	Area de Conservacion Guanacaste	Sector Murcielago	Camino Bahia Hachal	10.933	-85.729	11-Jul-2006	5	Guillermo Pereira	JQ543641
Ethmia mnesicosma	07-SRNP-110961	Guanacaste	Area de Conservacion Guanacaste	Sector Cacao	Estacion Gongora	10.884	-85.473	11-Nov-2007	557	S.Rios &H.Cambronero	JQ563124
Ethmia mnesicosma	07-SRNP-22080	Guanacaste	Area de Conservacion Guanacaste	Sector Del Oro	Sendero Puertas	11.011	-85.488	11-Jul-2007	400	Roster Moraga	GU648745
Ethmia mnesicosma	07-SRNP-22083	Guanacaste	Area de Conservacion Guanacaste	Sector Del Oro	Sendero Puertas	11.011	-85.488	11-Jul-2007	400	Roster Moraga	GU648744
Ethmia mnesicosma	08-SRNP-108697	Guanacaste	Area de Conservacion Guanacaste	Sector Santa Rosa	Mirador Playa Naranjo	10.806	-85.643	26-Dec-2008	255	H.Cambronero &F. Quesada	JQ553810
Ethmia mnesicosma	09-SRNP-101923	Guanacaste	Area de Conservacion Guanacaste	Sector Pitilla	Manta Miranda	11.008	-85.421	28-Jan-2009	539	F.Quesada&R.Franco	GU696668
Ethmia mnesicosma	09-SRNP-105307	Guanacaste	Area de Conservacion Guanacaste	Sector Mundo Nuevo	Manta Canon	10.77	-85.373	21-Jun-2009	700	R.Franco&S.Rios	GU700089
Ethmia mnesicosma	09-SRNP-105559	Guanacaste	Area de Conservacion Guanacaste	Sector Mundo Nuevo	Manta Canon	10.77	-85.373	22-Jun-2009	700	R.Franco&S.Rios	GU699597
Ethmia mnesicosma	09-SRNP-109244	Guanacaste	Area de Conservacion Guanacaste	Sector Mundo Nuevo	Manta Canon	10.77	-85.373	17-Oct-2009	700	S.Rios&F.Quesada	HM408808
Ethmia mnesicosma	09-SRNP-56609	Guanacaste	Area de Conservacion Guanacaste	Sector Mundo Nuevo	Camino Pozo Tres	10.771	-85.374	2009-06-27	733	Jose Cortez	HM887109
Ethmia mnesicosma	09-SRNP-56610	Guanacaste	Area de Conservacion Guanacaste	Sector Mundo Nuevo	Camino Pozo Tres	10.771	-85.374	2009-06-27	733	Jose Cortez	HM887118
Ethmia mnesicosma	09-SRNP-56617	Guanacaste	Area de Conservacion Guanacaste	Sector Mundo Nuevo	Camino Pozo Tres	10.771	-85.374	2009-06-27	733	Jose Cortez	HM887119
Ethmia mnesicosma	09-SRNP-56618	Guanacaste	Area de Conservacion Guanacaste	Sector Mundo Nuevo	Camino Pozo Tres	10.771	-85.374	2009-06-27	733	Jose Cortez	HM887117
Ethmia mnesicosma	10-SRNP-114769	Guanacaste	Area de Conservacion Guanacaste	Sector Pailas	Manta Rio Blanco	10.775	-85.35	10-Aug-2010	790	H.Cambronero&S.Rios	JN269927
Ethmia mnesicosma	10-SRNP-115520	Guanacaste	Area de Conservacion Guanacaste	Santa Maria	Santa Maria	10.765	-85.303	11-May-2010	832	R.Franco&F.Quesada	JN269929
Ethmia mnesicosma	10-SRNP-115642	Guanacaste	Area de Conservacion Guanacaste	Santa Maria	Santa Maria	10.765	-85.303	11-Jun-2010	832	R.Franco&F.Quesada
Ethmia mnesicosma	10-SRNP-13736	Guanacaste	Guanacaste	Area de Conservacion Guanacaste	Sector Santa Rosa	10.838	-85.619	1-Aug-2010	295	Daniel H. Janzen	JQ528634
Ethmia mnesicosma	10-SRNP-21092	Guanacaste	Area de Conservacion Guanacaste	Sector Del Oro	Quebrada Trigal	11.027	-85.495	2010-06-03	290	Lucia Ríos	JQ530724
Ethmia mnesicosma	10-SRNP-22094	Guanacaste	Area de Conservacion Guanacaste	Sector Del Oro	Sendero Puertas	11.011	-85.488	2010-09-13	400	Elieth Cantillano	JQ529986
Ethmia mnesicosma	10-SRNP-3698	Guanacaste	Area de Conservacion Guanacaste	Sector San Cristobal	Tajo Angeles	10.865	-85.415	2010-07-08	540	Carolina Cano	JQ532018
Ethmia mnesicosma	10-SRNP-3815	Guanacaste	Area de Conservacion Guanacaste	Sector San Cristobal	Tajo Angeles	10.865	-85.415	2010-07-12	540	Elda Araya	JQ530638
Ethmia mnesicosma	10-SRNP-3816	Guanacaste	Area de Conservacion Guanacaste	Sector San Cristobal	Tajo Angeles	10.865	-85.415	2010-07-12	540	Elda Araya	JQ530153
Ethmia mnesicosma	10-SRNP-3842	Guanacaste	Area de Conservacion Guanacaste	Sector San Cristobal	Tajo Angeles	10.865	-85.415	2010-07-12	540	Gloria Sihezar	JQ532019
Ethmia mnesicosma	10-SRNP-3851	Guanacaste	Area de Conservacion Guanacaste	Sector San Cristobal	Tajo Angeles	10.865	-85.415	2010-07-13	540	Gloria Sihezar	JQ532021
Ethmia mnesicosma	10-SRNP-3856	Guanacaste	Area de Conservacion Guanacaste	Sector San Cristobal	Tajo Angeles	10.865	-85.415	2010-07-13	540	Gloria Sihezar	JQ530640
Ethmia mnesicosma	10-SRNP-3866	Guanacaste	Area de Conservacion Guanacaste	Sector San Cristobal	Tajo Angeles	10.865	-85.415	2010-07-13	540	Gloria Sihezar	JQ532020
Ethmia mnesicosma	10-SRNP-3869	Guanacaste	Area de Conservacion Guanacaste	Sector San Cristobal	Tajo Angeles	10.865	-85.415	2010-07-13	540	Gloria Sihezar	JQ532195
Ethmia mnesicosma	10-SRNP-3873	Guanacaste	Area de Conservacion Guanacaste	Sector San Cristobal	Tajo Angeles	10.865	-85.415	2010-07-13	540	Gloria Sihezar	JQ530637
Ethmia mnesicosma	10-SRNP-3888	Guanacaste	Area de Conservacion Guanacaste	Sector San Cristobal	Tajo Angeles	10.865	-85.415	2010-07-13	540	Gloria Sihezar	JQ532361
Ethmia mnesicosma	11-SRNP-100967	Guanacaste	Area de Conservacion Guanacaste	Sector Santa Maria	Santa Maria	10.765	-85.303	04-Feb-2011	832	H.Cambronero&F.Quesada
Ethmia mnesicosma	11-SRNP-104651	Guanacaste	Area de Conservacion Guanacaste	Sector Maritza	Maritza	10.957	-85.495	30-Sep-2011	548	S.Rios&H.Cambronero
Ethmia nicholsonorum	09-SRNP-1050	Alajuela	Area de Conservacion Guanacaste	Sector San Cristobal	Puente Palma	10.916	-85.379	15-Apr-2009	460	Elda Araya	HM431703
Ethmia nicholsonorum	09-SRNP-1051	Alajuela	Area de Conservacion Guanacaste	Sector San Cristobal	Puente Palma	10.916	-85.379	15-Apr-2009	460	Elda Araya	HM431705
Ethmia nicholsonorum	09-SRNP-1052	Alajuela	Area de Conservacion Guanacaste	Sector San Cristobal	Puente Palma	10.916	-85.379	16-Apr-2009	460	Elda Araya	HM431707
Ethmia nicholsonorum	09-SRNP-1053	Alajuela	Area de Conservacion Guanacaste	Sector San Cristobal	Puente Palma	10.916	-85.379	19-Apr-2009	460	Elda Araya	HM431706
Ethmia nicholsonorum	09-SRNP-1054	Alajuela	Area de Conservacion Guanacaste	Sector San Cristobal	Puente Palma	10.916	-85.379	15-Apr-2009	460	Elda Araya	HM431711
Ethmia nigritaenia	06-SRNP-100563	Guanacaste	Area de Conservacion Guanacaste	Sector Santa Elena	Mirador Rio Cuajiniquil	10.8984	-85.6188	27-Jan-2006	242	R.Franco&F.Quesada	JQ577538
Ethmia nigritaenia	06-SRNP-104472	Guanacaste	Area de Conservacion Guanacaste	Sector Santa Elena	La Angostura	10.8559	-85.6702	26-May-2006	300	F.Quesada&R.Franco	JQ570324
Ethmia nigritaenia	06-SRNP-105902	Guanacaste	Area de Conservacion Guanacaste	Sector Santa Elena	La Angostura	10.8559	-85.6702	24-Jul-2006	300	F.Quesada&R.Franco	JQ571323
Ethmia nigritaenia	07-SRNP-105353	Guanacaste	Area de Conservacion Guanacaste	Sector Santa Elena	Mirador Rio Cuajiniquil	10.8984	-85.6188	14-Jun-2007	242	F.Quesada&R.Franco	JQ568254
Ethmia nigritaenia	08-SRNP-108872	Guanacaste	Area de Conservacion Guanacaste	Sector Santa Rosa	Mirador Patos	10.821	-85.633	26-Dec-2008	251	R.Franco&S.Rios	JQ553945
Ethmia nigritaenia	09-SRNP-104661	Guanacaste	Area de Conservacion Guanacaste	Sector Santa Elena	La Angostura	10.856	-85.67	25-May-2009	300	F.Quesada&R.Franco	GU698379
Ethmia nigritaenia	09-SRNP-111274	Guanacaste	Area de Conservacion Guanacaste	Sector Santa Elena	Manta Potrero Grande	10.843	-85.78	15-Dec-2009	20	R.Franco&H.Cambronero	HM410755
Ethmia nigritaenia	11-SRNP-103294	Guanacaste	Area de Conservacion Guanacaste	Sector Santa Rosa	Luces	10.854	-85.609	30-May-2011	575	R.Franco & S.Rios	JQ546717
Ethmia nigritaenia	11-SRNP-103562	Guanacaste	Area de Conservacion Guanacaste	Sector Santa Rosa	Luces	10.854	-85.609	31-May-2011	575	H.Cambronero & S.Rios	JQ546077
Ethmia nigritaenia	11-SRNP-103563	Guanacaste	Area de Conservacion Guanacaste	Sector Santa Rosa	Luces	10.854	-85.609	31-May-2011	575	H.Cambronero & S.Rios	JQ546078
Ethmia nigritaenia	11-SRNP-103652	Guanacaste	Area de Conservacion Guanacaste	Sector Santa Rosa	Luces	10.854	-85.609	01-Jun-2011	575	H.Cambronero & S.Rios	JQ547010
Ethmia nigritaenia	11-SRNP-104347	Guanacaste	Area de Conservacion Guanacaste	Sector Santa Elena	La Angostura	10.856	-85.67	26-Sep-2011	300	S.Rios & R.Franco	JQ547681
Ethmia nigritaenia	11-SRNP-104471	Guanacaste	Area de Conservacion Guanacaste	Sector Santa Elena	La Angostura	10.856	-85.67	27-Sep-2011	300	H.Cambronero&R.Franco	JQ547803
Ethmia nigritaenia	11-SRNP-104531	Guanacaste	Area de Conservacion Guanacaste	Sector Santa Elena	Mirador Rio Cuajiniquil	10.898	-85.619	28-Sep-2011	242	H.Cambronero&S.Rios	JQ547863
Ethmia nigritaenia	11-SRNP-105837	Guanacaste	Area de Conservacion Guanacaste	Sector Murcielago	Mirador Nance	10.898	-85.732	23-Nov-2011	133	S.Rios&R.Franco
Ethmia nigritaenia	93-SRNP-4250	Guanacaste	Area de Conservacion Guanacaste	Sector Santa Rosa	Vado Rio Calera	10.803	-85.674	28-Sep-1993	10	gusaneros
Ethmia normgershenzi	08-SRNP-32759	Guanacaste	Area de Conservacion Guanacaste	Sector Pitilla	Sendero Rotulo	11.014	-85.424	23-Nov-2008	510	Calixto Moraga	HM431656
Ethmia normgershenzi	09-SRNP-108130	Alajuela	Area de Conservacion Guanacaste	Sector Rincon Rainforest	Estacion Leiva	10.943	-85.318	17-Sep-2009	454	F.Quesada&R.Franco	HM409473
Ethmia normgershenzi	11-SRNP-30760	Guanacaste	Area de Conservacion Guanacaste	Sector Pitilla	Estación Pitilla	10.9893	-85.4258	2011-03-19	540	Manuel Ríos	JQ528781
Ethmia normgershenzi	11-SRNP-41868	Alajuela	Area de Conservacion Guanacaste	Sector Rincon Rainforest	Estación Caribe	10.902	-85.275	26-apr-2011	415	Pablo Umaña	JQ529408
Ethmia normgershenzi	11-SRNP-41973	Alajuela	Area de Conservacion Guanacaste	Sector Rincon Rainforest	Sendero Anonas	10.905	-85.279	26-apr-2011	405	Pablo Umaña	JQ529409
Ethmia normgershenzi	12-SRNP-31001	Guanacaste	Area de Conservacion Guanacaste	Sector Pitilla	Sendero Caribe	10.9928	-85.4294	2012-06-06	660	Calixto Moraga
Ethmia normgershenzi	12-SRNP-69689	Alajuela	Area de Conservacion Guanacaste	Sector Rincon Rainforest	Jacobo	10.9408	-85.3177	4-apr-2012	461	Edwin Apu
Ethmia perpulchra	12-SRNP-104857	Guanacaste	Area de Conservacion Guanacaste	Sector Santa María	Mirador Santa Maria	10.7663	10.7663	17-Aug-2012	920	H.Cambronero&S.Rios
Ethmia perpulchra	13-SRNP-100130	Guanacaste	Area de Conservacion Guanacaste	Sector Santa María	Manta Naranjal	10.7698	-85.2859	2013-02-09	866	R.Franco&S.Rios
Ethmia perpulchra	13-SRNP-100327	Guanacaste	Area de Conservacion Guanacaste	Sector Santa María	Manta Naranjal	10.7698	-85.2859	2013-02-11	866	S.Rios&H.Cambronero
Ethmia petersterlingi	09-SRNP-109557	Guanacaste	Area de Conservacion Guanacaste	Mundo Nuevo	Pozo # 3	10.768	-85.373	16-Oct-2009	634	H. Cambronero & F.Quesada	HM410651
Ethmia petersterlingi	09-SRNP-109881	Guanacaste	Area de Conservacion Guanacaste	Mundo Nuevo	Manta Canon	10.77	-85.373	18-Oct-2009	700	H.Cambronero & F.Quesada	HM411489
Ethmia petersterlingi	10-SRNP-114754	Guanacaste	Area de Conservacion Guanacaste	Sector Pailas	Manta Rio Blanco	10.775	-85.35	10-Aug-2010	790	H.Cambronero&S.Rios	JN269922
Ethmia petersterlingi	10-SRNP-55705	Guanacaste	Area de Conservacion Guanacaste	Mundo nuevo	Punta Plancha	10.742	-85.427	16.jun-2010	420	Mariano Pereira	JQ530031
Ethmia petersterlingi	11-SRNP-105045	Guanacaste	Area de Conservacion Guanacaste	Sector Horizontes	Bajo Sombra	10.704	-85.599	24-Oct-2011	181	H.Cambronero&S.Rios
Ethmia phylacis	06-SRNP-104311	Guanacaste	Area de Conservacion Guanacaste	Sector Santa Elena	La Angostura	10.8559	-85.6702	25-May-2006	300	F.Quesada&R.Franco	JQ570200
Ethmia phylacis	06-SRNP-104313	Guanacaste	Area de Conservacion Guanacaste	Sector Santa Elena	La Angostura	10.8559	-85.6702	25-May-2006	300	F.Quesada&R.Franco	JQ570201
Ethmia phylacis	06-SRNP-104314	Guanacaste	Area de Conservacion Guanacaste	Sector Santa Elena	La Angostura	10.8559	-85.6702	25-May-2006	300	F.Quesada&R.Franco	JQ570202
Ethmia phylacis	09-SRNP-104703	Guanacaste	Area de Conservacion Guanacaste	Sector Santa Elena	La Angostura	10.856	-85.67	25-May-2009	300	F.Quesada&R.Franco	GU698419
Ethmia phylacis	09-SRNP-104704	Guanacaste	Area de Conservacion Guanacaste	Sector Santa Elena	La Angostura	10.856	-85.67	25-May-2009	300	F.Quesada&R.Franco	GU698420
Ethmia randyjonesi	07-SRNP-102811	Guanacaste	Area de Conservacion Guanacaste	Hotel Borinquen	Canopy Tours	10.8126	-85.4025	17-Apr-2007	700	S.Rios&H.Cambronero	JQ566103
Ethmia randyjonesi	07-SRNP-106731	Guanacaste	Area de Conservacion Guanacaste	Sector Cacao	Estacion Gongora	10.887	-85.4744	10-Aug-2007	570	S.Rios&H.Cambronero	JQ569426
Ethmia randyjonesi	07-SRNP-108189	Guanacaste	Area de Conservacion Guanacaste	Sector Cacao	Roca verde	10.894	-85.436	12-Aug-2007	835	F.Quesada&R.Franco	JQ560604
Ethmia randyjonesi	08-SRNP-101529	Guanacaste	Area de Conservacion Guanacaste	Sector Cacao	Estacion Gongora	10.884	-85.473	29-May-2008	557	F.Quesada&R.Franco	JQ557361
Ethmia randyjonesi	08-SRNP-104951	Guanacaste	Area de Conservacion Guanacaste	Sector Del Oro	Serrano	11	-85.456	01-Aug-2008	585	R.Franco&H.Cambronero	JQ550500
Ethmia randyjonesi	09-SRNP-109980	Guanacaste	Area de Conservacion Guanacaste	Mundo Nuevo	Pozo # 3	10.768	-85.372	18-Oct-2009	634	R.Franco&S.Rios	HM401588
Ethmia randyjonesi	09-SRNP-110144	Guanacaste	Area de Conservacion Guanacaste	Sector Del Oro	Sendero Manta	10.997	-85.457	15-Nov-2009	610	F Quesada&H Cambronero	HM401750
Ethmia randyjonesi	10-SRNP-109304	Guanacaste	Area de Conservacion Guanacaste	Sector Pailas	Manta Mona	10.792	-85.462	14-Jun-2010	1055	R.Franco & F.Quesada	HQ936075
Ethmia randyjonesi	10-SRNP-111814	Guanacaste	Area de Conservacion Guanacaste	Sector Cacao	Laboratorio	10.927	-85.468	08-Aug-2010	1150	H.Cambronero&R.Franco	JF845026
Ethmia randyjonesi	10-SRNP-114011	Guanacaste	Area de Conservacion Guanacaste	Sector Pailas	Manta Rio Blanco	10.775	-85.35	09-Oct-2010	790	S.Rios&R.Franco	JN269920
Ethmia randyjonesi	10-SRNP-114012	Guanacaste	Area de Conservacion Guanacaste	Sector Pailas	Manta Rio Blanco	10.775	-85.35	09-Oct-2010	790	S.Rios&R.Franco	JN269921
Ethmia randyjonesi	10-SRNP-114465	Guanacaste	Area de Conservacion Guanacaste	Sector Pailas	Palmeras	10.811	-85.347	10-Jun-2010	1368	S.Rios&R.Franco	JN269916
Ethmia randyjonesi	11-SRNP-104713	Guanacaste	Area de Conservacion Guanacaste	Sector Maritza	Maritza	10.957	-85.495	30-Sep-2011	548	S.Rios&H.Cambronero
Ethmia scythropa	02-SRNP-16119	Guanacaste	Area de Conservacion Guanacaste	Sector Del Oro	Mena Central	11.03	-85.454	13-Jul-2002	345	Manuel Pereira	JQ540894
Ethmia scythropa	02-SRNP-16140	Guanacaste	Area de Conservacion Guanacaste	Sector Del Oro	Mena Central	11.03	-85.454	13-Jul-2002	345	Manuel Pereira	JQ540893
Ethmia scythropa	03-SRNP-15570	Guanacaste	Area de Conservacion Guanacaste	Sector Del Oro	Camino Mangos	11.008	-85.479	15-Jul-2003	480	Manuel Pereira	JQ540900
Ethmia scythropa	05-SRNP-22063	Guanacaste	Area de Conservacion Guanacaste	Sector Del Oro	Sendero Puertas	11.011	-85.488	15-Jul-2005	400	Lucia Rios	JQ540898
Ethmia scythropa	05-SRNP-22123	Guanacaste	Area de Conservacion Guanacaste	Sector Del Oro	San Antonio	11.035	-85.445	04-Jul-2005	335	Roster Moraga	JQ540895
Ethmia scythropa	05-SRNP-22148	Guanacaste	Area de Conservacion Guanacaste	Sector Del Oro	Sendero Puertas	11.011	-85.488	17-Jul-2005	400	Roster Moraga	JQ540891
Ethmia scythropa	05-SRNP-22150	Guanacaste	Area de Conservacion Guanacaste	Sector Del Oro	Quebrada Romero	11.005	-85.474	11-Jul-2005	490	Roster Moraga	JQ540892
Ethmia scythropa	05-SRNP-22159	Guanacaste	Area de Conservacion Guanacaste	Sector Del Oro	Quebrada Romero	11.005	-85.474	05-Jul-2005	490	Roster Moraga	JQ540897
Ethmia scythropa	05-SRNP-22416.1	Guanacaste	Area de Conservacion Guanacaste	Sector Del Oro	Margarita	11.032	-85.44	02-Aug-2005	380	Lucia Rios	JQ540899
Ethmia scythropa	05-SRNP-22638	Guanacaste	Area de Conservacion Guanacaste	Sector Del Oro	Sendero Puertas	11.011	-85.488	24-Jul-2005	400	Lucia Rios	JQ540896
Ethmia scythropa	06-SRNP-102759	Guanacaste	Area de Conservacion Guanacaste	Sector Pitilla	Estacion Pitilla	10.9893	-85.4258	02-Mar-2006	675	R.Franco&F.Quesada	JQ579125
Ethmia scythropa	06-SRNP-103001	Guanacaste	Area de Conservacion Guanacaste	Sector Pitilla	Estacion Pitilla	10.9893	-85.4258	03-Mar-2006	675	R.Franco&F.Quesada	JQ579304
Ethmia scythropa	06-SRNP-103002	Guanacaste	Area de Conservacion Guanacaste	Sector Pitilla	Estacion Pitilla	10.9893	-85.4258	03-Mar-2006	675	R.Franco&F.Quesada	JQ579305
Ethmia scythropa	06-SRNP-103085	Guanacaste	Area de Conservacion Guanacaste	Sector Pitilla	Estacion Pitilla	10.9893	-85.4258	12-Apr-2006	675	F.Quesada&R.Franco	JQ579373
Ethmia scythropa	06-SRNP-106171	Guanacaste	Area de Conservacion Guanacaste	Sector Del Oro	Serrano	11.0002	-85.4562	23-Aug-2006	585	F.Quesada&R.Franco
Ethmia scythropa	06-SRNP-109030	Guanacaste	Area de Conservacion Guanacaste	Del Oro	Lote Serrano	11.0002	-85.4562	20-Nov-2006	585	H. Cambronero&S. Rios
Ethmia scythropa	06-SRNP-31481	Guanacaste	Area de Conservacion Guanacaste	Sector Pitilla	Sendero Naciente	10.987	-85.428	14-May-2006	700	Petrona Rios	JQ543618
Ethmia scythropa	06-SRNP-31484	Guanacaste	Area de Conservacion Guanacaste	Sector Pitilla	Sendero Naciente	10.987	-85.428	13-May-2006	700	Petrona Rios	JQ543620
Ethmia scythropa	06-SRNP-31486	Guanacaste	Area de Conservacion Guanacaste	Sector Pitilla	Sendero Naciente	10.987	-85.428	14-May-2006	700	Petrona Rios	JQ543621
Ethmia scythropa	06-SRNP-31571	Guanacaste	Area de Conservacion Guanacaste	Sector Pitilla	Sendero Naciente	10.987	-85.428	07-May-2006	700	Wilberth Araya Alegria	JQ543619
Ethmia scythropa	07-SRNP-100480	Guanacaste	Area de Conservacion Guanacaste	Sector Pitilla	Estacion Pitilla	10.9893	-85.4258	11-Feb-2007	675	F.Quesada & H.Cambronero	JQ574302
Ethmia scythropa	07-SRNP-100481	Guanacaste	Area de Conservacion Guanacaste	Sector Pitilla	Estacion Pitilla	10.9893	-85.4258	11-Feb-2007	675	F.Quesada & H.Cambronero	JQ574303
Ethmia scythropa	07-SRNP-101025	Guanacaste	Area de Conservacion Guanacaste	Sector Pitilla	Estacion Pitilla	10.9893	-85.4258	17-Feb-2007	675	F.Quesada&H.Cambronero	JQ564711
Ethmia scythropa	07-SRNP-101026	Guanacaste	Area de Conservacion Guanacaste	Sector Pitilla	Estacion Pitilla	10.9893	-85.4258	17-Feb-2007	675	F.Quesada&H.Cambronero	JQ564712
Ethmia scythropa	07-SRNP-108184	Guanacaste	Area de Conservacion Guanacaste	Sector Cacao	Roca verde	10.894	-85.436	12-Aug-2007	835	F.Quesada&R.Franco	JQ560599
Ethmia scythropa	07-SRNP-108185	Guanacaste	Area de Conservacion Guanacaste	Sector Cacao	Roca verde	10.894	-85.436	12-Aug-2007	835	F.Quesada&R.Franco	JQ560600
Ethmia scythropa	07-SRNP-108186	Guanacaste	Area de Conservacion Guanacaste	Sector Cacao	Roca verde	10.894	-85.436	12-Aug-2007	835	F.Quesada&R.Franco	JQ560601
Ethmia scythropa	07-SRNP-109610	Alajuela	Area de Conservacion Guanacaste	Del Oro	Sendero Manta	10.997	-85.457	07-Nov-2007	610	F.Quesada&R.Franco	JQ561857
Ethmia scythropa	07-SRNP-109611	Alajuela	Area de Conservacion Guanacaste	Del Oro	Sendero Manta	10.997	-85.457	07-Nov-2007	610	F.Quesada&R.Franco	JQ561858
Ethmia scythropa	07-SRNP-109612	Alajuela	Area de Conservacion Guanacaste	Del Oro	Sendero Manta	10.997	-85.457	07-Nov-2007	610	F.Quesada&R.Franco	JQ561859
Ethmia scythropa	07-SRNP-110890	Alajuela	Area de Conservacion Guanacaste	Rincon Rainforest	Estacion Caribe (Rio Francia)	10.901	-85.27	10-Nov-2007	391	F.Quesada&R.Franco	JQ563055
Ethmia scythropa	07-SRNP-114003	Guanacaste	Area de Conservacion Guanacaste	Rincon Rainforest	Estacion Caribe	10.901	-85.276	11-Dec-2007	391	F. Quesada & R.Franco	JQ556006
Ethmia scythropa	08-SRNP-100234	Alajuela	Area de Conservacion Guanacaste	Sector San Cristobal	Estacion San Gerardo	10.88	-85.389	02-Jan-2008	575	R.Franco&H.Cambronero	JQ556143
Ethmia scythropa	08-SRNP-101760	Guanacaste	Area de Conservacion Guanacaste	Del Oro	Serrano	11	-85.456	31-May-2008	585	R.Franco&F.Quesada	JQ557575
Ethmia scythropa	08-SRNP-104018	Guanacaste	Area de Conservacion Guanacaste	Sector Cacao	Bosque aguirre	11.004	-85.441	02-Jul-2008	571	F.Quesada&H.Cambronero	JQ549636
Ethmia scythropa	08-SRNP-104677	Guanacaste	Area de Conservacion Guanacaste	Sector Pitilla	Colocho	11.026	-85.41	30-Jul-2008	390	R.Franco&H.Cambronero	JQ550243
Ethmia scythropa	08-SRNP-106235	Alajuela	Area de Conservacion Guanacaste	Estacion Botarrama	Manta Porton	10.96	-85.282	27-Sep-2008	147	F.Quesada	JQ551572
Ethmia scythropa	08-SRNP-107095	Guanacaste	Area de Conservacion Guanacaste	Quica	Quica	10.997	-85.397	29-Sep-2008	487	H.Cambroero&S.Rios	JQ552352
Ethmia scythropa	08-SRNP-107759	Alajuela	Area de Conservacion Guanacaste	Estacion Botarrama	Manta Porton	10.96	-85.282	28-Oct-2008	147	F.Quesada&R.Franco	JQ552958
Ethmia scythropa	08-SRNP-21493	Guanacaste	Area de Conservacion Guanacaste	Sector Del Oro	Quebrada Romero	11.005	-85.474	06-Jul-2008	490	Elieth Cantillano	GU648748
Ethmia scythropa	09-SRNP-100617	Guanacaste	Area de Conservacion Guanacaste	Rincon Rainforest	Rio Francia	10.904	-85.287	24-Jan-2009	410	R.Franco & S.Rios	JQ544753
Ethmia scythropa	09-SRNP-100619	Guanacaste	Area de Conservacion Guanacaste	Rincon Rainforest	Rio Francia	10.904	-85.287	24-Jan-2009	410	R.Franco & S.Rios	JQ544755
Ethmia scythropa	09-SRNP-101597	Guanacaste	Area de Conservacion Guanacaste	Sector Pitilla	pasmompa (el naranjal)	11.027	-85.41	27-Jan-2009	400	H.Cambronero & S.Rios	GU696788
Ethmia scythropa	09-SRNP-107083	Alajuela	Area de Conservacion Guanacaste	Leiva	Potrero Chaves	10.943	-85.318	18-Aug-2009	454	H Cambronero&S Rios	GU699083
Ethmia scythropa	09-SRNP-110145	Guanacaste	Area de Conservacion Guanacaste	Sector Del Oro	Sendero Manta	10.997	-85.457	15-Nov-2009	610	F Quesada&H Cambronero	HM401751
Ethmia scythropa	09-SRNP-110146	Guanacaste	Area de Conservacion Guanacaste	Sector Del Oro	Sendero Manta	10.997	-85.457	15-Nov-2009	610	F Quesada&H Cambronero	HM401752
Ethmia scythropa	09-SRNP-110356	Guanacaste	Area de Conservacion Guanacaste	Sector Del Oro	Serrano	11	-85.456	15-Nov-2009	585	S.Rios & R.Franco	HM401956
Ethmia scythropa	09-SRNP-110389	Guanacaste	Area de Conservacion Guanacaste	Sector Del Oro	Serrano	11	-85.456	15-Nov-2009	585	S.Rios & R.Franco	HM409823
Ethmia scythropa	09-SRNP-110524	Guanacaste	Area de Conservacion Guanacaste	Sector Del Oro	Serrano	11	-85.456	16-Nov-2009	585	S.Rios & H.Cambronero	HM409966
Ethmia scythropa	09-SRNP-110525	Guanacaste	Area de Conservacion Guanacaste	Sector Del Oro	Serrano	11	-85.456	16-Nov-2009	585	S.Rios & H.Cambronero	HM409967
Ethmia scythropa	09-SRNP-110774	Guanacaste	Area de Conservacion Guanacaste	Sector Del Oro	Sendero Manta	10.997	-85.457	17-Nov-2009	610	R.Franco&F.Quesada	HM410235
Ethmia scythropa	10-SRNP-101161	Alajuela	Area de Conservacion Guanacaste	Albergue Oscar	Termales	10.864	-85.324	12-Jan-2010	694	R.Franco&F.Quesada	HM404165
Ethmia scythropa	10-SRNP-101553	Alajuela	Area de Conservacion Guanacaste	Albergue Oscar	Tunel	10.868	-85.327	13-Jan-2010	708	F.Quesada&R.Franco	HM402462
Ethmia scythropa	10-SRNP-102464	Alajuela	Area de Conservacion Guanacaste	Albergue Oscar	Casa	10.866	-85.326	14-Jan-2010	725	F.Quesada&S.Rios	HM403375
Ethmia scythropa	10-SRNP-106189	Alajuela	Area de Conservacion Guanacaste	Sector Rincon Rain Forest	Albergue Oscar Casa	10.866	-85.326	15-Feb-2010	725	R.Franco & H.Cambronero	HQ934760
Ethmia scythropa	10-SRNP-106837	Alajuela	Area de Conservacion Guanacaste	Sector Rincon Rain Forest	Manta Hugo	10.881	-85.268	14-Mar-2009	491	F.Quesada&S.Rios	HQ556374
Ethmia scythropa	10-SRNP-106843	Alajuela	Area de Conservacion Guanacaste	Sector Rincon Rain Forest	Manta Hugo	10.881	-85.268	14-Mar-2009	491	F.Quesada&S.Rios	HQ556380
Ethmia scythropa	10-SRNP-107205	Alajuela	Area de Conservacion Guanacaste	Sector Rincon Rain Forest	Manta Hugo	10.881	-85.268	15-Mar-2009	491	H.Cambronero&S.Rios	HQ556716
Ethmia scythropa	10-SRNP-107206	Alajuela	Area de Conservacion Guanacaste	Sector Rincon Rain Forest	Manta Hugo	10.881	-85.268	15-Mar-2009	491	H.Cambronero&S.Rios	HQ556717
Ethmia scythropa	10-SRNP-107207	Alajuela	Area de Conservacion Guanacaste	Sector Rincon Rain Forest	Manta Hugo	10.881	-85.268	15-Mar-2009	491	H.Cambronero&S.Rios	HQ556718
Ethmia scythropa	10-SRNP-107283	Alajuela	Area de Conservacion Guanacaste	Sector Rincon Rain Forest	Manta Hugo	10.881	-85.268	15-Mar-2009	491	H.Cambronero&S.Rios	HQ556794
Ethmia scythropa	10-SRNP-109720	Guanacaste	Area de Conservacion Guanacaste	Sector Cacao	Laboratorio	10.927	-85.468	07-Aug-2010	1150	H.Cambronero&S.Rios	JF844102
Ethmia scythropa	10-SRNP-109780	Guanacaste	Area de Conservacion Guanacaste	Sector Cacao	Laboratorio	10.927	-85.468	07-Aug-2010	1150	H.Cambronero&S.Rios	JF844162
Ethmia scythropa	10-SRNP-110067	Guanacaste	Area de Conservacion Guanacaste	Sector Cacao	Laboratorio	10.927	-85.468	07-Sep-2010	1150	S.Rios&R.Franco	JF844427
Ethmia scythropa	10-SRNP-110089	Guanacaste	Area de Conservacion Guanacaste	Sector Cacao	Laboratorio	10.927	-85.468	07-Sep-2010	1150	S.Rios&R.Franco	JF844443
Ethmia scythropa	10-SRNP-110183	Guanacaste	Area de Conservacion Guanacaste	Sector Cacao	Laboratorio	10.927	-85.468	07-Sep-2010	1150	S.Rios&R.Franco	JF844533
Ethmia scythropa	10-SRNP-111815	Guanacaste	Area de Conservacion Guanacaste	Sector Cacao	Laboratorio	10.927	-85.468	08-Aug-2010	1150	H.Cambronero&R.Franco	JF845027
Ethmia scythropa	10-SRNP-112789	Guanacaste	Area de Conservacion Guanacaste	Sector Cacao	Toma de Agua	10.93	-85.465	08-Oct-2010	1160	S.Rios&F.Quesada	JN269913
Ethmia scythropa	11-SRNP-100048	Alajuela	Area de Conservacion Guanacaste	Sector Rincon Rain Forest	Albergue Oscar	10.866	-85.327	01-Mar-2011	719	H.Cambronero&F.Quesada	JN269932
Ethmia scythropa	11-SRNP-101557	Guanacaste	Area de Conservacion Guanacaste	Sector Pitilla	Estacion Pitilla	10.989	-85.426	01-Apr-2011	675	H.Cambronero&R.Franco	JQ545050
Ethmia scythropa	11-SRNP-102267	Guanacaste	Area de Conservacion Guanacaste	Sector Pitilla	Estacion Pitilla	10.989	-85.426	03-Apr-2011	675	H.Cambronero & S.Rios	JQ545753
Ethmia scythropa	11-SRNP-102528	Guanacaste	Area de Conservacion Guanacaste	Sector Pitilla	Sector Pitilla	10.989	-85.426	04-Apr-2011	675	H.Cambronero & S.Rios
Ethmia scythropa	11-SRNP-102657	Guanacaste	Area de Conservacion Guanacaste	Sector Pitilla	Sendero Memo	10.985	-85.428	04-Apr-2011	774	R.Franco & S.Rios	JQ546071
Ethmia scythropa	11-SRNP-102660	Guanacaste	Area de Conservacion Guanacaste	Sector Pitilla	Sendero Memo	10.985	-85.428	04-Apr-2011	774	R.Franco & S.Rios	JQ546104
Ethmia scythropa	11-SRNP-104165	Guanacaste	Area de Conservacion Guanacaste	Sector Maritza	Maritza	10.957	-85.495	05-Jun-2011	548	H.Cambronero & R.Franco	JQ547507
Ethmia scythropa	11-SRNP-104166	Guanacaste	Area de Conservacion Guanacaste	Sector Maritza	Maritza	10.957	-85.495	05-Jun-2011	548	H.Cambronero & R.Franco	JQ547508
Ethmia scythropa	11-SRNP-104248	Guanacaste	Area de Conservacion Guanacaste	Sector Maritza	Casa Rafa	10.959	-85.495	04-Jun-2011	579	H.Cambronero & R.Franco	JQ547587
Ethmia similatella	09-SRNP-14032	Guanacaste	Area de Conservacion Guanacaste	Sector Santa Rosa	Camino Borrachos	10.843	-85.616	15-Jul-2009	295	Guillermo Pereira	HM885667
Ethmia similatella	11-SRNP-103283	Guanacaste	Area de Conservacion Guanacaste	Sector Santa Rosa	Luces	10.854	-85.609	30-May-2011	575	R.Franco & S.Rios	JQ546708
Ethmia similatella	11-SRNP-103728	Guanacaste	Area de Conservacion Guanacaste	Sector Santa Rosa	Luces	10.854	-85.609	01-Jun-2011	575	H.Cambronero & R.Franco	JQ547084
Ethmia stephenrumseyi	09-SRNP-106457	Guanacaste	Area de Conservacion Guanacaste	Sector Cacao	Estacion Cacao	10.927	-85.468	21-Jul-2009	1150	R.Franco&S.Rios	GU699243
Ethmia stephenrumseyi	09-SRNP-106458	Guanacaste	Area de Conservacion Guanacaste	Sector Cacao	Estacion Cacao	10.927	-85.468	21-Jul-2009	1150	R.Franco&S.Rios	GU699229
Ethmia stephenrumseyi	10-SRNP-109721	Guanacaste	Area de Conservacion Guanacaste	Sector Cacao	Laboratorio	10.927	-85.468	07-Aug-2010	1150	H.Cambronero&S.Rios	JF844103
Ethmia stephenrumseyi	10-SRNP-109722	Guanacaste	Area de Conservacion Guanacaste	Sector Cacao	Laboratorio	10.927	-85.468	07-Aug-2010	1150	H.Cambronero&S.Rios	JF844104
Ethmia stephenrumseyi	10-SRNP-109882	Guanacaste	Area de Conservacion Guanacaste	Sector Cacao	Laboratorio	10.927	-85.468	07-Aug-2010	1150	H.Cambronero&S.Rios	JF844261
Ethmia stephenrumseyi	10-SRNP-110349	Guanacaste	Area de Conservacion Guanacaste	Sector Cacao	Derrumbe	10.931	-85.462	07-Oct-2010	1310	S.Rios&H.Cambronero	JF844698
Ethmia stephenrumseyi	10-SRNP-110495	Guanacaste	Area de Conservacion Guanacaste	Sector Cacao	Derrumbe	10.931	-85.462	07-Oct-2010	1310	S.Rios&H.Cambronero	JF843755
Ethmia stephenrumseyi	10-SRNP-110929	Guanacaste	Area de Conservacion Guanacaste	Sector Cacao	Derrumbe	10.931	-85.462	07-Nov-2010	1310	R.Franco&F.Quesdada	JF845253
Ethmia stephenrumseyi	10-SRNP-111145	Guanacaste	Area de Conservacion Guanacaste	Sector Cacao	Cima	10.933	-85.459	07-Dec-2010	1450	F.Quesada&S.Rios	JF845370
Ethmia stephenrumseyi	10-SRNP-111146	Guanacaste	Area de Conservacion Guanacaste	Sector Cacao	Cima	10.933	-85.459	07-Dec-2010	1450	F.Quesada&S.Rios	JF845371
Ethmia stephenrumseyi	10-SRNP-111147	Guanacaste	Area de Conservacion Guanacaste	Sector Cacao	Cima	10.933	-85.459	07-Dec-2010	1450	F.Quesada&S.Rios	JF845372
Ethmia stephenrumseyi	10-SRNP-111148	Guanacaste	Area de Conservacion Guanacaste	Sector Cacao	Cima	10.933	-85.459	07-Dec-2010	1450	F.Quesada&S.Rios	JF845373
Ethmia stephenrumseyi	10-SRNP-111507	Guanacaste	Area de Conservacion Guanacaste	Sector Cacao	Cima	10.933	-85.459	07-Dec-2010	1450	F.Quesada&S.Rios
Ethmia stephenrumseyi	10-SRNP-111508	Guanacaste	Area de Conservacion Guanacaste	Sector Cacao	Cima	10.933	-85.459	07-Dec-2010	1450	F.Quesada&S.Rios	JF845705
Ethmia stephenrumseyi	10-SRNP-111509	Guanacaste	Area de Conservacion Guanacaste	Sector Cacao	Cima	10.933	-85.459	07-Dec-2010	1450	F.Quesada&S.Rios	JF845706
Ethmia stephenrumseyi	10-SRNP-111809	Guanacaste	Area de Conservacion Guanacaste	Sector Cacao	Laboratorio	10.927	-85.468	08-Aug-2010	1150	H.Cambronero&R.Franco	JF845022
Ethmia stephenrumseyi	10-SRNP-111810	Guanacaste	Area de Conservacion Guanacaste	Sector Cacao	Laboratorio	10.927	-85.468	08-Aug-2010	1150	H.Cambronero&R.Franco
Ethmia stephenrumseyi	10-SRNP-111811	Guanacaste	Area de Conservacion Guanacaste	Sector Cacao	Laboratorio	10.927	-85.468	08-Aug-2010	1150	H.Cambronero&R.Franco	JF845023
Ethmia stephenrumseyi	10-SRNP-111812	Guanacaste	Area de Conservacion Guanacaste	Sector Cacao	Laboratorio	10.927	-85.468	08-Aug-2010	1150	H.Cambronero&R.Franco	JF845024
Ethmia stephenrumseyi	10-SRNP-111813	Guanacaste	Area de Conservacion Guanacaste	Sector Cacao	Laboratorio	10.927	-85.468	08-Aug-2010	1150	H.Cambronero&R.Franco	JF845025
Ethmia stephenrumseyi	10-SRNP-112265	Guanacaste	Area de Conservacion Guanacaste	Sector Cacao	Toma de Agua	10.93	-85.465	08-Sep-2010	1160	S.Rios&R.Franco	JF846113
Ethmia stephenrumseyi	10-SRNP-112266	Guanacaste	Area de Conservacion Guanacaste	Sector Cacao	Toma de Agua	10.93	-85.465	08-Sep-2010	1160	S.Rios&R.Franco	JF846114
Ethmia stephenrumseyi	10-SRNP-112267	Guanacaste	Area de Conservacion Guanacaste	Sector Cacao	Toma de Agua	10.93	-85.465	08-Sep-2010	1160	S.Rios&R.Franco	JF846115
Ethmia stephenrumseyi	10-SRNP-112268	Guanacaste	Area de Conservacion Guanacaste	Sector Cacao	Toma de Agua	10.93	-85.465	08-Sep-2010	1160	S.Rios&R.Franco	JF846116
Ethmia stephenrumseyi	10-SRNP-112269	Guanacaste	Area de Conservacion Guanacaste	Sector Cacao	Toma de Agua	10.93	-85.465	08-Sep-2010	1160	S.Rios&R.Franco	JF846117
Ethmia stephenrumseyi	10-SRNP-112787	Guanacaste	Area de Conservacion Guanacaste	Sector Cacao	Toma de Agua	10.93	-85.465	08-Oct-2010	1160	S.Rios&F.Quesada	JN269911
Ethmia stephenrumseyi	10-SRNP-112788	Guanacaste	Area de Conservacion Guanacaste	Sector Cacao	Toma de Agua	10.93	-85.465	08-Oct-2010	1160	S.Rios&F.Quesada	JN269912
Ethmia stephenrumseyi	11-SRNP-100049	Alajuela	Area de Conservacion Guanacaste	Sector Rincon Rain Forest	Albergue Oscar	10.866	-85.327	01-Mar-2011	719	H.Cambronero&F.Quesada	JN269933
Ethmia stephenrumseyi	11-SRNP-102109	Guanacaste	Area de Conservacion Guanacaste	Sector Pitilla	Estacion Pitilla	10.989	-85.426	02-Apr-2011	675	H.Cambronero & S.Rios	JQ545608
Ethmia stephenrumseyi	INB0004078533	Cartago	Cordillera Volcanica Central	M.N.Guayabo	Est.Guayabo	9.972	-83.692	07-May-2007	1100	M.Moraga
Ethmia stephenrumseyi	INB0004239174	Alajuela	Arenal	San Ramon	Est.Biol.Villa Blanca	10.201	-84.485	23-May-2009	1115	R. Rojas
Ethmia terpnota	06-SRNP-102760	Guanacaste	Area de Conservacion Guanacaste	Sector Pitilla	Estacion Pitilla	10.9893	-85.4258	02-Mar-2006	675	R.Franco&F.Quesada
Ethmia terpnota	09-SRNP-103271	Alajuela	Area de Conservacion Guanacaste	Albergue Oscar	Manta Trocha	10.866	-85.327	25-Mar-2009	719	R.Franco & F.Quesada	GU697257
Ethmia terpnota	09-SRNP-106696	Guanacaste	Area de Conservacion Guanacaste	Sector Cacao	Estacion Cacao	10.927	-85.468	23-Jul-2009	1150	R.Franco&S.Rios	GU698976
Ethmia terpnota	09-SRNP-110617	Guanacaste	Area de Conservacion Guanacaste	Sector Del Oro	Sendero Manta	10.997	-85.457	16-Nov-2009	610	S.Rios & F.Quesada	HM410066
Ethmia terpnota	10-SRNP-100037	Alajuela	Area de Conservacion Guanacaste	Albergue Oscar	Tuenel	10.868	-85.327	12-Jan-2010	708	Sergio Rios	HM411143
Ethmia terpnota	10-SRNP-100341	Alajuela	Area de Conservacion Guanacaste	Albergue Oscar	Tuenel	10.868	-85.327	12-Jan-2010	708	Sergio Rios	HM402765
Ethmia terpnota	10-SRNP-101193	Alajuela	Area de Conservacion Guanacaste	Albergue Oscar	Termales	10.864	-85.324	12-Jan-2010	694	R.Franco&F.Quesada	HM402088
Ethmia terpnota	10-SRNP-101555	Alajuela	Area de Conservacion Guanacaste	Albergue Oscar	Tunel	10.868	-85.327	13-Jan-2010	708	F.Quesada&R.Franco	HM402464
Ethmia terpnota	10-SRNP-101559	Alajuela	Area de Conservacion Guanacaste	Albergue Oscar	Tunel	10.868	-85.327	13-Jan-2010	708	F.Quesada&R.Franco	HM402469
Ethmia terpnota	10-SRNP-102140	Alajuela	Area de Conservacion Guanacaste	Albergue Oscar	Termales	10.864	-85.324	13-Jan-2010	694	F.Quesada&H.Cambronero	HM403082
Ethmia terpnota	10-SRNP-108314	Guanacaste	Area de Conservacion Guanacaste	Cacao	Derrumbe	10.931	-85.462	13-May-2010	1310	S.Rios&F.Quesada	HQ936853
Ethmia terpnota	10-SRNP-111133	Guanacaste	Area de Conservacion Guanacaste	Sector Cacao	Cima	10.933	-85.459	07-Dec-2010	1450	F.Quesada&S.Rios	JF845358
Ethmia terpnota	10-SRNP-112471	Guanacaste	Area de Conservacion Guanacaste	Sector Cacao	Toma de Agua	10.93	-85.465	08-Sep-2010	1160	S.Rios&R.Franco
Ethmia terpnota	10-SRNP-113521	Guanacaste	Area de Conservacion Guanacaste	Sector Pailas	Manta Copelares	10.817	-85.347	09-Jul-2010	1478	S.Rios&R.Franco	JN269918
Ethmia terpnota	INB0004187964	Alajuela	Arenal	San Ramon	Est.Biol.Villa Blanca	10.201	-84.485	29-Oct-2008	1115	R. Rojas
Ethmia terpnota	INB0004188001	Alajuela	Arenal	San Ramon	Est.Biol.Villa Blanca	10.201	-84.485	29-Oct-2008	1115	R. Rojas
Ethmia transversella	10-SRNP-111511	Guanacaste	Area de Conservacion Guanacaste	Sector Cacao	Cima	10.933	-85.459	07-Dec-2010	1450	F.Quesada&S.Rios	JF845708
Ethmia transversella	11-SRNP-100704	Guanacaste	Area de Conservacion Guanacaste	Sector Santa Maria	Manta Claro	10.803	-85.326	02-Feb-2011	1610	S.Rios&R.Franco	JN296749
Ethmia transversella	11-SRNP-100705	Guanacaste	Area de Conservacion Guanacaste	Sector Santa Maria	Manta Claro	10.803	-85.326	02-Feb-2011	1610	S.Rios&R.Franco	JN296750
Ethmia transversella	INB0004238431	Alajuela	Cordillera Volcanica Central	La Paz Waterfall gardens	Rio La Paz	10.204	-84.167	07-Aug-2007	1500	E.Phillips,B.Espinoza,A.Barrientos
Ethmia transversella	INB0004263677	Cartago	La Amistad Pacifico	P.N.Tapanti	Area administrativa	9.751	-83.785	07-Jul-2008	1200	E. Phillips
Ethmia transversella	INB0004265028	Cartago	La Amistad Pacifico	P.N.Tapanti	La Represa/hacia tunel	9.709	-83.781	07-Jul-2008	1750	E. Phillips
Ethmia transversella	INB0004265045	Cartago	La Amistad Pacifico	P.N.Tapanti	Sedero Oropendola	9.717	-83.773	08-Sep-2010	1600	E. Phillips
Ethmia turnerorum	05-SRNP-45921	Guanacaste	Area de Conservacion Guanacaste	Sector Cacao	Quebrada Otilio	10.89	-85.48	11-Jul-2005	550	Dunia Garcia	JQ540979
Ethmia turnerorum	05-SRNP-45922	Guanacaste	Area de Conservacion Guanacaste	Sector Cacao	Quebrada Otilio	10.89	-85.48	16-Jul-2005	550	Dunia Garcia	JQ540978
Ethmia turnerorum	06-SRNP-23316	Guanacaste	Area de Conservacion Guanacaste	Sector Del Oro	Quebrada Salazar	11.002	-85.463	18-Dec-2006	560	Roster Moraga	JQ534462
Ethmia turnerorum	06-SRNP-23318	Guanacaste	Area de Conservacion Guanacaste	Sector Del Oro	Quebrada Salazar	11.002	-85.463	18-Dec-2006	560	Roster Moraga	JQ534461
Ethmia turnerorum	09-SRNP-106126	Guanacaste	Area de Conservacion Guanacaste	Sector Santa Rosa	Mirador Rio Cuajiniquil	10.898	-85.619	24-Jun-2009	242	H.Cambronero&R.Franco	GU700651
Ethmia turnerorum	09-SRNP-106127	Guanacaste	Area de Conservacion Guanacaste	Sector Santa Rosa	Mirador Rio Cuajiniquil	10.898	-85.619	24-Jun-2009	242	H.Cambronero&R.Franco	GU700673
Ethmia turnerorum	10-SRNP-115511	Guanacaste	Area de Conservacion Guanacaste	Santa Maria	Santa Maria	10.765	-85.303	11-May-2010	832	R.Franco&F.Quesada	JN269926
Ethmia turnerorum	10-SRNP-57341	Guanacaste	Area de Conservacion Guanacaste	Mundo Nuevo	Punta Plancha	10.742	-85.427	2010-12-15	420	Jose Cortez	JQ530226
Ethmia turnerorum	11-SRNP-103441	Guanacaste	Area de Conservacion Guanacaste	Sector Santa Rosa	Luces	10.854	-85.609	31-May-2011	575	H.Cambronero & S.Rios	JQ546855
Ethmia turnerorum	11-SRNP-104621	Guanacaste	Area de Conservacion Guanacaste	Sector Maritza	Maritza	10.957	-85.495	29-Sep-2011	548	H.Cambronero&S.Rios
Ethmia ungulatella	07-SRNP-106727	Guanacaste	Area de Conservacion Guanacaste	Sector Cacao	Estacion Gongora	10.887	-85.4744	10-Aug-2007	570	S.Rios&H.Cambronero	JQ569422
Ethmia ungulatella	07-SRNP-110215	Alajuela	Area de Conservacion Guanacaste	Rincon Rainforest	Estacion Caribe (Melina)	10.901	-85.27	09-Nov-2007	391	F.Quesada&R.Franco	JQ562432
Ethmia ungulatella	07-SRNP-110594	Alajuela	Area de Conservacion Guanacaste	Rincon Rainforest	Estacion Caribe (Melina)	10.901	-85.27	10-Nov-2007	391	F.Quesada&R.Franco	JQ562780
Ethmia ungulatella	09-SRNP-106012	Guanacaste	Area de Conservacion Guanacaste	Sector Santa Rosa	Mirador Rio Cuajiniquil	10.898	-85.619	23-Jun-2009	242	H.Cambronero&R.Franco	GU700264
Ethmia ungulatella	09-SRNP-110734	Guanacaste	Area de Conservacion Guanacaste	Sector Del Oro	Sendero Manta	10.997	-85.457	16-Nov-2009	610	R.Franco&F.Quesada	HM410191
Ethmia ungulatella	09-SRNP-111572	Guanacaste	Area de Conservacion Guanacaste	Sector Cacao	Estacion Gongora	10.884	-85.473	17-Dec-2009	557	R.Franco&H.Cambronero	HM411044
Ethmia ungulatella	10-SRNP-109429	Guanacaste	Area de Conservacion Guanacaste	Sector Pailas	Manta Mona	10.792	-85.349	14-Jun-2010	1055	F.Quesada&R.Franco	JF843583
Ethmia ungulatella	10-SRNP-115755	Guanacaste	Area de Conservacion Guanacaste	Santa Maria	Santa Maria	10.765	-85.303	11-Jun-2010	832	R.Franco&F.Quesada	JN269931
