# Supplementary material for: A synopsis of the genus Ethmia Hübner in Costa Rica: biology, distribution, and description of 22 new species (Lepidoptera, Gelechioidea, Depressariidae, Ethmiinae), with emphasis on the 42 species known from Área de Conservación Guanacaste
Source: Zookeys. 2014 Dec 9;(461):1–86. doi: 10.3897/zookeys.461.8377 (PMC4283717; doi:10.3897/zookeys.461.8377)
Supplement: Supplementary material 2 — Ethmia from Costa Rica [file zookeys-461-001-s002.xlsx]

## Sheet: Sheet1
Appendix II- Ethmia from Costa Rica. Collection localities data. Additional material, INBio.
Species	Sample ID	Province	Region	Label	Lat	Long	Collection Date	elev	Collectors
Ethmia adrianforsythi	INBIOCRI000281046	Guanacaste	Guanacaste	Est. Pitilla, 700m, 9 km S Sta. Cecilia, Prov. Guan. COSTA RICA, C. Moraga & P. Rios, Dic 1990, L- N 330200_380200	10.9926	-85.4295	1990-12-01	700	Moraga, Calixto
Ethmia adrianforsythi	INBIOCRI000171190	San José	Cordillera Volcánica Central	Est. Carrillo 700 m, P. N. Braulio Carrillo, Prov. S Jose, COSTA RICA. I curso Microlepidop, Jul 1990, L- N 236700_541800	10.1489	-83.9519	1990-07-01	700	I Microlepidopt, ?
Ethmia adrianforsythi	INBIOCRI000115931	San José	Pacífico Central	Estac. Bijagual, 500m, Res. Biol. Carara, San Jose Prov. COSTA RICA. Nov 1989, R. Zuñiga, L N 192250_474760	9.74714	-84.5634	1989-11-01	500	Zúñiga, Rodolfo
Ethmia adrianforsythi	INBIOCRI000116048	San José	Pacífico Central	Estac. Bijagual, 500m, Res. Biol. Carara, San Jose Prov. COSTA RICA. Nov 1989, R. Zuñiga, L N 192250_474760	9.74714	-84.5634	1989-11-01	500	Zúñiga, Rodolfo
Ethmia adrianforsythi	INBIOCRI000116303	San José	Pacífico Central	Estac. Bijagual, 500m, Res. Biol. Carara, San Jose Prov. COSTA RICA. Nov 1989, R. Zuñiga, L N 192250_474760	9.74714	-84.5634	1989-11-01	500	Zúñiga, Rodolfo
Ethmia adrianforsythi	INBIOCRI000116304	San José	Pacífico Central	Estac. Bijagual, 500m, Res. Biol. Carara, San Jose Prov. COSTA RICA. Nov 1989, R. Zuñiga, L N 192250_474760	9.74714	-84.5634	1989-11-01	500	Zúñiga, Rodolfo
Ethmia adrianforsythi	INBIOCRI002429097	Alajuela	Arenal	Sector Colonia Palmarena, 9 Km SO de Bajo Rodriguez, Prov. Alajuela, COSTA RICA. 700m. NOV 1995. J. C. Saborio, L_N_245900_475900 #6454	10.2322	-84.5533	1995-11-01	760	Saborio, Juan Carlos
Ethmia adrianforsythi	INBIOCRI000475353	Alajuela	Guanacaste	Fca. San Gabriel, 2 km SW Dos Rios, 600m, Prov. Alaj. COSTA RICA I Curso Microlepidop, Jul 1990 L- N 318800_383500	10.8896	-85.3989	1990-07-01	600	I Microlepidopt, ?
Ethmia adrianforsythi	INBIOCRI000015100	Alajuela	Guanacaste	Fca. San Gabriel, 2km SW de Dos Rios, Alajuela Prov. COSTA RICA. 600m, May 1989 GNP Biodiv. Survey L N 318800_383500	10.8896	-85.3989	1989-05-01	600	GNP Biodiv. Inv., ?
Ethmia adrianforsythi	INBIOCRI002138328	Alajuela	Guanacaste	Sect. San Ramon de Dos Rios, Prov. Alaju, COSTA RICA. 620m. 20 FEB-5 MAR 1995. F. A. Quesada, L N 318100_381900 #4401	10.8833	-85.4135	1995-02-20	620	Quesada, Freddy A.
Ethmia adrianforsythi	INBIOCRI002250833	Alajuela	Guanacaste	Sect. San Ramon de Dos Rios, Prov. Alaju, COSTA RICA. 620m. 3-24 ABR 1995. M. Chinchilla, de Luz L_N_318100_381900 #5329	10.8833	-85.4135	1995-04-03	620	Chinchilla, Mario
Ethmia adrianforsythi	INBIOCRI000627878	Alajuela	Huetar Norte	Lado S Laguna Arenal, 500m, Tunel del ICE, Prov. Guanacaste, Costa Rica, D. H. Janzen, Ene 1989, L-N 273000,453000	10.477	-84.7627	1989-01-01	500	Janzen, Daniel H.
Ethmia adrianforsythi	INB0003520940	Cartago	La Amistad Caribe	COSTA RICA. Prov. Cartago, Turrialba, P.N. Barbilla, Estación Barbilla, 500m, JUL 2002, L. Chavarría, Trampa de Luz. L_N_218279_596387 #70677	9.98135	-83.4543	2002-07-01	500	Chavarría, Lucía
Ethmia adrianforsythi	INBIOCRI002035208	Guanacaste	Guanacaste	Est. Pitilla 9 Km S. Santa Cecilia, Prov. Guana, COSTA RICA. 700m. Nov 1994. C. Moraga, L_N_406500_260500 #3264	10.9926	-85.4295	1994-11-01	700	Moraga, Calixto
Ethmia adrianforsythi	INBIOCRI000502689	Guanacaste	Guanacaste	Est. Pitilla, 700 m, 9 km S Sta. Cecilia, P. N. Guanacaste, Prov. Guan. COSTA RICA, D. Garcia, 4-14 nov 1991, L- N 330200_380200	10.9926	-85.4295	1991-11-04	700	Garcia, Dunia
Ethmia adrianforsythi	INBIOCRI000504765	Guanacaste	Guanacaste	Est. Pitilla, 700 m, 9 km S Sta. Cecilia, Prov. Guan, COSTA RICA C. Moraga, Abr 1991, L- N 330200_380200	10.9926	-85.4295	1991-04-01	700	Moraga, Calixto
Ethmia adrianforsythi	INBIOCRI001387024	Guanacaste	Guanacaste	Est. Pitilla, 700m, 9 km S Sta. Cecilia, P. N. Guanacaste, Prov. Guan., COSTA RICA. 21 mar a 7 abr 1993. P. Rios, L- N 330200_380200	10.9926	-85.4295	1993-03-21	700	Ríos Castro, Petrona
Ethmia adrianforsythi	INBIOCRI000381331	Guanacaste	Guanacaste	Est. Pitilla, 700m, 9km S Sta. Cecilia, P. N. Guanacaste, Prov. Guanacaste, Costa Rica, 1-15 jul 1992, P. Rios, L-N 330200_380200	10.9926	-85.4295	1992-07-01	700	Ríos Castro, Petrona
Ethmia adrianforsythi	INBIOCRI002110129	Guanacaste	Guanacaste	Est. Pitilla, 9 Km S. Santa Cecilia, Prov. Guana, COSTA RICA. 700m. Nov 1994. P. R?os, Desconocido L_N_380200_330200 #3295	10.9926	-85.4295	1994-11-01	700	Ríos Castro, Petrona
Ethmia adrianforsythi	INBIOCRI001877252	Guanacaste	Guanacaste	Est. Pitilla, 9 km S. Sta. Cecilia, P. N. Guanacaste, Prov. Guana, COSTA RICA. 700 m. May 1994, P. Rios, de Luz, L N 330200_380200 # 2895	10.9926	-85.4295	1994-05-01	700	Ríos Castro, Petrona
Ethmia adrianforsythi	INBIOCRI000641768	Guanacaste	Guanacaste	Estac. Pitilla, 700m, 9 km S Sta. Cecilia, Prov. Guan. COSTA RICA, C. Moraga & P. Rios, Nov 1990, L- N 330200_380200	10.9926	-85.4295	1990-11-01	700	Moraga, Calixto
Ethmia adrianforsythi	INBIOCRI000686124	Guanacaste	Guanacaste	Estac. Pitilla, 700m, 9 km S Sta. Cecilia, Prov. Guan. COSTA RICA, C. Moraga & P. Rios, Nov 1990, L- N 330200_380200	10.9926	-85.4295	1990-11-01	700	Moraga, Calixto
Ethmia adrianforsythi	INBIOCRI002141148	Guanacaste	Guanacaste	Estacion Pitilla 9 km. S. de Santa Cecilia, Prov. Guana, COSTA RICA. 700m. 4-24 ABR 1995. M. Moraga, L N 329950 380450 #4627	10.9904	-85.4272	1995-04-04	700	Moraga, Marcos
Ethmia adrianforsythi	INBIOCRI002251654	Guanacaste	Guanacaste	Estacion Pitilla 9 km. S. de Santa Cecilia, Prov. Guana, COSTA RICA. 700m. MAR 1995. C. Moraga, L_N_329950_380450 #4357	10.9904	-85.4272	1995-03-01	700	Moraga, Calixto
Ethmia adrianforsythi	INBIOCRI002240597	Guanacaste	Guanacaste	Estacion Pitilla 9 km. S. de Santa Cecilia, Prov. Guana, COSTA RICA. 700m. MAR 1995. P. Rios, L_N_329950_380450 #4359	10.9904	-85.4272	1995-03-01	700	Ríos Castro, Petrona
Ethmia adrianforsythi	INBIOCRI001203014	Guanacaste	Guanacaste	Estacion Pitilla, 9 km sur Santa Cecilia, A. C. Guanacaste, Prov. Guana, COSTA RICA 700 m. Feb 1993, C. Moraga, L N 330200,380200 # 2004	10.9926	-85.4295	1993-02-01	700	Moraga, Calixto
Ethmia adrianforsythi	INB0003230768	Heredia	Cordillera Volcánica Central	COSTA RICA. Prov. Heredia. Sarapiquí. P.N. Braulio Carrillo. 11km SE La Virgen 500m. 21 FEB 2003. D. Brenes, R. Vargas, M. Paniagua, N. Oconitrillo, F. Cascante. Tp. Luz Mercurio. L_N_257086_529206 #89671	10.3333	-84.0667	2003-02-21	500	Brenes, Danilo
Ethmia adrianforsythi	INB0004208047	Heredia	Cordillera Volcánica Central	COSTA RICA. Prov. Heredia. Sarapiquí. Z.P. La Selva. Est. Biol. La Selva. 50-150m. 28 FEB 2000. INBio-OET. L_N_268800_535300 #92645	10.4392	-84.0109	2000-02-01	50	OET, INBio
Ethmia adrianforsythi	INBIOCRI000214862	Heredia	Cordillera Volcánica Central	Est. Magsasay, P. N. Braulio Carrillo, 200 m, Prov. Here, COSTA RICA R. Aguilar, Oct 1990, L- N 264600_531100	10.4013	-84.0493	1990-10-01	200	Aguilar, Reinaldo
Ethmia adrianforsythi	INB0003230733	Heredia	Cordillera Volcánica Central	COSTA RICA. Prov. Heredia. Sarapiquí. P.N. Braulio Carrillo. 11km SE La Virgen 500m. 19 FEB 2003. D. Brenes, R. Vargas, M. Paniagua, N. Oconitrillo, F. Cascante. Tp. Luz Mercurio. L_N_257086_529206 #89671	10.3333	-84.0667	2003-02-19	500	Brenes, Danilo
Ethmia adrianforsythi	INB0003231101	Heredia	Cordillera Volcánica Central	COSTA RICA. Prov. Heredia. Sarapiquí. P.N. Braulio Carrillo. 11km SE La Virgen 500m. 17 FEB 2003. D. Brenes, R. Vargas, M. Paniagua, N. Oconitrillo, F. Cascante. Tp. Luz Mercurio. L_N_257086_529206 #89671	10.3333	-84.0667	2003-02-17	500	Brenes, Danilo
Ethmia adrianforsythi	INB0003230742	Heredia	Cordillera Volcánica Central	COSTA RICA. Prov. Heredia. Sarapiquí. P.N. Braulio Carrillo. 11km SE La Virgen 500m. 20 FEB 2003. D. Brenes, R. Vargas, M. Paniagua, N. Oconitrillo, F. Cascante. Tp. Luz Mercurio. L_N_257086_529206 #89671	10.3333	-84.0667	2003-02-20	500	Brenes, Danilo
Ethmia adrianforsythi	INB0003347632	Limón	Tortuguero	COSTA RICA. Prov. Limón, Pococí, Finca Bque Lluvioso, INBio. 300m. 26-29 SET 2000. M. Moraga. de Luz. L_N_ 551770_241740 #59104	10.1943	-83.8609	2000-09-26	300	Moraga, Marcos
Ethmia adrianforsythi	INBIOCRI000755934	San José	Pacífico Central	Est. Bijagual, 500m, Res. Biol. Carara, Prov. San Jose, Costa Rica, Ene 1991, R. Zuniga, L-N 192250_474760	9.74714	-84.5634	1991-01-01	500	Zúñiga, Rodolfo
Ethmia adrianforsythi	INBIOCRI000755897	San José	Pacífico Central	Est. Bijagual, 500m, Res. Biol. Carara, Prov. San Jose, Costa Rica, Ene 1991, R. Zuniga, L-N 192250_474760	9.74714	-84.5634	1991-01-01	500	Zúñiga, Rodolfo
Ethmia adrianforsythi	INBIOCRI001054617	San José	Pacífico Central	Estac. Bijagual, 500m, Res. Biol. Carara, San Jose Prov. COSTA RICA. Dic 1989, R. Zuñiga, L N 192250_474760	9.74714	-84.5634	1989-12-01	500	Zúñiga, Rodolfo
Ethmia adrianforsythi	INBIOCRI000205565	San José	Pacífico Central	Estac. Bijagual, 500m, Res. Biol. Carara, San Jose, Prov. COSTA RICA. Jan 1990. R. Zuñiga, L- N 192250_474760	9.74714	-84.5634	1990-01-01	500	Zúñiga, Rodolfo
Ethmia baliostola	INBIOCRI002578667	Alajuela	Arenal	COSTA RICA, Prov. Alajuela, Puesto Quebradon. 300m. AGO 1997. G. Rodriguez. Colecta en Manta. L_N_291000_437000 #48103	10.6396	-84.9091	1997-08-01	300	Rodriguez, Gladys
Ethmia baliostola	INBIOCRI002406251	Alajuela	Arenal	COSTA RICA, Prov. Alajuela, Puesto Quebradon. 300m. JUN 1997. G. Rodriguez. L_N_291000_437000 #48102	10.6396	-84.9091	1997-06-01	300	Rodriguez, Gladys
Ethmia baliostola	INBIOCRI002406252	Alajuela	Arenal	COSTA RICA, Prov. Alajuela, Puesto Quebradon. 300m. JUN 1997. G. Rodriguez. L_N_291000_437000 #48102	10.6396	-84.9091	1997-06-01	300	Rodriguez, Gladys
Ethmia baliostola	INB0003072852	Alajuela	Arenal	COSTA RICA, Prov. Alajuela, Upala, Bijagua, Albergue Heliconias, Send Cañon. 700m. 1 MAR 2000. G. Rodríguez. de Luz L_N_299800_423800 #56264	10.7189	-85.0299	2000-02-01	700	Rodriguez, Gladys
Ethmia baliostola	INB0003085359	Alajuela	Arenal	COSTA RICA, Prov. Alajuela, Upala, Bijagua, Albergue Heliconias. 700m. ABR 2000. G. Rodriguez. de Luz L_N_299800_423800 #56409	10.7189	-85.0299	2000-04-01	700	Rodriguez, Gladys
Ethmia baliostola	INB0003146008	Alajuela	Arenal	Costa Rica. Prov. Alajuela, Upala, P.N. Volcán Tenorio, Albergue Heliconias. 700m. 25 AGO-09 SET 2000. G. Rodríguez. de Luz. L_N_ 422600_299100 #58195	10.7035	-85.0303	2000-08-25	700	Rodriguez, Gladys
Ethmia baliostola	INBIOCRI002251415	Alajuela	Arenal	Sector Colonia Palmarena, Prov. Alaju, COSTA RICA. 700m. Jun 1995. G. Carballo, L N 245900 475900 #5454	10.2322	-84.5533	1995-06-01	760	Carballo, Gerardo
Ethmia baliostola	INBIOCRI000703324	Alajuela	Guanacaste	2 km N Colonia Blanca, 800m. P. N. Rincon de la Vieja, Prov. Alajuela, Costa Rica, 13 a 28 jun 1992, III curso Parataxon. L- N 308800_397800	10.7996	-85.2679	1992-06-13	800	Parataxonomos III, ?
Ethmia baliostola	INBIOCRI001776110	Alajuela	Guanacaste	Est. San Ramon Oeste, Prov. Alaju, COSTA RICA. 620m. 3-19 Abr 1994, F. Quesada, L N 318100_381900 # 2817	10.8833	-85.4135	1994-04-03	620	Quesada, Freddy A.
Ethmia baliostola	INB0004308865	Alajuela	Guanacaste	Fca. La Campana. El Ensayo, 7 Km NW Dos Rios, Alajuela Prov. COSTA RICA. 700m 15-17 Mar 1986 DH Janzen & W.Hallwachs	10.9483	-85.4202	1986-03-15	700	Janzen, Daniel H.
Ethmia baliostola	INBIOCRI000475356	Alajuela	Guanacaste	Fca. San Gabriel, 2 km SW Dos Rios, 600m, Prov. Alaj. COSTA RICA I Curso Microlepidop, Jul 1990 L- N 318800_383500	10.8896	-85.3989	1990-07-01	600	I Microlepidopt, ?
Ethmia baliostola	INB0004308863	Alajuela	Guanacaste	Finca San Gabriel, 630m, 16 Km E. Quebrada Grande Alajuela Prov, Costa Rica 12 Mar 1983. D.H. Janzen and W. Hallwachs	10.8752	-85.4007	1983-03-12	650	Janzen, Daniel H.
Ethmia baliostola	INBIOCRI002247058	Alajuela	Guanacaste	Sect. San Ramon de Dos Rios, Prov. Alaju, COSTA RICA. 620m. 18 MAR-13 ABR 1995. F. A. Quesada, L_N_318100_381900 #5274	10.8833	-85.4135	1995-03-18	620	Quesada, Freddy A.
Ethmia baliostola	INBIOCRI002247078	Alajuela	Guanacaste	Sect. San Ramon de Dos Rios, Prov. Alaju, COSTA RICA. 620m. 18 MAR-13 ABR 1995. F. A. Quesada, L_N_318100_381900 #5274	10.8833	-85.4135	1995-03-18	620	Quesada, Freddy A.
Ethmia baliostola	INBIOCRI001711538	Alajuela	Guanacaste	Sector San Ramon, Prov. Alaju, COSTA RICA. 620 m. 13-28 Mar 1994, K. Taylor, L N 318100_381900 # 2763	10.8833	-85.4135	1994-03-13	620	Taylor, Karla
Ethmia baliostola	INBIOCRI001738711	Alajuela	Guanacaste	Sector San Ramon, Prov. Alaju, COSTA RICA. 620m, 13-28 Mar 1994, D. Garcia, L N 318100_381900 # 2766	10.8833	-85.4135	1994-03-13	620	Garcia, Dunia
Ethmia baliostola	INBIOCRI001738710	Alajuela	Guanacaste	Sector San Ramon, Prov. Alaju, COSTA RICA. 620m, 13-28 Mar 1994, D. Garcia, L N 318100_381900 # 2766	10.8833	-85.4135	1994-03-13	620	Garcia, Dunia
Ethmia baliostola	INBIOCRI001627820	Guanacaste	Arenal	Rio Sn. Lorenzo, Tierras Morenas, Prov. Guana, COSTA RICA. 1050m. Set 1993. G. Rodriguez, L N 287800_427600 # 2358	10.6105	-84.995	1993-09-01	1050	Rodriguez, Gladys
Ethmia baliostola	INBIOCRI001683567	Guanacaste	Arenal	Tierras Morenas, Prov. Guana, COSTA RICA. 685m. Mar 1994, G. Rodriguez, L N 283950_424500 # 2762	10.5711	-85.0259	1994-03-01	685	Rodriguez, Gladys
Ethmia baliostola	INBIOCRI000276105	Guanacaste	Guanacaste	COSTA RICA. Prov. Guanacaste, La Cruz, P.N.G., Estación Maritza, Río Tempisquito. 600m. 26 JUN 1990. R. Blanco. Manual. L_N_373000_326900 #261	10.9625	-85.4952	1990-06-26	600	Blanco, Roger
Ethmia baliostola	INBIOCRI000420139	Guanacaste	Guanacaste	Est. Cacao, 1000-1400m, Lado SO Vol. Cacao, P. N. Guan., Prov. Guanacaste, Costa Rica, M. Ortiz, 21 a 29 may 1992, L- N 323300_375700	10.9301	-85.4704	1992-05-21	1000	Ortiz, Maria
Ethmia baliostola	INBIOCRI002019793	Guanacaste	Guanacaste	Est. Los Almendros, Prov. Guana, COSTA RICA. 300m. 4-12 SET 1994. E. L?pez, Desconocido L_N_369500_334850 #3209	11.0343	-85.5275	1994-09-04	280	Lopez, Elba
Ethmia baliostola	INBIOCRI000695104	Guanacaste	Guanacaste	Est. Maritza, 600m, lado O Vol. Orosi, Prov. Guanacaste, Costa Rica, M. Ortiz, 27 feb - 10 mar 1992 L-N 326900_373000	10.9625	-85.4952	1992-02-27	600	Ortiz, Maria
Ethmia baliostola	INBIOCRI000695102	Guanacaste	Guanacaste	Est. Maritza, 600m, lado O Vol. Orosi, Prov. Guanacaste, Costa Rica, M. Ortiz, 27 feb - 10 mar 1992 L-N 326900_373000	10.9625	-85.4952	1992-02-27	600	Ortiz, Maria
Ethmia baliostola	INBIOCRI000636496	Guanacaste	Guanacaste	Est. Maritza, 600m, Lado oeste del Volcan Orosi, Prov. Guan, COSTA RICA II curso Parataxonomos, Ago 1990, L- N 326900_373000	10.9625	-85.4952	1990-08-01	600	Parataxonomos II, ?
Ethmia baliostola	INBIOCRI000636502	Guanacaste	Guanacaste	Est. Maritza, 600m, Lado oeste del Volcan Orosi, Prov. Guan, COSTA RICA II curso Parataxonomos, Ago 1990, L- N 326900_373000	10.9625	-85.4952	1990-08-01	600	Parataxonomos II, ?
Ethmia baliostola	INBIOCRI000636513	Guanacaste	Guanacaste	Est. Maritza, 600m, Lado oeste del Volcan Orosi, Prov. Guan, COSTA RICA II curso Parataxonomos, Ago 1990, L- N 326900_373000	10.9625	-85.4952	1990-08-01	600	Parataxonomos II, ?
Ethmia baliostola	INBIOCRI000636533	Guanacaste	Guanacaste	Est. Maritza, 600m, Lado oeste del Volcan Orosi, Prov. Guan, COSTA RICA II curso Parataxonomos, Ago 1990, L- N 326900_373000	10.9625	-85.4952	1990-08-01	600	Parataxonomos II, ?
Ethmia baliostola	INBIOCRI000636545	Guanacaste	Guanacaste	Est. Maritza, 600m, Lado oeste del Volcan Orosi, Prov. Guan, COSTA RICA II curso Parataxonomos, Ago 1990, L- N 326900_373000	10.9625	-85.4952	1990-08-01	600	Parataxonomos II, ?
Ethmia baliostola	INBIOCRI000636547	Guanacaste	Guanacaste	Est. Maritza, 600m, Lado oeste del Volcan Orosi, Prov. Guan, COSTA RICA II curso Parataxonomos, Ago 1990, L- N 326900_373000	10.9625	-85.4952	1990-08-01	600	Parataxonomos II, ?
Ethmia baliostola	INBIOCRI000636548	Guanacaste	Guanacaste	Est. Maritza, 600m, Lado oeste del Volcan Orosi, Prov. Guan, COSTA RICA II curso Parataxonomos, Ago 1990, L- N 326900_373000	10.9625	-85.4952	1990-08-01	600	Parataxonomos II, ?
Ethmia baliostola	INBIOCRI000693668	Guanacaste	Guanacaste	Est. Maritza, 600m, Lado oeste del Volcan Orosi, Prov. Guan, COSTA RICA II curso Parataxonomos, Ago 1990, L- N 326900_373000	10.9625	-85.4952	1990-08-01	600	Parataxonomos II, ?
Ethmia baliostola	INBIOCRI000693681	Guanacaste	Guanacaste	Est. Maritza, 600m, Lado oeste del Volcan Orosi, Prov. Guan, COSTA RICA II curso Parataxonomos, Ago 1990, L- N 326900_373000	10.9625	-85.4952	1990-08-01	600	Parataxonomos II, ?
Ethmia baliostola	INBIOCRI000693701	Guanacaste	Guanacaste	Est. Maritza, 600m, Lado oeste del Volcan Orosi, Prov. Guan, COSTA RICA II curso Parataxonomos, Ago 1990, L- N 326900_373000	10.9625	-85.4952	1990-08-01	600	Parataxonomos II, ?
Ethmia baliostola	INBIOCRI000693722	Guanacaste	Guanacaste	Est. Maritza, 600m, Lado oeste del Volcan Orosi, Prov. Guan, COSTA RICA II curso Parataxonomos, Ago 1990, L- N 326900_373000	10.9625	-85.4952	1990-08-01	600	Parataxonomos II, ?
Ethmia baliostola	INBIOCRI000693723	Guanacaste	Guanacaste	Est. Maritza, 600m, Lado oeste del Volcan Orosi, Prov. Guan, COSTA RICA II curso Parataxonomos, Ago 1990, L- N 326900_373000	10.9625	-85.4952	1990-08-01	600	Parataxonomos II, ?
Ethmia baliostola	INBIOCRI000693736	Guanacaste	Guanacaste	Est. Maritza, 600m, Lado oeste del Volcan Orosi, Prov. Guan, COSTA RICA II curso Parataxonomos, Ago 1990, L- N 326900_373000	10.9625	-85.4952	1990-08-01	600	Parataxonomos II, ?
Ethmia baliostola	INBIOCRI000693745	Guanacaste	Guanacaste	Est. Maritza, 600m, Lado oeste del Volcan Orosi, Prov. Guan, COSTA RICA II curso Parataxonomos, Ago 1990, L- N 326900_373000	10.9625	-85.4952	1990-08-01	600	Parataxonomos II, ?
Ethmia baliostola	INBIOCRI000636462	Guanacaste	Guanacaste	Est. Maritza, 600m, Lado oeste del Volcan Orosi, Prov. Guan, COSTA RICA II curso Parataxonomos, Ago 1990, L- N 326900_373000	10.9625	-85.4952	1990-08-01	600	Parataxonomos II, ?
Ethmia baliostola	INBIOCRI000636510	Guanacaste	Guanacaste	Est. Maritza, 600m, Lado oeste del Volcan Orosi, Prov. Guan, COSTA RICA II curso Parataxonomos, Ago 1990, L- N 326900_373000	10.9625	-85.4952	1990-08-01	600	Parataxonomos II, ?
Ethmia baliostola	INBIOCRI000636541	Guanacaste	Guanacaste	Est. Maritza, 600m, Lado oeste del Volcan Orosi, Prov. Guan, COSTA RICA II curso Parataxonomos, Ago 1990, L- N 326900_373000	10.9625	-85.4952	1990-08-01	600	Parataxonomos II, ?
Ethmia baliostola	INBIOCRI000673948	Guanacaste	Guanacaste	Est. Maritza, 600m, Lado oeste del Volcan Orosi, Prov. Guan, COSTA RICA II curso Parataxonomos, Ago 1990, L- N 326900_373000	10.9625	-85.4952	1990-08-01	600	Parataxonomos II, ?
Ethmia baliostola	INBIOCRI000673976	Guanacaste	Guanacaste	Est. Maritza, 600m, Lado oeste del Volcan Orosi, Prov. Guan, COSTA RICA II curso Parataxonomos, Ago 1990, L- N 326900_373000	10.9625	-85.4952	1990-08-01	600	Parataxonomos II, ?
Ethmia baliostola	INBIOCRI000693647	Guanacaste	Guanacaste	Est. Maritza, 600m, Lado oeste del Volcan Orosi, Prov. Guan, COSTA RICA II curso Parataxonomos, Ago 1990, L- N 326900_373000	10.9625	-85.4952	1990-08-01	600	Parataxonomos II, ?
Ethmia baliostola	INBIOCRI001054768	Guanacaste	Guanacaste	Est. Maritza, lado O Vol. Orosi, Prov. Guanacaste, Costa Rica, 600 m. May 1988, GNP Biodiv.Survey, L N 326900_373000	10.9625	-85.4952	1988-05-01	600	GNP Biodiv. Inv., ?
Ethmia baliostola	INBIOCRI001054769	Guanacaste	Guanacaste	Est. Maritza, lado O Vol. Orosi, Prov. Guanacaste, Costa Rica, 600 m. May 1988, GNP Biodiv.Survey, L N 326900_373000	10.9625	-85.4952	1988-05-01	600	GNP Biodiv. Inv., ?
Ethmia baliostola	INBIOCRI001054778	Guanacaste	Guanacaste	Est. Maritza, lado O Vol. Orosi, Prov. Guanacaste, Costa Rica, 600 m. May 1988, GNP Biodiv.Survey, L N 326900_373000	10.9625	-85.4952	1988-05-01	600	GNP Biodiv. Inv., ?
Ethmia baliostola	INBIOCRI001054791	Guanacaste	Guanacaste	Est. Maritza, lado O Vol. Orosi, Prov. Guanacaste, Costa Rica, 600 m. May 1988, GNP Biodiv.Survey, L N 326900_373000	10.9625	-85.4952	1988-05-01	600	GNP Biodiv. Inv., ?
Ethmia baliostola	INBIOCRI000580407	Guanacaste	Guanacaste	Est. Pitilla, 700 m, 9 km S Sta. Cecilia, Prov. Guan, COSTA RICA, C. Moraga & P. Rios, Mar 1991, L- N 330200_380200	10.9926	-85.4295	1991-03-01	700	Moraga, Calixto
Ethmia baliostola	INBIOCRI000556644	Guanacaste	Guanacaste	Est. Pitilla, 700m, 9 km S Sta Cecilia, Prov. Guan. COSTA RICA P. Rios, Abr 1991, L- N 330200_380200	10.9926	-85.4295	1991-04-01	700	Ríos Castro, Petrona
Ethmia baliostola	INBIOCRI000958190	Guanacaste	Guanacaste	Est. Pitilla, 700m, 9km S Sta. Cecilia, P.N. Guanacaste, Prov. Guanacaste, Costa Rica, 22 oct a 8 nov 1992, P. Rios L-N 330200,380200	10.9926	-85.4295	1992-10-22	700	Ríos Castro, Petrona
Ethmia baliostola	INBIOCRI001961521	Guanacaste	Guanacaste	Est. Pitilla, 9 km S Santa Cecilia, P.N. Guanacaste, Prov. Guana, COSTA RICA. 700 m. 10-17 Feb 1994, P. Rios, L N 330200_380200 # 2634	10.9926	-85.4295	1994-02-10	700	Ríos Castro, Petrona
Ethmia baliostola	INBIOCRI001768403	Guanacaste	Guanacaste	Est. Pitilla, 9 km S Sta. Cecilia, Prov. Guana, COSTA RICA. 700m. Mar 1994, P. Rios, L N 330200_380200 # 2807	10.9926	-85.4295	1994-03-01	700	Ríos Castro, Petrona
Ethmia baliostola	INBIOCRI001768393	Guanacaste	Guanacaste	Est. Pitilla, 9 km S Sta. Cecilia, Prov. Guana, COSTA RICA. 700m. Mar 1994, P. Rios, L N 330200_380200 # 2807	10.9926	-85.4295	1994-03-01	700	Ríos Castro, Petrona
Ethmia baliostola	INBIOCRI000343328	Guanacaste	Guanacaste	Est. Pitilla, 9km S Sta. Cecilia, P. N. Guanacaste, Prov. Guan, COSTA RICA P. Rios, Jul 1991 L-N 330200,380200	10.9926	-85.4295	1991-07-01	700	Ríos Castro, Petrona
Ethmia baliostola	INBIOCRI001054777	Guanacaste	Guanacaste	Estac. Cacao, 1000-1400m SW side Volcan Cacao, Guanac. Pr. COSTA RICA May 1988, GNP Biod. Sur. L-N 323300,375700	10.9301	-85.4704	1988-05-01	1000	GNP Biodiv. Inv., ?
Ethmia baliostola	INBIOCRI000120774	Guanacaste	Guanacaste	Estac. Maritza, 600 m, W side Volcan Orosi, Guanac. Pr. COSTA RICA. MAY 1988, GNP Biod. Survey. L_N_326900_373000 #133	10.9625	-85.4952	1988-05-01	600	GNP Biodiv. Inv., ?
Ethmia baliostola	INBIOCRI000120778	Guanacaste	Guanacaste	Estac. Maritza, 600 m, W side Volcan Orosi, Guanac. Pr. COSTA RICA. MAY 1988, GNP Biod. Survey. L_N_326900_373000 #133	10.9625	-85.4952	1988-05-01	600	GNP Biodiv. Inv., ?
Ethmia baliostola	INBIOCRI000120775	Guanacaste	Guanacaste	Estac. Maritza, 600 m, W side Volcan Orosi, Guanac. Pr. COSTA RICA. MAY 1988, GNP Biod. Survey. L_N_326900_373000 #133	10.9625	-85.4952	1988-05-01	600	GNP Biodiv. Inv., ?
Ethmia baliostola	INBIOCRI000120779	Guanacaste	Guanacaste	Estac. Maritza, 600 m, W side Volcan Orosi, Guanac. Pr. COSTA RICA. MAY 1988, GNP Biod. Survey. L_N_326900_373000 #133	10.9625	-85.4952	1988-05-01	600	GNP Biodiv. Inv., ?
Ethmia baliostola	INBIOCRI000120780	Guanacaste	Guanacaste	Estac. Maritza, 600 m, W side Volcan Orosi, Guanac. Pr. COSTA RICA. MAY 1988, GNP Biod. Survey. L_N_326900_373000 #133	10.9625	-85.4952	1988-05-01	600	GNP Biodiv. Inv., ?
Ethmia baliostola	INBIOCRI000120781	Guanacaste	Guanacaste	Estac. Maritza, 600 m, W side Volcan Orosi, Guanac. Pr. COSTA RICA. MAY 1988, GNP Biod. Survey. L_N_326900_373000 #133	10.9625	-85.4952	1988-05-01	600	GNP Biodiv. Inv., ?
Ethmia baliostola	INBIOCRI000120847	Guanacaste	Guanacaste	Estac. Maritza, 600 m, W side Volcan Orosi, Guanac. Pr. COSTA RICA. MAY 1988, GNP Biod. Survey. L_N_326900_373000 #133	10.9625	-85.4952	1988-05-01	600	GNP Biodiv. Inv., ?
Ethmia baliostola	INBIOCRI000151599	Guanacaste	Guanacaste	Estac. Mengo, 1100m. SW side Volcan Cacao, Guanac. Pr. COSTA RICA Jun 1988. Janzen & Hallwachs W85 28 10", N10 55 43"	10.9301	-85.4704	1988-06-01	1100	Janzen, Daniel H.
Ethmia baliostola	INBIOCRI001054787	Guanacaste	Guanacaste	Estac. Pitilla, 700m, 9 km S Santa Cecilia, Guanac. Pr. COSTA RICA. May 1988, GNP Biodiversity Survey, L N 330200_380200	10.9926	-85.4295	1988-05-01	700	GNP Biodiv. Inv., ?
Ethmia baliostola	INBIOCRI000205891	Guanacaste	Guanacaste	Estac. Pitilla, 700m, 9 km S Sta. Cecilia, Guanacaste, COSTA RICA, Mar 1990, P. Rios, C. Moraga & R. Blanco, L- N 330200_380200	10.9926	-85.4295	1990-03-01	700	Ríos Castro, Petrona
Ethmia baliostola	INBIOCRI000195962	Guanacaste	Guanacaste	Estac. Pitilla, 700m, 9 km S Sta. Cecilia, Guanacaste, COSTA RICA, Mar 1990, P. Rios, C. Moraga & R. Blanco, L- N 330200_380200	10.9926	-85.4295	1990-03-01	700	Ríos Castro, Petrona
Ethmia baliostola	INBIOCRI000205885	Guanacaste	Guanacaste	Estac. Pitilla, 700m, 9 km S Sta. Cecilia, Guanacaste, COSTA RICA, Mar 1990, P. Rios, C. Moraga & R. Blanco, L- N 330200_380200	10.9926	-85.4295	1990-03-01	700	Ríos Castro, Petrona
Ethmia baliostola	INBIOCRI000205886	Guanacaste	Guanacaste	Estac. Pitilla, 700m, 9 km S Sta. Cecilia, Guanacaste, COSTA RICA, Mar 1990, P. Rios, C. Moraga & R. Blanco, L- N 330200_380200	10.9926	-85.4295	1990-03-01	700	Ríos Castro, Petrona
Ethmia baliostola	INBIOCRI000205887	Guanacaste	Guanacaste	Estac. Pitilla, 700m, 9 km S Sta. Cecilia, Guanacaste, COSTA RICA, Mar 1990, P. Rios, C. Moraga & R. Blanco, L- N 330200_380200	10.9926	-85.4295	1990-03-01	700	Ríos Castro, Petrona
Ethmia baliostola	INBIOCRI000205888	Guanacaste	Guanacaste	Estac. Pitilla, 700m, 9 km S Sta. Cecilia, Guanacaste, COSTA RICA, Mar 1990, P. Rios, C. Moraga & R. Blanco, L- N 330200_380200	10.9926	-85.4295	1990-03-01	700	Ríos Castro, Petrona
Ethmia baliostola	INBIOCRI000205889	Guanacaste	Guanacaste	Estac. Pitilla, 700m, 9 km S Sta. Cecilia, Guanacaste, COSTA RICA, Mar 1990, P. Rios, C. Moraga & R. Blanco, L- N 330200_380200	10.9926	-85.4295	1990-03-01	700	Ríos Castro, Petrona
Ethmia baliostola	INBIOCRI001054771	Guanacaste	Guanacaste	Estac. Pitilla, 700m, 9 km S. Santa Cecilia, Guanac. Pr. COSTA RICA Mar 1989 GNP Biodiversity Survey W85 25'40", N10 59'26"	10.9926	-85.4295	1989-03-01	700	GNP Biodiv. Inv., ?
Ethmia baliostola	INBIOCRI001054772	Guanacaste	Guanacaste	Estac. Pitilla, 700m, 9 km S. Santa Cecilia, Guanac. Pr. COSTA RICA Mar 1989 GNP Biodiversity Survey W85 25'40", N10 59'26"	10.9926	-85.4295	1989-03-01	700	GNP Biodiv. Inv., ?
Ethmia baliostola	INBIOCRI001054780	Guanacaste	Guanacaste	Estac. Pitilla, 700m, 9 km S. Santa Cecilia, Guanac. Pr. COSTA RICA Mar 1989 GNP Biodiversity Survey W85 25'40", N10 59'26"	10.9926	-85.4295	1989-03-01	700	GNP Biodiv. Inv., ?
Ethmia baliostola	INBIOCRI001054781	Guanacaste	Guanacaste	Estac. Pitilla, 700m, 9 km S. Santa Cecilia, Guanac. Pr. COSTA RICA Mar 1989 GNP Biodiversity Survey W85 25'40", N10 59'26"	10.9926	-85.4295	1989-03-01	700	GNP Biodiv. Inv., ?
Ethmia baliostola	INBIOCRI001054788	Guanacaste	Guanacaste	Estac. Pitilla, 700m, 9 km S. Santa Cecilia, Guanac. Pr. COSTA RICA Mar 1989 GNP Biodiversity Survey W85 25'40", N10 59'26"	10.9926	-85.4295	1989-03-01	700	GNP Biodiv. Inv., ?
Ethmia baliostola	INBIOCRI001054789	Guanacaste	Guanacaste	Estac. Pitilla, 700m, 9 km S. Santa Cecilia, Guanac. Pr. COSTA RICA Mar 1989 GNP Biodiversity Survey W85 25'40", N10 59'26"	10.9926	-85.4295	1989-03-01	700	GNP Biodiv. Inv., ?
Ethmia baliostola	INBIOCRI001054770	Guanacaste	Guanacaste	Estac. Pitilla, 700m, 9 km S. Santa Cecilia, Guanac. Pr. COSTA RICA Mar 1989 GNP Biodiversity Survey W85 25'40", N10 59'26"	10.9926	-85.4295	1989-03-01	700	GNP Biodiv. Inv., ?
Ethmia baliostola	INBIOCRI001054773	Guanacaste	Guanacaste	Estac. Pitilla, 700m, 9 km S. Santa Cecilia, Guanac. Pr. COSTA RICA Mar 1989 GNP Biodiversity Survey W85 25'40", N10 59'26"	10.9926	-85.4295	1989-03-01	700	GNP Biodiv. Inv., ?
Ethmia baliostola	INBIOCRI001054774	Guanacaste	Guanacaste	Estac. Pitilla, 700m, 9 km S. Santa Cecilia, Guanac. Pr. COSTA RICA Mar 1989 GNP Biodiversity Survey W85 25'40", N10 59'26"	10.9926	-85.4295	1989-03-01	700	GNP Biodiv. Inv., ?
Ethmia baliostola	INBIOCRI001054775	Guanacaste	Guanacaste	Estac. Pitilla, 700m, 9 km S. Santa Cecilia, Guanac. Pr. COSTA RICA Mar 1989 GNP Biodiversity Survey W85 25'40", N10 59'26"	10.9926	-85.4295	1989-03-01	700	GNP Biodiv. Inv., ?
Ethmia baliostola	INBIOCRI001054776	Guanacaste	Guanacaste	Estac. Pitilla, 700m, 9 km S. Santa Cecilia, Guanac. Pr. COSTA RICA Mar 1989 GNP Biodiversity Survey W85 25'40", N10 59'26"	10.9926	-85.4295	1989-03-01	700	GNP Biodiv. Inv., ?
Ethmia baliostola	INBIOCRI001054783	Guanacaste	Guanacaste	Estac. Pitilla, 700m, 9 km S. Santa Cecilia, Guanac. Pr. COSTA RICA Mar 1989 GNP Biodiversity Survey W85 25'40", N10 59'26"	10.9926	-85.4295	1989-03-01	700	GNP Biodiv. Inv., ?
Ethmia baliostola	INBIOCRI001054784	Guanacaste	Guanacaste	Estac. Pitilla, 700m, 9 km S. Santa Cecilia, Guanac. Pr. COSTA RICA Mar 1989 GNP Biodiversity Survey W85 25'40", N10 59'26"	10.9926	-85.4295	1989-03-01	700	GNP Biodiv. Inv., ?
Ethmia baliostola	INBIOCRI001054785	Guanacaste	Guanacaste	Estac. Pitilla, 700m, 9 km S. Santa Cecilia, Guanac. Pr. COSTA RICA Mar 1989 GNP Biodiversity Survey W85 25'40", N10 59'26"	10.9926	-85.4295	1989-03-01	700	GNP Biodiv. Inv., ?
Ethmia baliostola	INBIOCRI001054782	Guanacaste	Guanacaste	Estac. Pitilla, 700m, 9 Km S. Santa Cecilia, Guanac. Pr. COSTA RICA Sep 1988 GNP Biodiversity Survey W85 25 40", N10 59 26"	10.9926	-85.4295	1988-09-01	700	GNP Biodiv. Inv., ?
Ethmia baliostola	INBIOCRI001054786	Guanacaste	Guanacaste	Estac. Pitilla, 700m, 9 Km S. Santa Cecilia, Guanac. Pr. COSTA RICA Sep 1988 GNP Biodiversity Survey W85 25 40", N10 59 26"	10.9926	-85.4295	1988-09-01	700	GNP Biodiv. Inv., ?
Ethmia baliostola	INBIOCRI000133980	Guanacaste	Guanacaste	Estac. Pitilla, 700m, 9km S. Santa Cecilia, Guanac. Pr. COSTA RICA. Oct 1989, C. Moraga & P. Rios, L- N 330200_380200	10.9926	-85.4295	1989-10-01	700	Moraga, Calixto
Ethmia baliostola	INB0004308864	Guanacaste	Guanacaste	Estacion Maritza, 600m, W side Volcan Orosi Guanacaste Pv. COSTA RICA. 18 June 1988. Janzen & Hallwachs	10.9589	-85.5025	1988-06-18	550	Janzen, Daniel H.
Ethmia baliostola	INBIOCRI002135425	Guanacaste	Guanacaste	Estacion Pitilla 9 km. S. de Santa Cecilia, Prov. Guana, COSTA RICA. 700m. FEB 1995. P. Rios, L_N_329950_380450 #4356	10.9904	-85.4272	1995-02-01	700	Ríos Castro, Petrona
Ethmia baliostola	INBIOCRI002240589	Guanacaste	Guanacaste	Estacion Pitilla 9 km. S. de Santa Cecilia, Prov. Guana, COSTA RICA. 700m. MAR 1995. P. Rios, L_N_329950_380450 #4359	10.9904	-85.4272	1995-03-01	700	Ríos Castro, Petrona
Ethmia baliostola	INBIOCRI002240596	Guanacaste	Guanacaste	Estacion Pitilla 9 km. S. de Santa Cecilia, Prov. Guana, COSTA RICA. 700m. MAR 1995. P. Rios, L_N_329950_380450 #4359	10.9904	-85.4272	1995-03-01	700	Ríos Castro, Petrona
Ethmia baliostola	INB0003886876	Guanacaste	Guanacaste	La Maritza, Hda. Orosi Gste. Pr. Costa Rica 550 m. 7 June 1987 W. Hallwachs. D.H. Janzen	10.9589	-85.4989	1987-06-07	500	Janzen, Daniel H.
Ethmia baliostola	INB0003886881	Guanacaste	Guanacaste	La Maritza, Hda. Orosi Gste. Pr. Costa Rica 550 m. 7 June 1987 W. Hallwachs. D.H. Janzen	10.9589	-85.4989	1987-06-07	500	Janzen, Daniel H.
Ethmia baliostola	INB0003886882	Guanacaste	Guanacaste	La Maritza, Hda. Orosi Gste. Pr. Costa Rica 550 m. 7 June 1987 W. Hallwachs. D.H. Janzen	10.9589	-85.4989	1987-06-07	500	Janzen, Daniel H.
Ethmia baliostola	INB0003886884	Guanacaste	Guanacaste	La Maritza, Hda. Orosi Gste. Pr. Costa Rica 550 m. 7 June 1987 W. Hallwachs. D.H. Janzen	10.9589	-85.4989	1987-06-07	500	Janzen, Daniel H.
Ethmia baliostola	INB0003886885	Guanacaste	Guanacaste	La Maritza, Hda. Orosi Gste. Pr. Costa Rica 550 m. 7 June 1987 W. Hallwachs. D.H. Janzen	10.9589	-85.4989	1987-06-07	500	Janzen, Daniel H.
Ethmia baliostola	INB0003886886	Guanacaste	Guanacaste	La Maritza, Hda. Orosi Gste. Pr. Costa Rica 550 m. 7 June 1987 W. Hallwachs. D.H. Janzen	10.9589	-85.4989	1987-06-07	500	Janzen, Daniel H.
Ethmia baliostola	INB0003886888	Guanacaste	Guanacaste	La Maritza, Hda. Orosi Gste. Pr. Costa Rica 550 m. 7 June 1987 W. Hallwachs. D.H. Janzen	10.9589	-85.4989	1987-06-07	500	Janzen, Daniel H.
Ethmia baliostola	INB0003886890	Guanacaste	Guanacaste	La Maritza, Hda. Orosi Gste. Pr. Costa Rica 550 m. 7 June 1987 W. Hallwachs. D.H. Janzen	10.9589	-85.4989	1987-06-07	500	Janzen, Daniel H.
Ethmia baliostola	INB0003886893	Guanacaste	Guanacaste	La Maritza, Hda. Orosi Gste. Pr. Costa Rica 550 m. 7 June 1987 W. Hallwachs. D.H. Janzen	10.9589	-85.4989	1987-06-07	500	Janzen, Daniel H.
Ethmia baliostola	INB0003886896	Guanacaste	Guanacaste	La Maritza, Hda. Orosi Gste. Pr. Costa Rica 550 m. 7 June 1987 W. Hallwachs. D.H. Janzen	10.9589	-85.4989	1987-06-07	500	Janzen, Daniel H.
Ethmia baliostola	INB0003886878	Guanacaste	Guanacaste	La Maritza, Hda. Orosi Gste. Pr. Costa Rica 550 m. 7 June 1987 W. Hallwachs. D.H. Janzen	10.9589	-85.4989	1987-06-07	500	Janzen, Daniel H.
Ethmia baliostola	INB0003886880	Guanacaste	Guanacaste	La Maritza, Hda. Orosi Gste. Pr. Costa Rica 550 m. 7 June 1987 W. Hallwachs. D.H. Janzen	10.9589	-85.4989	1987-06-07	500	Janzen, Daniel H.
Ethmia baliostola	INB0003886883	Guanacaste	Guanacaste	La Maritza, Hda. Orosi Gste. Pr. Costa Rica 550 m. 7 June 1987 W. Hallwachs. D.H. Janzen	10.9589	-85.4989	1987-06-07	500	Janzen, Daniel H.
Ethmia baliostola	INB0003886887	Guanacaste	Guanacaste	La Maritza, Hda. Orosi Gste. Pr. Costa Rica 550 m. 7 June 1987 W. Hallwachs. D.H. Janzen	10.9589	-85.4989	1987-06-07	500	Janzen, Daniel H.
Ethmia baliostola	INB0003886889	Guanacaste	Guanacaste	La Maritza, Hda. Orosi Gste. Pr. Costa Rica 550 m. 7 June 1987 W. Hallwachs. D.H. Janzen	10.9589	-85.4989	1987-06-07	500	Janzen, Daniel H.
Ethmia baliostola	INB0003886891	Guanacaste	Guanacaste	La Maritza, Hda. Orosi Gste. Pr. Costa Rica 550 m. 7 June 1987 W. Hallwachs. D.H. Janzen	10.9589	-85.4989	1987-06-07	500	Janzen, Daniel H.
Ethmia baliostola	INB0003886892	Guanacaste	Guanacaste	La Maritza, Hda. Orosi Gste. Pr. Costa Rica 550 m. 7 June 1987 W. Hallwachs. D.H. Janzen	10.9589	-85.4989	1987-06-07	500	Janzen, Daniel H.
Ethmia baliostola	INB0003886895	Guanacaste	Guanacaste	La Maritza, Hda. Orosi Gste. Pr. Costa Rica 550 m. 7 June 1987 W. Hallwachs. D.H. Janzen	10.9589	-85.4989	1987-06-07	500	Janzen, Daniel H.
Ethmia baliostola	INB0003895464	Guanacaste	Guanacaste	La Maritza, Hda. Orosi Gste. Pr. Costa Rica 550 m. 7 June 1987 W. Hallwachs. D.H. Janzen	10.9589	-85.4989	1987-06-07	500	Janzen, Daniel H.
Ethmia baliostola	INB0004308866	Guanacaste	Guanacaste	La Maritza. Hda. Orosi Gste. Pr. Costa Rica 550m. 2-5 June 1986 W. Hallwachs, D.H. Janzen	10.9589	-85.5025	1986-06-02	550	Janzen, Daniel H.
Ethmia baliostola	INB0003886737	Guanacaste	Guanacaste	La Maritza. Hda. Orosi Gste. Pr. Costa Rica 550m. 2-5 June 1986 W. Hallwachs, D.H. Janzen	10.9589	-85.5025	1986-06-02	550	Janzen, Daniel H.
Ethmia baliostola	INB0003886738	Guanacaste	Guanacaste	La Maritza. Hda. Orosi Gste. Pr. Costa Rica 550m. 2-5 June 1986 W. Hallwachs, D.H. Janzen	10.9589	-85.5025	1986-06-02	550	Janzen, Daniel H.
Ethmia baliostola	INB0003886739	Guanacaste	Guanacaste	La Maritza. Hda. Orosi Gste. Pr. Costa Rica 550m. 2-5 June 1986 W. Hallwachs, D.H. Janzen	10.9589	-85.5025	1986-06-02	550	Janzen, Daniel H.
Ethmia baliostola	INBIOCRI002468292	Guanacaste	Guanacaste	Los Almendros, Sector Antiguo Campo de Aterrizaje, Prov. Guana, COSTA RICA. 340 m. 2-7 Oct 1994. E.E. Lopez, L_N_332300_370600 #3272	11.0113	-85.5174	1994-10-02	300	Lopez, Elba
Ethmia baliostola	INB0003886864	Guanacaste	Guanacaste	SSW side Cerro El Hacha 300-400m., Guanacaste Pr. Costa Rica 31 May 1986 DH Janzen & W.Hallwachs	10.9931	-85.5429	1986-05-31	300	Janzen, Daniel H.
Ethmia baliostola	INB0003886867	Guanacaste	Guanacaste	SSW side Cerro El Hacha 300-400m., Guanacaste Pr. Costa Rica 31 May 1986 DH Janzen & W.Hallwachs	10.9931	-85.5429	1986-05-31	300	Janzen, Daniel H.
Ethmia baliostola	INBIOCRI002062943	Heredia	Cordillera Volcánica Central	Costa Rica. Prov. Heredia, Z.P. La Selva. A.C.C.V.C, Sarapiquí, Zona Prot La Selva, Estación Biol La Selva 0 a 100m. Del 01 May 1996 al 31 May 1996. INBio-OET. Manual. L_N_535600_268000 #61420	10.432	-84.0082	1996-05-01	50	OET, INBio
Ethmia baliostola	INBIOCRI001285940	Heredia	Cordillera Volcánica Central	COSTA RICA. Prov. Heredia. Sarapiquí. Z.P. La Selva. Est. Biol. La Selva. 50-150m. MAY 1999. INBio-OET. L_N_268800_535300 #87138	10.4392	-84.0109	1999-05-01	50	OET, INBio
Ethmia baliostola	INBIOCRI001244287	Heredia	Cordillera Volcánica Central	COSTA RICA. Prov. Heredia. Sarapiquí. Zona Prot. La Selva. Est. Biol. La Selva. 50-150m. JUL 1994. INBio-OET. L_N_268800_535300 #85310	10.4392	-84.0109	1994-07-01		OET, INBio
Ethmia baliostola	INBIOCRI001903936	Heredia	Cordillera Volcánica Central	Est. Magsasay, 200 m, P. N. Braulio Carrilo, Prov. Here., COSTA RICA. May 1991. R. Aguilar, L- N 264600_531000	10.4013	-84.0502	1991-05-01	200	Aguilar, Reinaldo
Ethmia baliostola	INBIOCRI000226573	Heredia	Cordillera Volcánica Central	Est. Magsasay, P. N. Braulio Carrillo, 200m, Prov. Here, COSTA RICA R. Aguilar, Nov 1990, L- N 264600_531100	10.4013	-84.0493	1990-11-01	200	Aguilar, Reinaldo
Ethmia baliostola	INB0003201215	Heredia	Cordillera Volcánica Central		10.2693	-84.0859	2001-04-15	1100	Brown, John
Ethmia baliostola	INBIOCRI000696588	Limón	Tortuguero	Rio Sardinas, 10 m, R. N. F. S. Barra del Colorado, Prov. Limon, Costa Rica, 2 jul 1992, F. Araya, L- N 291500_564700	10.6441	-83.742	1992-07-02	10	Araya, F.
Ethmia baliostola	INBIOCRI001848048	Limón	Tortuguero	Rio Sardinas, R.N.F.S. Barra Del Colorado, A. C. A. C. Tortuguero, Prov. Limon, COSTA RICA. 50 m. Jun 1994, F. Araya, L N 291900_565900 # 2998	10.6476	-83.731	1994-06-01	50	Araya, F.
Ethmia baliostola	INBIOCRI001848049	Limón	Tortuguero	Rio Sardinas, R.N.F.S. Barra Del Colorado, A. C. A. C. Tortuguero, Prov. Limon, COSTA RICA. 50 m. Jun 1994, F. Araya, L N 291900_565900 # 2998	10.6476	-83.731	1994-06-01	50	Araya, F.
Ethmia baliostola	INBIOCRI002169522	Limón	Tortuguero	Sardinas, Barra del Colorado, Prov. Limon, COSTA RICA. 15m. 26 ABR-3 MAY 1995. F. Araya, L N 291900 565900 #4639	10.6476	-83.731	1995-04-26	50	Araya, F.
Ethmia baliostola	INBIOCRI000558931	Limón	Tortuguero	Sector Cerro Cocori, Fca. de E. Rojas, 150m, Prov. Limon, COSTA RICA, E. Rojas, Set 1991, L- N 286000_567500	10.5943	-83.7165	1991-09-01	150	Rojas, Elias
Ethmia baliostola	INBIOCRI001399703	Limón	Tortuguero	Sector Cerro Cocori, Fca. de Elias Rojas, 150 m, Prov. Limon, COSTA RICA Oct 1991. E. Rojas, L-N 286000,567500	10.5943	-83.7165	1991-10-01	150	Rojas, Elias
Ethmia baliostola	INBIOCRI001765781	Puntarenas	Osa	Bosque Esquinas, Pen. Osa, Prov. Punta, COSTA RICA. 200m. Ene 1993, J. Quesada, L S 301400_542200 # 2800	8.75939	-83.2831	1993-01-01	200	Quesada, Javier
Ethmia baliostola	INBIOCRI001905441	Puntarenas	Osa	Bosque Esquinas, Pen. Osa., A. C. Osa, Prov. Punta, COSTA RICA. 200 m. May 1994, J.F. Quesada, L N 302450_545100 # 2925	8.76885	-83.2568	1994-05-01	10	Quesada, Javier
Ethmia baliostola	INBIOCRI002003590	Puntarenas	Osa	Bosque Esquinas, Pen. Osa., Prov. Punta, COSTA RICA. 200 m. Jun 1994, J. F. Quesada, L S 302400_545250 # 3173	8.76885	-83.2568	1994-06-01	10	Quesada, Javier
Ethmia baliostola	INBIOCRI001853088	Puntarenas	Osa	Est. Esquinas, Pen. de Osa., A. C. Osa, Prov. Punta, COSTA RICA. 200 m. Dic 1993, M. Segura, L S 301400_542200 # 2536	8.75939	-83.2831	1993-12-01	200	Segura, Marianella
Ethmia baliostola	INBIOCRI001853129	Puntarenas	Osa	Est. Esquinas, Pen. de Osa., A. C. Osa, Prov. Punta, COSTA RICA. 200 m. Dic 1993, M. Segura, L S 301400_542200 # 2536	8.75939	-83.2831	1993-12-01	200	Segura, Marianella
Ethmia baliostola	INBIOCRI001705367	Puntarenas	Osa	Est. Esquinas, Pen. de Osa., Prov. Punta, COSTA RICA, 0 m. Feb 1993, M. Segura, L S 301400_542200 #1886	8.75939	-83.2831	1993-02-01	200	Segura, Marianella
Ethmia baliostola	INBIOCRI001811718	Puntarenas	Osa	Est. Esquinas, Peninsula de Osa., A. C. Osa, Prov. Punt., COSTA RICA 200 m. Jun 1993, M. Segura, L S 301400_542200 # 2197	8.75939	-83.2831	1993-06-01	200	Segura, Marianella
Ethmia baliostola	INBIOCRI000589876	Puntarenas	Osa	Est. Sirena, 0-100m, P. N. Corcovado, Prov. Punt., COSTA RICA, G. Fonseca, May 1991, L- S 270500_508300	8.48017	-83.5913	1991-05-01	1	Fonseca, Gilberto
Ethmia baliostola	INBIOCRI000299827	Puntarenas	Osa	Est. Sirena, P. N. Corcovado, 0-100m, Prov. Punt., COSTA RICA. G. Fonseca, Mar 1991, L- S 270500_508300	8.48017	-83.5913	1991-03-01	0	Fonseca, Gilberto
Ethmia baliostola	INBIOCRI001328816	Puntarenas	Osa	Rancho Quemado, 200 m, Peninsula de Osa, Prov. Punt. COSTA RICA. Ago 1991, F. Quesada, L- S 292500_511000	8.6791	-83.5667	1991-08-01	200	Quesada, Freddy A.
Ethmia baliostola	INBIOCRI001295013	Puntarenas	Osa	Rancho Quemado, 200 m, Peninsula de Osa, Prov. Punt., COSTA RICA Ene 1991. F. Quesada, L-S 292500,511000	8.6791	-83.5667	1991-01-01	200	Quesada, Javier
Ethmia baliostola	INBIOCRI001295004	Puntarenas	Osa	Rancho Quemado, 200 m, Peninsula de Osa, Prov. Punt., COSTA RICA Ene 1991. F. Quesada, L-S 292500,511000	8.6791	-83.5667	1991-01-01	200	Quesada, Javier
Ethmia baliostola	INBIOCRI001294886	Puntarenas	Osa	Rancho Quemado, 200 m, Peninsula de Osa, Prov. Punt., COSTA RICA May 1991, F. Quesada, L-S 292500,511000	8.6791	-83.5667	1991-05-01	200	Quesada, Javier
Ethmia baliostola	INBIOCRI001294907	Puntarenas	Osa	Rancho Quemado, 200 m, Peninsula de Osa, Prov. Punt., COSTA RICA May 1991, F. Quesada, L-S 292500,511000	8.6791	-83.5667	1991-05-01	200	Quesada, Javier
Ethmia baliostola	INBIOCRI001407118	Puntarenas	Osa	Rancho Quemado, 200 m, Peninsula de Osa, Prov. Punt., COSTA RICA. Jul 1991, F. Quesada, L- S 292500_511000	8.6791	-83.5667	1991-07-01	200	Quesada, Freddy A.
Ethmia baliostola	INBIOCRI000878742	Puntarenas	Osa	Rancho Quemado, 200 m, Peninsula de Osa, Prov. Puntarenas, Costa Rica, F. Quesada y G. Varela, May 1992 L S 292500_511000	8.6791	-83.5667	1992-05-01	200	Quesada, Freddy A.
Ethmia baliostola	INBIOCRI000878865	Puntarenas	Osa	Rancho Quemado, 200 m, Peninsula de Osa, Prov. Puntarenas, Costa Rica, F. Quesada y G. Varela, May 1992 L S 292500_511000	8.6791	-83.5667	1992-05-01	200	Quesada, Freddy A.
Ethmia baliostola	INBIOCRI000247362	Puntarenas	Osa	Rancho Quemado, Pen. Osa, Prov. Punt, COSTA RICA F. Quesada, Mar 1991, L- S 292500_511000	8.6791	-83.5667	1991-03-01	200	Quesada, Freddy A.
Ethmia baliostola	INBIOCRI000240993	Puntarenas	Osa	Rancho Quemado, Pen. Osa, Prov. Punt, COSTA RICA J. C. Saborio, Abr 1991, L- S 292500_511000	8.6791	-83.5667	1991-04-01	200	Saborio, Juan Carlos
Ethmia baliostola	INBIOCRI000216218	Puntarenas	Osa	Rancho Quemado, Pen. Osa, Prov. Punt, COSTA RICA, F. Quesada, Feb 1991, L S 292500_511000	8.6791	-83.5667	1991-02-01	200	Quesada, Freddy A.
Ethmia baliostola	INBIOCRI000216219	Puntarenas	Osa	Rancho Quemado, Pen. Osa, Prov. Punt, COSTA RICA, F. Quesada, Feb 1991, L S 292500_511000	8.6791	-83.5667	1991-02-01	200	Quesada, Freddy A.
Ethmia baliostola	INBIOCRI000216268	Puntarenas	Osa	Rancho Quemado, Pen. Osa, Prov. Punt, COSTA RICA, F. Quesada, Feb 1991, L S 292500_511000	8.6791	-83.5667	1991-02-01	200	Quesada, Freddy A.
Ethmia baliostola	INBIOCRI000216287	Puntarenas	Osa	Rancho Quemado, Pen. Osa, Prov. Punt, COSTA RICA, F. Quesada, Feb 1991, L S 292500_511000	8.6791	-83.5667	1991-02-01	200	Quesada, Freddy A.
Ethmia baliostola	INBIOCRI000217561	Puntarenas	Osa	Rancho Quemado, Pen. Osa, Prov. Punt, COSTA RICA, F. Quesada, Feb 1991, L S 292500_511000	8.6791	-83.5667	1991-02-01	200	Quesada, Freddy A.
Ethmia baliostola	INBIOCRI000217567	Puntarenas	Osa	Rancho Quemado, Pen. Osa, Prov. Punt, COSTA RICA, F. Quesada, Feb 1991, L S 292500_511000	8.6791	-83.5667	1991-02-01	200	Quesada, Freddy A.
Ethmia baliostola	INBIOCRI000229880	Puntarenas	Osa	Rancho Quemado, Pen. Osa, Prov. Punt, COSTA RICA, F. Quesada, Feb 1991, L S 292500_511000	8.6791	-83.5667	1991-02-01	200	Quesada, Freddy A.
Ethmia berndkerni	INB0003072841	Alajuela	Arenal	COSTA RICA, Prov. Alajuela, Upala, Bijagua, Albergue Heliconias, Send Cañon. 700m. 1 MAR 2000. G. Rodríguez. de Luz L_N_299800_423800 #56264	10.7189	-85.0299	2000-02-01	700	Rodriguez, Gladys
Ethmia berndkerni	INB0003317815	Alajuela	Arenal	COSTA RICA. Prov. Alajuela, P.N. Volcán Tenorio. Albergue Heliconias. 700m. 20 OCT al 06 NOV 2000. G. Rodriguez. De Luz. L_N_299800_423800 #62873	10.7189	-85.0299	2000-10-20	800	Rodriguez, Gladys
Ethmia berndkerni	INB0003154985	Alajuela	Arenal	COSTA RICA. Prov. Alajuela, Upala, Bijagua, P.N. Volcán Tenorio, Albergue Heliconias. 800m. 07-30 OCT 2000.G. Rodríguez. de Luz. L_N_423800_299800 #61776	10.7189	-85.0299	2000-10-07	800	Rodriguez, Gladys
Ethmia berndkerni	INB0003146845	Alajuela	Arenal	COSTA RICA. Prov. Alajuela, Upala, P.N. Volcán Tenorio, Alb. Heliconias, Mirador, Send. Lag. Danto. 700m. 21-27 FEB 2001. G. Rodríguez. Luces. L_N_422423_298575 #61619	10.7078	-85.0427	2001-02-21	700	Rodriguez, Gladys
Ethmia berndkerni	INB0003146799	Alajuela	Arenal	COSTA RICA. Prov. Alajuela, Upala, P.N. Volcán Tenorio, Alb. Heliconias, Mirador, Send. Lag. Danto. 700m. 21-27 FEB 2001. G. Rodríguez. Luces. L_N_422423_298575 #61619	10.7078	-85.0427	2001-02-21	700	Rodriguez, Gladys
Ethmia berndkerni	INB0003146824	Alajuela	Arenal	COSTA RICA. Prov. Alajuela, Upala, P.N. Volcán Tenorio, Alb. Heliconias, Mirador, Send. Lag. Danto. 700m. 21-27 FEB 2001. G. Rodríguez. Luces. L_N_422423_298575 #61619	10.7078	-85.0427	2001-02-21	700	Rodriguez, Gladys
Ethmia berndkerni	INB0003146830	Alajuela	Arenal	COSTA RICA. Prov. Alajuela, Upala, P.N. Volcán Tenorio, Alb. Heliconias, Mirador, Send. Lag. Danto. 700m. 21-27 FEB 2001. G. Rodríguez. Luces. L_N_422423_298575 #61619	10.7078	-85.0427	2001-02-21	700	Rodriguez, Gladys
Ethmia berndkerni	INB0003146878	Alajuela	Arenal	COSTA RICA. Prov. Alajuela, Upala, P.N. Volcán Tenorio, Alb. Heliconias, Mirador, Send. Lag. Danto. 700m. 21-27 FEB 2001. G. Rodríguez. Luces. L_N_422423_298575 #61619	10.7078	-85.0427	2001-02-21	700	Rodriguez, Gladys
Ethmia berndkerni	INB0004317195	Alajuela	Guanacaste	Cerro Campana, 650 m E. side V. Cacao, 6 km NW Dos Rios, Alajuela Prov. COSTA RICA. 15 Jun 1988 Janzen & Hallwachs	10.9429	-85.4266	1988-06-15	650	Janzen, Daniel H.
Ethmia berndkerni	INBIOCRI001888345	Cartago	Cordillera Volcánica Central	Monumento Nacional Guayabo, A. C. A. C. Amistad, Prov. Carta, COSTA RICA. 1100 m. Jul 1994, G. Fonseca, L N 217400_570000 # 3126	9.97398	-83.6949	1994-07-01	1000	Fonseca, Gilberto
Ethmia berndkerni	INBIOCRI002460507	Guanacaste	Arenal	COSTA RICA, Prov. Guanacaste, Tierras Morenas ZP Tenorio. Sector Alto Masis 900m. NOV 1996. G. Rodriguez. L_N_288200_427850 #44764	10.6141	-84.9927	1996-11-01	900	Rodriguez, Gladys
Ethmia berndkerni	INBIOCRI002460455	Guanacaste	Arenal	COSTA RICA, Prov. Guanacaste, Tierras Morenas ZP Tenorio. Sector Alto Masis 900m. NOV 1996. G. Rodriguez. L_N_288200_427850 #44764	10.6141	-84.9927	1996-11-01	900	Rodriguez, Gladys
Ethmia berndkerni	INBIOCRI002460469	Guanacaste	Arenal	COSTA RICA, Prov. Guanacaste, Tierras Morenas ZP Tenorio. Sector Alto Masis 900m. NOV 1996. G. Rodriguez. L_N_288200_427850 #44764	10.6141	-84.9927	1996-11-01	900	Rodriguez, Gladys
Ethmia berndkerni	INBIOCRI002460487	Guanacaste	Arenal	COSTA RICA, Prov. Guanacaste, Tierras Morenas ZP Tenorio. Sector Alto Masis 900m. NOV 1996. G. Rodriguez. L_N_288200_427850 #44764	10.6141	-84.9927	1996-11-01	900	Rodriguez, Gladys
Ethmia berndkerni	INBIOCRI002549122	Guanacaste	Arenal	COSTA RICA, Prov. Guanacaste, Tierras Morenas, Sector Alto Masis. 1100m. AGO 1996. G. Rodriguez. L_N_289000_426500 #45578	10.6213	-85.005	1996-08-01	1100	Rodriguez, Gladys
Ethmia berndkerni	INBIOCRI002549124	Guanacaste	Arenal	COSTA RICA, Prov. Guanacaste, Tierras Morenas, Sector Alto Masis. 1100m. AGO 1996. G. Rodriguez. L_N_289000_426500 #45578	10.6213	-85.005	1996-08-01	1100	Rodriguez, Gladys
Ethmia berndkerni	INBIOCRI002549153	Guanacaste	Arenal	COSTA RICA, Prov. Guanacaste, Tierras Morenas, Sector Alto Masis. 1100m. AGO 1996. G. Rodriguez. L_N_289000_426500 #45578	10.6213	-85.005	1996-08-01	1100	Rodriguez, Gladys
Ethmia berndkerni	INB0004317197	Guanacaste	Guanacaste	4 km. E. Casetilla Rincon Nat. Pk. Gste. Prov. COSTA RICA 6 June 1981 DH Janzen & W. Hallwachs	10.7535	-85.286	1981-06-06	750	Janzen, Daniel H.
Ethmia berndkerni	INB0004317192	Guanacaste	Guanacaste	4 km. E. Casetilla Rincon Nat. Pk.,Gste. Prov.,COSTA RICA 27 Dec 1981 750m DH Janzen & W. Hallwachs	10.7679	-85.2888	1981-12-27	700	Janzen, Daniel H.
Ethmia berndkerni	INBIOCRI000504719	Guanacaste	Guanacaste	Est. Pitilla, 700 m, 9 km S Sta. Cecilia, Prov. Guan, COSTA RICA C. Moraga, Abr 1991, L- N 330200_380200	10.9926	-85.4295	1991-04-01	700	Moraga, Calixto
Ethmia berndkerni	INBIOCRI000628281	Guanacaste	Guanacaste	Est. Pitilla, 700 m, 9 km S Sta. Cecilia, Prov. Guan, COSTA RICA, P. Rios & C. Moraga, 10 set - 22 oct 1990, L- N 330200_380200	10.9926	-85.4295	1990-09-10	700	Ríos Castro, Petrona
Ethmia berndkerni	INBIOCRI001354248	Guanacaste	Guanacaste	Est. Pitilla, 700 m, 9 km S. Sta Cecilia, P. N. Guanacaste, Prov. Guan., COSTA RICA. 19 May - 3 Jun 1993, P. Rios. L- N 330200_380200	10.9926	-85.4295	1993-05-19	700	Ríos Castro, Petrona
Ethmia berndkerni	INBIOCRI001354247	Guanacaste	Guanacaste	Est. Pitilla, 700 m, 9 km S. Sta Cecilia, P. N. Guanacaste, Prov. Guan., COSTA RICA. 19 May - 3 Jun 1993, P. Rios. L- N 330200_380200	10.9926	-85.4295	1993-05-19	700	Ríos Castro, Petrona
Ethmia berndkerni	INBIOCRI000556670	Guanacaste	Guanacaste	Est. Pitilla, 700m, 9 km S Sta Cecilia, Prov. Guan. COSTA RICA P. Rios, Abr 1991, L- N 330200_380200	10.9926	-85.4295	1991-04-01	700	Ríos Castro, Petrona
Ethmia berndkerni	INBIOCRI000481287	Guanacaste	Guanacaste	Est. Pitilla, 700m, 9 km S Sta. Cecilia, P. N. Guanacaste, Prov. Guan. COSTA RICA, C. Moraga, Jul 1991, L- N 330200_380200	10.9926	-85.4295	1991-07-01	700	Moraga, Calixto
Ethmia berndkerni	INBIOCRI000315539	Guanacaste	Guanacaste	Est. Pitilla, 700m, 9 km S Sta. Cecilia, P. N. Guanacaste, Prov. Guan. COSTA RICA, P. Rios, Jun 1991, L- N 330200_380200	10.9926	-85.4295	1991-06-01	700	Ríos Castro, Petrona
Ethmia berndkerni	INBIOCRI001341790	Guanacaste	Guanacaste	Est. Pitilla, 700m, 9 km S Sta. Cecilia, P. N. Guanacaste, Prov. Guan., COSTA RICA. 19 May -3 Jun 1993. C. Moraga, L N 330200_380200	10.9926	-85.4295	1993-05-19	700	Moraga, Calixto
Ethmia berndkerni	INBIOCRI000511317	Guanacaste	Guanacaste	Est. Pitilla, 700m, 9km S Sta Cecilia, P. N. Guanacaste Prov. Guan. COSTA RICA, C. Moraga, May 1991, L- N 330200_380200	10.9926	-85.4295	1991-05-01	700	Moraga, Calixto
Ethmia berndkerni	INBIOCRI000511327	Guanacaste	Guanacaste	Est. Pitilla, 700m, 9km S Sta Cecilia, P. N. Guanacaste Prov. Guan. COSTA RICA, C. Moraga, May 1991, L- N 330200_380200	10.9926	-85.4295	1991-05-01	700	Moraga, Calixto
Ethmia berndkerni	INBIOCRI000511399	Guanacaste	Guanacaste	Est. Pitilla, 700m, 9km S Sta Cecilia, P. N. Guanacaste Prov. Guan. COSTA RICA, C. Moraga, May 1991, L- N 330200_380200	10.9926	-85.4295	1991-05-01	700	Moraga, Calixto
Ethmia berndkerni	INBIOCRI000511391	Guanacaste	Guanacaste	Est. Pitilla, 700m, 9km S Sta Cecilia, P. N. Guanacaste Prov. Guan. COSTA RICA, C. Moraga, May 1991, L- N 330200_380200	10.9926	-85.4295	1991-05-01	700	Moraga, Calixto
Ethmia berndkerni	INBIOCRI000393829	Guanacaste	Guanacaste	Est. Pitilla, 700m, 9km S Sta. Cecilia, P. N. Guanacaste, Prov. Guanacaste, Costa Rica, 27 jul a 14 ago 1992, C. Moraga, L-N 330200_380200	10.9926	-85.4295	1992-07-27	700	Moraga, Calixto
Ethmia berndkerni	INBIOCRI001869381	Guanacaste	Guanacaste	Est. Pitilla, 9 km S. Sta. Cecilia, P. N. Guanacaste, Prov. Guana, COSTA RICA. 700 m. 19-23 Jun 1993, C. Moraga, L N 330200_380200 # 2897	10.9926	-85.4295	1993-06-19	700	Moraga, Calixto
Ethmia berndkerni	INBIOCRI000009200	Guanacaste	Guanacaste	Estac. Pitilla, 700 m, 9 km S. Santa Cecilia, Guanac., Pr. COSTA RICA, May 1989, GNP Biodiversity Survey, L N 330200_380200	10.9926	-85.4295	1989-05-01	700	GNP Biodiv. Inv., ?
Ethmia berndkerni	INBIOCRI000686135	Guanacaste	Guanacaste	Estac. Pitilla, 700m, 9 km S Sta. Cecilia, Prov. Guan. COSTA RICA, C. Moraga & P. Rios, Nov 1990, L- N 330200_380200	10.9926	-85.4295	1990-11-01	700	Moraga, Calixto
Ethmia berndkerni	INB0004317193	Guanacaste	Guanacaste	Estacion Pitilla, 680m, 8 Km S. Santa Cecilia Alajuela Pv. COSTA RICA 20 Nov 1987 D.H. Janzen & W. Hallwachs	10.9926	-85.4295	1987-11-20	700	Janzen, Daniel H.
Ethmia berndkerni	INB0004317199	Guanacaste	Guanacaste	Estacion Pitilla, 700 m, 9 km S. Santa Cecilia, Alajuela Prv. COSTA RICA. 18 May 1988 Janzen & Hallwachs	10.9908	-85.4276	1988-05-18	680	Janzen, Daniel H.
Ethmia berndkerni	INB0004317196	Guanacaste	Guanacaste	Estacion Pitilla, 700 m, 9 km S. Santa Cecilia, Alajuela Prv. COSTA RICA. 18 May 1988 Janzen & Hallwachs	10.9908	-85.4276	1988-05-18	680	Janzen, Daniel H.
Ethmia berndkerni	INB0004317198	Guanacaste	Guanacaste	Estacion Pitilla, 700 m, 9 km S. Santa Cecilia, Alajuela Prv. COSTA RICA. 18 May 1988 Janzen & Hallwachs	10.9908	-85.4276	1988-05-18	680	Janzen, Daniel H.
Ethmia berndkerni	INB0004317194	Guanacaste	Guanacaste	Estacion Pitilla, 700 m, 9km S. Santa Cecilia, Alajuela Prv. COSTA RICA, 10 May 1988, Janzen & Hallwachs	10.9908	-85.4276	1988-05-10	680	Janzen, Daniel H.
Ethmia berndkerni	INB0004317200	Guanacaste	Guanacaste	Estacion Pitilla, 700m. 9Km S. Santa Cecilia Alajuela Prv. COSTA RICA. June 1988. Janzen & Hallwachs	10.9926	-85.4295	1988-06-01	700	Janzen, Daniel H.
Ethmia berndkerni	INBIOCRI001135517	Limón	Tortuguero	Sector Cerro Cocori, Finca de E. Rojas, Prov. Limon, COSTA RICA. 150m. Ago 1993, E. Rojas, L N 286000_567500 # 2291	10.5943	-83.7165	1993-08-01	150	Rojas, Elias
Ethmia berndkerni	INBIOCRI002211056	Puntarenas	Osa	ACOSA, Cerro de Oro, Prov. Punta, COSTA RICA. 200m. 26-30 MAY 1995. E. Phillips, L_S_280000_518500 #5357	8.56288	-83.4991	1995-05-26	150	Phillips, Eugenie
Ethmia berndkerni	INBIOCRI001773189	Puntarenas	Osa	Bosque Esquinas, Pen. Osa, Prov. Punta, COSTA RICA. 200m. Abr 1994. M. Segura. L_S_302450_545100 #2815	8.76885	-83.2568	1994-04-01	10	Segura, Marianella
Ethmia berndkerni	INBIOCRI001773193	Puntarenas	Osa	Bosque Esquinas, Pen. Osa, Prov. Punta, COSTA RICA. 200m. Abr 1994. M. Segura. L_S_302450_545100 #2815	8.76885	-83.2568	1994-04-01	10	Segura, Marianella
Ethmia berndkerni	INBIOCRI001905427	Puntarenas	Osa	Bosque Esquinas, Pen. Osa., A. C. Osa, Prov. Punta, COSTA RICA. 200 m. May 1994, J.F. Quesada, L N 302450_545100 # 2925	8.76885	-83.2568	1994-05-01	10	Quesada, Javier
Ethmia berndkerni	INBIOCRI001905433	Puntarenas	Osa	Bosque Esquinas, Pen. Osa., A. C. Osa, Prov. Punta, COSTA RICA. 200 m. May 1994, J.F. Quesada, L N 302450_545100 # 2925	8.76885	-83.2568	1994-05-01	10	Quesada, Javier
Ethmia berndkerni	INB0004317186	Puntarenas	Osa	Corcovado National Park Osa Peninsula. Costa Rica 5-14 Aug 1978 D.H. Janzen	8.48017	-83.5913	1978-08-05	1	Janzen, Daniel H.
Ethmia berndkerni	INB0003514137	Puntarenas	Osa	COSTA RICA. Prov. Puntarenas, P.N. Piedras Blancas, Esquinas Lodge, 100m, 16 - 18 JUN 2002, M. Moraga, Tp. de Luz, L_S_294900_550000 #70497	8.70053	-83.2123	2002-06-16	100	Moraga, Marcos
Ethmia berndkerni	INB0003486071	Puntarenas	Osa	COSTA RICA. Prov. Puntarenas, P.N. Piedras Blancas, Sector Riyito, 10m, 12 - 13 MAY 2002, M. Moraga, Tp de Luz, L_S_298825_541569 #69470	8.73611	-83.2889	2002-05-12	10	Moraga, Marcos
Ethmia berndkerni	INB0003340837	Puntarenas	Osa	COSTA RICA. Prov. Puntarenas, P.N. Piedras Blancas. Golfito, Est. El Bonito, El tanque. 100m. 17 al 20 ABR 2001. J. Jiménez. De Luz. L_S_292700_548350 #63524	8.68066	-83.2273	2001-04-17	100	Jiménez, Jimmy
Ethmia berndkerni	INB0003340336	Puntarenas	Osa	COSTA RICA. Prov. Puntarenas. Golfito. P.N. Piedras Blancas. Est. El Bonito, El Tanque. 100m. 17 al 20 ABR 2001. B. Espinoza. Manual. L_S_292700_548350 #63509	8.68066	-83.2273	2001-04-17	100	Espinoza, Bernardo
Ethmia berndkerni	INB0004269407	Puntarenas	Osa	COSTA RICA. Prov. Puntarenas. Osa. Los Charcos, 1 km E del pueblo de Banegas. 50m. 6 OCT 2010. E. Phillips. Tp. de Luz. L_S_291681_517823 #100277	8.67167	-83.5047	2010-10-06	50	Phillips, Eugenie
Ethmia berndkerni	INBIOCRI001853138	Puntarenas	Osa	Est. Esquinas, Pen. de Osa., A. C. Osa, Prov. Punta, COSTA RICA. 200 m. Dic 1993, M. Segura, L S 301400_542200 # 2536	8.75939	-83.2831	1993-12-01	200	Segura, Marianella
Ethmia berndkerni	INBIOCRI001705430	Puntarenas	Osa	Est. Esquinas, Pen. de Osa., Prov. Punta, COSTA RICA, 0 m. Feb 1993, M. Segura, L S 301400_542200 #1886	8.75939	-83.2831	1993-02-01	200	Segura, Marianella
Ethmia berndkerni	INBIOCRI001143934	Puntarenas	Osa	Est. Esquinas, Pen. de Osa., Prov. Punta, COSTA RICA. 200m. Set 1993, J. Quesada, L S 301400_542200 # 2373	8.75939	-83.2831	1993-09-01	200	Quesada, Javier
Ethmia berndkerni	INBIOCRI001143933	Puntarenas	Osa	Est. Esquinas, Pen. de Osa., Prov. Punta, COSTA RICA. 200m. Set 1993, J. Quesada, L S 301400_542200 # 2373	8.75939	-83.2831	1993-09-01	200	Quesada, Javier
Ethmia berndkerni	INBIOCRI001143935	Puntarenas	Osa	Est. Esquinas, Pen. de Osa., Prov. Punta, COSTA RICA. 200m. Set 1993, J. Quesada, L S 301400_542200 # 2373	8.75939	-83.2831	1993-09-01	200	Quesada, Javier
Ethmia berndkerni	INBIOCRI001665400	Puntarenas	Osa	Est. Esquinas, Pen. de Osa., Prov. Punta, COSTA RICA. Oct 1993. M. Segura, L S 301400_542200 # 2450	8.75939	-83.2831	1993-10-01	200	Segura, Marianella
Ethmia berndkerni	INBIOCRI001665401	Puntarenas	Osa	Est. Esquinas, Pen. de Osa., Prov. Punta, COSTA RICA. Oct 1993. M. Segura, L S 301400_542200 # 2450	8.75939	-83.2831	1993-10-01	200	Segura, Marianella
Ethmia berndkerni	INBIOCRI001665398	Puntarenas	Osa	Est. Esquinas, Pen. de Osa., Prov. Punta, COSTA RICA. Oct 1993. M. Segura, L S 301400_542200 # 2450	8.75939	-83.2831	1993-10-01	200	Segura, Marianella
Ethmia berndkerni	INBIOCRI001665399	Puntarenas	Osa	Est. Esquinas, Pen. de Osa., Prov. Punta, COSTA RICA. Oct 1993. M. Segura, L S 301400_542200 # 2450	8.75939	-83.2831	1993-10-01	200	Segura, Marianella
Ethmia berndkerni	INBIOCRI001956645	Puntarenas	Osa	Est. Esquinas, Peninsula de Osa., Prov. Punta, COSTA RICA. 200 m. nov 1993, M. Segura, L S 301400_542200 # 2452	8.75939	-83.2831	1993-11-01	200	Segura, Marianella
Ethmia berndkerni	INBIOCRI001956654	Puntarenas	Osa	Est. Esquinas, Peninsula de Osa., Prov. Punta, COSTA RICA. 200 m. nov 1993, M. Segura, L S 301400_542200 # 2452	8.75939	-83.2831	1993-11-01	200	Segura, Marianella
Ethmia berndkerni	INBIOCRI001956655	Puntarenas	Osa	Est. Esquinas, Peninsula de Osa., Prov. Punta, COSTA RICA. 200 m. nov 1993, M. Segura, L S 301400_542200 # 2452	8.75939	-83.2831	1993-11-01	200	Segura, Marianella
Ethmia berndkerni	INBIOCRI001956656	Puntarenas	Osa	Est. Esquinas, Peninsula de Osa., Prov. Punta, COSTA RICA. 200 m. nov 1993, M. Segura, L S 301400_542200 # 2452	8.75939	-83.2831	1993-11-01	200	Segura, Marianella
Ethmia berndkerni	INBIOCRI001956657	Puntarenas	Osa	Est. Esquinas, Peninsula de Osa., Prov. Punta, COSTA RICA. 200 m. nov 1993, M. Segura, L S 301400_542200 # 2452	8.75939	-83.2831	1993-11-01	200	Segura, Marianella
Ethmia berndkerni	INBIOCRI001967235	Puntarenas	Osa	Est. Esquinas, Peninsula de Osa., Prov. Puntarenas, COSTA RICA, 200 m. Abr 1993, J. F. Quesada, L S 301400_542200 #2076	8.75939	-83.2831	1993-04-01	200	Quesada, Javier
Ethmia berndkerni	INB0004317184	Puntarenas	Osa	Fila Esquinas, 35 Km. S. Palmar Norte. Punt. Prov. Costa Rica. 7-8 Jan 1983 150 m. elev 8 grados 45 min. x 83 grados 20 min. DH Janzen & W. Hallwachs	8.75128	-83.3168	1983-01-07	150	Janzen, Daniel H.
Ethmia berndkerni	INB0004317185	Puntarenas	Osa	Fila Esquinas, 35 Km. S. Palmar Norte. Punt. Prov. Costa Rica. 7-8 Jan 1983 150 m. elev 8 grados 45 min. x 83 grados 20 min. DH Janzen & W. Hallwachs	8.75128	-83.3168	1983-01-07	150	Janzen, Daniel H.
Ethmia berndkerni	INB0004317182	Puntarenas	Osa	Fila Esquinas, 35 Km. S. Palmar Norte. Punt. Prov. Costa Rica. 7-8 Jan 1983 150 m. elev 8 grados 45 min. x 83 grados 20 min. DH Janzen & W. Hallwachs	8.75128	-83.3168	1983-01-07	150	Janzen, Daniel H.
Ethmia berndkerni	INB0004317183	Puntarenas	Osa	Fila Esquinas, 35 Km. S. Palmar Norte. Punt. Prov. Costa Rica. 7-8 Jan 1983 150 m. elev 8 grados 45 min. x 83 grados 20 min. DH Janzen & W. Hallwachs	8.75128	-83.3168	1983-01-07	150	Janzen, Daniel H.
Ethmia berndkerni	INBIOCRI001328495	Puntarenas	Osa	Rancho Quemado, 200 m, Peninsula de Osa, Prov. Punt. COSTA RICA. Ago 1991, F. Quesada, L- S 292500_511000	8.6791	-83.5667	1991-08-01	200	Quesada, Freddy A.
Ethmia berndkerni	INBIOCRI001328496	Puntarenas	Osa	Rancho Quemado, 200 m, Peninsula de Osa, Prov. Punt. COSTA RICA. Ago 1991, F. Quesada, L- S 292500_511000	8.6791	-83.5667	1991-08-01	200	Quesada, Freddy A.
Ethmia berndkerni	INBIOCRI001300450	Puntarenas	Osa	Rancho Quemado, 200 m, Peninsula de Osa, Prov. Punt. COSTA RICA. Ago 1991, F. Quesada, L- S 292500_511000	8.6791	-83.5667	1991-08-01	200	Quesada, Freddy A.
Ethmia berndkerni	INBIOCRI001328494	Puntarenas	Osa	Rancho Quemado, 200 m, Peninsula de Osa, Prov. Punt. COSTA RICA. Ago 1991, F. Quesada, L- S 292500_511000	8.6791	-83.5667	1991-08-01	200	Quesada, Freddy A.
Ethmia berndkerni	INBIOCRI000705333	Puntarenas	Osa	Rancho Quemado, 200 m, Peninsula de Osa, Prov. Puntarenas, Costa Rica, F. Quesada, Mar 1992, L- S 292500_511000	8.6791	-83.5667	1992-03-01	200	Quesada, Freddy A.
Ethmia berndkerni	INBIOCRI000394534	Puntarenas	Osa	Rancho Quemado, 200m, Peninsula de Osa, Prov. Puntarenas, Costa Rica, F. Quesada, 21 mar -7 abr 1992, L- S 292500_511000	8.6791	-83.5667	1992-03-21	200	Quesada, Freddy A.
Ethmia berndkerni	INBIOCRI000388809	Puntarenas	Osa	Rancho Quemado, 200m, Peninsula de Osa, Prov. Puntarenas, Costa Rica, Junio 1992, F. Quesada y M. Segura, L- S 292500_511000	8.6791	-83.5667	1992-06-01	200	Quesada, Freddy A.
Ethmia berndkerni	INBIOCRI000708632	Puntarenas	Osa	Rancho Quemado, 200m, Peninsula de Osa, Prov. Puntarenas, Costa Rica, Nov 1991, F. A. Quesada, L-S 292500_511000	8.6791	-83.5667	1991-11-01	200	Quesada, Freddy A.
Ethmia berndkerni	INBIOCRI000392439	Puntarenas	Osa	Rancho Quemado, Pen. Osa, Prov. Punt, COSTA RICA, F. Quesada, Ene 1991, L- S 292500_511000	8.6791	-83.5667	1991-01-01	200	Quesada, Freddy A.
Ethmia berndkerni	INBIOCRI000345940	Puntarenas	Osa	Rancho Quemado, Peninsula de Osa, 200m, Prov. Punt., Costa Rica, F. Quesada, Dic 1991. L_S_292500_511000 #990	8.6791	-83.5667	1991-12-01	200	Quesada, Freddy A.
Ethmia berndkerni	INBIOCRI000345891	Puntarenas	Osa	Rancho Quemado, Peninsula de Osa, 200m, Prov. Punt., Costa Rica, F. Quesada, Dic 1991. L_S_292500_511000 #990	8.6791	-83.5667	1991-12-01	200	Quesada, Freddy A.
Ethmia berndkerni	INBIOCRI000345896	Puntarenas	Osa	Rancho Quemado, Peninsula de Osa, 200m, Prov. Punt., Costa Rica, F. Quesada, Dic 1991. L_S_292500_511000 #990	8.6791	-83.5667	1991-12-01	200	Quesada, Freddy A.
Ethmia berndkerni	INBIOCRI000334691	Puntarenas	Osa	Rancho Quemado, Peninsula de Osa, 200m, Prov. Punt., COSTA RICA, F. Quesada, Feb 1992, L- S 292500_511000	8.6791	-83.5667	1992-02-01	200	Quesada, Freddy A.
Ethmia berndkerni	INBIOCRI000334696	Puntarenas	Osa	Rancho Quemado, Peninsula de Osa, 200m, Prov. Punt., COSTA RICA, F. Quesada, Feb 1992, L- S 292500_511000	8.6791	-83.5667	1992-02-01	200	Quesada, Freddy A.
Ethmia berndkerni	INBIOCRI000334707	Puntarenas	Osa	Rancho Quemado, Peninsula de Osa, 200m, Prov. Punt., COSTA RICA, F. Quesada, Feb 1992, L- S 292500_511000	8.6791	-83.5667	1992-02-01	200	Quesada, Freddy A.
Ethmia berndkerni	INBIOCRI000419563	Puntarenas	Osa	Rancho Quemado, Peninsula de Osa, 200m, Prov. Punt., COSTA RICA, F. Quesada, Nov 1991, L- S 292500_511000	8.6791	-83.5667	1991-11-01	200	Quesada, Freddy A.
Ethmia berndkerni	INBIOCRI000483392	Puntarenas	Osa	Rancho Quemado, Peninsula de Osa, 200m. Prov, Punt., COSTA RICA, F. Quesada, Dic 1991, L- S 292500_511000	8.6791	-83.5667	1991-12-01	200	Quesada, Freddy A.
Ethmia berndkerni	INBIOCRI000483394	Puntarenas	Osa	Rancho Quemado, Peninsula de Osa, 200m. Prov, Punt., COSTA RICA, F. Quesada, Dic 1991, L- S 292500_511000	8.6791	-83.5667	1991-12-01	200	Quesada, Freddy A.
Ethmia berndkerni	INBIOCRI000483398	Puntarenas	Osa	Rancho Quemado, Peninsula de Osa, 200m. Prov, Punt., COSTA RICA, F. Quesada, Dic 1991, L- S 292500_511000	8.6791	-83.5667	1991-12-01	200	Quesada, Freddy A.
Ethmia berndkerni	INBIOCRI000483365	Puntarenas	Osa	Rancho Quemado, Peninsula de Osa, 200m. Prov, Punt., COSTA RICA, F. Quesada, Dic 1991, L- S 292500_511000	8.6791	-83.5667	1991-12-01	200	Quesada, Freddy A.
Ethmia berndkerni	INBIOCRI000483406	Puntarenas	Osa	Rancho Quemado, Peninsula de Osa, 200m. Prov, Punt., COSTA RICA, F. Quesada, Dic 1991, L- S 292500_511000	8.6791	-83.5667	1991-12-01	200	Quesada, Freddy A.
Ethmia berndkerni	INBIOCRI002253121	Puntarenas	Osa	Rio Rincon, Albergue Cerro de Oro, Prov. Punta, COSTA RICA. 150m. 26-31 MAY 1995. A. M. Maroto, de Luz, L_S_279650_518450 #5425	8.56288	-83.4991	1995-05-26	150	Mora Maroto, Angela
Ethmia berndkerni	INB0004317189	San José	Cordillera Volcánica Central	La Montura. Braulio Carillo Nat. Pk. San Jose Prov, COSTA RICA, 1100m, 17 Dec1981, D.H.Janzen & W. Hallwachs	10.1064	-83.9784	1981-12-17	1100	Janzen, Daniel H.
Ethmia berndkerni	INB0004317190	San José	Cordillera Volcánica Central	La Montura. Braulio Carillo Nat. Pk. San Jose Prov, COSTA RICA, 1100m, 17 Dec1981, D.H.Janzen & W. Hallwachs	10.1064	-83.9784	1981-12-17	1100	Janzen, Daniel H.
Ethmia berndkerni	INB0004317191	San José	Cordillera Volcánica Central	La Montura. Braulio Carillo Nat. Pk. San Jose Prov, COSTA RICA, 1100m, 17 Dec1981, D.H.Janzen & W. Hallwachs	10.1064	-83.9784	1981-12-17	1100	Janzen, Daniel H.
Ethmia berndkerni	INB0004317187	San José	Cordillera Volcánica Central	La Montura. Braulio Carillo Nat. Pk. San Jose Prov, COSTA RICA, 1100m, 17 Dec1981, D.H.Janzen & W. Hallwachs	10.1064	-83.9784	1981-12-17	1100	Janzen, Daniel H.
Ethmia berndkerni	INB0004317188	San José	Cordillera Volcánica Central	La Montura. Braulio Carillo Nat. Pk. San Jose Prov, COSTA RICA, 1100m, 17 Dec1981, D.H.Janzen & W. Hallwachs	10.1064	-83.9784	1981-12-17	1100	Janzen, Daniel H.
Ethmia billalleni	INB0004238430	Alajuela	Cordillera Volcánica Central	COSTA RICA. Prov. Alajuela. Río La Paz. La Paz Waterfall Gardens. 1500m. 7-9 AGO 2007. E. Phillips, B. Espinoza, A. Barrientos. Tp. Luz. L_N_242800_518200 #99192	10.2042	-84.1672	2007-08-07	1500	Phillips, Eugenie
Ethmia billalleni	INB0003702102	Guanacaste	Arenal	COSTA RICA. Prov. Guanacaste, Macizo Miravalles, Estación Cabro Muco, 1100m, 28 MAR - 2 ABR 2003, I. Chacón, Tp. de Luz, L_N_299769_411243 #73250	10.7183	-85.1447	2003-03-28	1100	Chacón, Isidro
Ethmia billalleni	INB0003031403	Guanacaste	Guanacaste	COSTA RICA, Prov. Guanacaste, A.C.G, Liberia, Pque Nal Guanacaste, Volcán Cacao. 1000-1100m. 15 MAR 1987. Janzen. de Luz L_N_323200_375600 #52530	10.9292	-85.4713	1987-03-15	1000	Janzen, Daniel H.
Ethmia billalleni	INB0004317203	Guanacaste	Guanacaste	Derrumbe, Estac. Mengo 1400 m, W side Volcan Cacao. Guanacaste Prov. COSTA RICA, 5 Jun 1988 Janzen & Hallwachs	10.9337	-85.4613	1988-06-05	1100	Janzen, Daniel H.
Ethmia billalleni	INBIOCRI000700505	Guanacaste	Guanacaste	Est. Cacao, 1000-1400m Lado SO Vol. Cacao, P. N. G., Prov. Guan, COSTA RICA, C. Chaves, Abr 1991, L- N 323300_375700	10.9301	-85.4704	1991-04-01	1000	Chavez, Carlos
Ethmia billalleni	INBIOCRI000700568	Guanacaste	Guanacaste	Est. Cacao, 1000-1400m Lado SO Vol. Cacao, P. N. G., Prov. Guan, COSTA RICA, C. Chaves, Abr 1991, L- N 323300_375700	10.9301	-85.4704	1991-04-01	1000	Chavez, Carlos
Ethmia billalleni	INBIOCRI002212695	Guanacaste	Guanacaste	Est. Cacao, 2 Km SW del Cerro Cacao, Prov. Guana, COSTA RICA. 1000-1200m. FEB 1995. E. Phillips, L_N_323100_375800 #5448	10.9283	-85.4695	1995-02-01	1100	Phillips, Eugenie
Ethmia billalleni	INBIOCRI001054809	Guanacaste	Guanacaste	Estac. Cacao, 1000-1400m, SW side Volcan Cacao Guanac. Pr. COSTA RICA Mar 1988, GNP Biod. Sur. L- N 323300_375700	10.9301	-85.4704	1988-03-01	1000	GNP Biodiv. Inv., ?
Ethmia billalleni	INBIOCRI001054811	Guanacaste	Guanacaste	Estac. Cacao, 1000-1400m, SW side Volcan Cacao Guanac. Pr. COSTA RICA Mar 1988, GNP Biod. Sur. L- N 323300_375700	10.9301	-85.4704	1988-03-01	1000	GNP Biodiv. Inv., ?
Ethmia billalleni	INBIOCRI001054707	Guanacaste	Guanacaste	Estac. Cacao, 1000-1400m, SW side Volcan Cacao Guanac. Pr. COSTA RICA Mar 1988, GNP Biod. Sur. L- N 323300_375700	10.9301	-85.4704	1988-03-01	1000	GNP Biodiv. Inv., ?
Ethmia billalleni	INBIOCRI001054805	Guanacaste	Guanacaste	Estac. Cacao, 1000-1400m, SW side Volcan Cacao Guanac. Pr. COSTA RICA Mar 1988, GNP Biod. Sur. L- N 323300_375700	10.9301	-85.4704	1988-03-01	1000	GNP Biodiv. Inv., ?
Ethmia billalleni	INBIOCRI001054806	Guanacaste	Guanacaste	Estac. Cacao, 1000-1400m, SW side Volcan Cacao Guanac. Pr. COSTA RICA Mar 1988, GNP Biod. Sur. L- N 323300_375700	10.9301	-85.4704	1988-03-01	1000	GNP Biodiv. Inv., ?
Ethmia billalleni	INBIOCRI001054807	Guanacaste	Guanacaste	Estac. Cacao, 1000-1400m, SW side Volcan Cacao Guanac. Pr. COSTA RICA Mar 1988, GNP Biod. Sur. L- N 323300_375700	10.9301	-85.4704	1988-03-01	1000	GNP Biodiv. Inv., ?
Ethmia billalleni	INBIOCRI001054808	Guanacaste	Guanacaste	Estac. Cacao, 1000-1400m, SW side Volcan Cacao Guanac. Pr. COSTA RICA Mar 1988, GNP Biod. Sur. L- N 323300_375700	10.9301	-85.4704	1988-03-01	1000	GNP Biodiv. Inv., ?
Ethmia billalleni	INBIOCRI001054810	Guanacaste	Guanacaste	Estac. Cacao, 1000-1400m, SW side Volcan Cacao Guanac. Pr. COSTA RICA Mar 1988, GNP Biod. Sur. L- N 323300_375700	10.9301	-85.4704	1988-03-01	1000	GNP Biodiv. Inv., ?
Ethmia billalleni	INB0004317202	Guanacaste	Guanacaste	Estacion Mengo, 1100 m SW side Volcan Cacao Guanacaste Pv. COSTA RICA. 3 JAN 1988 D .H. Janzen & W. Hallwachs	10.9283	-85.4713	1988-01-03	1100	Janzen, Daniel H.
Ethmia billalleni	INB0003883054	Guanacaste	Guanacaste	Fca. La Luz. 1000 m. W. side V. Cacao, Guanacaste Prov. COSTA RICA 3-8 Aug 1986 D.H. Janzen W. Hallwachs	10.9283	-85.4713	1986-08-03	1100	Janzen, Daniel H.
Ethmia billalleni	INB0004317204	Guanacaste	Guanacaste	Fca. La Luz. 1000 m. W. side V. Cacao, Guanacaste Prov. COSTA RICA 3-8 Aug 1986 D.H. Janzen W. Hallwachs	10.9283	-85.4713	1986-08-03	1100	Janzen, Daniel H.
Ethmia billalleni	INB0004317205	Guanacaste	Guanacaste	Fca. La Luz. 1000 m. W. side V. Cacao, Guanacaste Prov. COSTA RICA 3-8 Aug 1986 D.H. Janzen W. Hallwachs	10.9283	-85.4713	1986-08-03	1100	Janzen, Daniel H.
Ethmia billalleni	INB0004317201	San José	Cordillera Volcánica Central	La Montura. Braulio Carillo Nat. Pk. San Jose Prov, COSTA RICA, 1100m, 17 Dec1981, D.H.Janzen & W. Hallwachs	10.1064	-83.9784	1981-12-17	1100	Janzen, Daniel H.
Ethmia bittenella	INBIOCRI002207663	Alajuela	Guanacaste	Sect. San Ramon de Dos Rios, Prov. Alaju, COSTA RICA. 620m. 28 ABR-11 MAY 1995. C. Cano, L_N_318100_381900 #5277	10.8833	-85.4135	1995-04-28	620	Cano, Carolina
Ethmia bittenella	INBIOCRI001341767	Guanacaste	Guanacaste	Est. Pitilla, 700m, 9 km S Sta. Cecilia, P. N. Guanacaste, Prov. Guan., COSTA RICA. 19 May -3 Jun 1993. C. Moraga, L N 330200_380200	10.9926	-85.4295	1993-05-19	700	Moraga, Calixto
Ethmia bittenella	INBIOCRI001944576	Guanacaste	Guanacaste	Estacion Los Almendros, P. N. Guanacaste, Prov. Guana, COSTA RICA. 300 m. 08-12 May 1994, E. Lopez, L N 369500_334850 # 2991	11.0343	-85.5275	1994-05-08	280	Lopez, Elba
Ethmia bittenella	INB0004308855	Guanacaste	Guanacaste	Estacion Pitilla, 700 m, 9 km S. Santa Cecilia, Alajuela Prv. COSTA RICA. 18 May 1988 Janzen & Hallwachs	10.9908	-85.4276	1988-05-18	680	Janzen, Daniel H.
Ethmia bittenella	INB0004308856	Guanacaste	Guanacaste	Estacion Pitilla, 700 m, 9 km S. Santa Cecilia, Alajuela Prv. COSTA RICA. 18 May 1988 Janzen & Hallwachs	10.9908	-85.4276	1988-05-18	680	Janzen, Daniel H.
Ethmia bittenella	INB0004308857	Guanacaste	Guanacaste	Estacion Pitilla, 700 m, 9 km S. Santa Cecilia, Alajuela Prv. COSTA RICA. 18 May 1988 Janzen & Hallwachs	10.9908	-85.4276	1988-05-18	680	Janzen, Daniel H.
Ethmia bittenella	INB0004308858	Guanacaste	Guanacaste	Estacion Pitilla, 700 m, 9 km S. Santa Cecilia, Alajuela Prv. COSTA RICA. 18 May 1988 Janzen & Hallwachs	10.9908	-85.4276	1988-05-18	680	Janzen, Daniel H.
Ethmia bittenella	INBIOCRI002202414	Guanacaste	Guanacaste	Finca Jenny, 30 km N. de Liberia, Prov. Guana, COSTA RICA. 240m. 2-16 ABR 1995. E. Araya, L_N_317150_363700 #4795	10.8741	-85.58	1995-04-02	240	Araya, Elda
Ethmia bittenella	INBIOCRI000564098	Guanacaste	Guanacaste	Playa Naranjo, P. N. Sta. Rosa, Prov. Guan., COSTA RICA, E. Alcazar, May 1991, L-N 309300_354200	10.8027	-85.6666	1991-05-01	1	Alcazar, Eliden
Ethmia bittenella	INBIOCRI000564045	Guanacaste	Guanacaste	Playa Naranjo, P. N. Sta. Rosa, Prov. Guan., COSTA RICA, E. Alcazar, May 1991, L-N 309300_354200	10.8027	-85.6666	1991-05-01	1	Alcazar, Eliden
Ethmia bittenella	INB0003118565	Guanacaste	Tempisque	COSTA RICA. Prov. Guanacaste. P.N. Palo Verde. Sector Palo Verde. 0-50m. 2 al 6 JUN 2000. H. Mendez. De Luz. L_N_260952_385020 #56761	10.3667	-85.3833	2000-06-02	0	Mendez, Henry
Ethmia bittenella	INBIOCRI002218929	Guanacaste	Tempisque	Sect. Palo Verde, Prov. Guana, COSTA RICA. 10m. 4-10 ABR 1995. E. Navarro, de Luz L N 259150 388500 #4614	10.3505	-85.3514	1995-04-04	50	Navarro, Enia
Ethmia blaineorum	INBIOCRI001054614	Guanacaste	Guanacaste	Santa Rosa National Park, Guanacaste Prov. COSTA RICA April 1984 300m DH Janzen & W.Hallwachs	10.8563	-85.6119	1984-04-01	280	Janzen, Daniel H.
Ethmia blaineorum	INBIOCRI000227631	Guanacaste	Guanacaste	Est. Murcielago, 8 km SO Cuajiniquil, 100m, Prov. Guan, COSTA RICA, I Curso Microlepidop., Jul 1990, L- N 320300_347200	10.9019	-85.731	1990-07-01	100	I Microlepidopt, ?
Ethmia blaineorum	INBIOCRI000227633	Guanacaste	Guanacaste	Est. Murcielago, 8 km SO Cuajiniquil, 100m, Prov. Guan, COSTA RICA, I Curso Microlepidop., Jul 1990, L- N 320300_347200	10.9019	-85.731	1990-07-01	100	I Microlepidopt, ?
Ethmia blaineorum	INBIOCRI000227637	Guanacaste	Guanacaste	Est. Murcielago, 8 km SO Cuajiniquil, 100m, Prov. Guan, COSTA RICA, I Curso Microlepidop., Jul 1990, L- N 320300_347200	10.9019	-85.731	1990-07-01	100	I Microlepidopt, ?
Ethmia blaineorum	INBIOCRI000227638	Guanacaste	Guanacaste	Est. Murcielago, 8 km SO Cuajiniquil, 100m, Prov. Guan, COSTA RICA, I Curso Microlepidop., Jul 1990, L- N 320300_347200	10.9019	-85.731	1990-07-01	100	I Microlepidopt, ?
Ethmia blaineorum	INBIOCRI000227641	Guanacaste	Guanacaste	Est. Murcielago, 8 km SO Cuajiniquil, 100m, Prov. Guan, COSTA RICA, I Curso Microlepidop., Jul 1990, L- N 320300_347200	10.9019	-85.731	1990-07-01	100	I Microlepidopt, ?
Ethmia blaineorum	INBIOCRI000227642	Guanacaste	Guanacaste	Est. Murcielago, 8 km SO Cuajiniquil, 100m, Prov. Guan, COSTA RICA, I Curso Microlepidop., Jul 1990, L- N 320300_347200	10.9019	-85.731	1990-07-01	100	I Microlepidopt, ?
Ethmia blaineorum	INBIOCRI000306757	Guanacaste	Guanacaste	Est. Sta. Rosa, 300m, P. N. Guanacaste, Prov. Guan, COSTA RICA, I Curso Microlepidop., Jul 1990, L- N 313000_359800	10.8364	-85.6155	1990-07-01	300	I Microlepidopt, ?
Ethmia blaineorum	INBIOCRI000614884	Guanacaste	Guanacaste	Fca. Jenny, 30 km N Liberia, P. N. Guanacaste, Prov. Guan, COSTA RICA E. Araya & R. Espinoza, Ago 1990, L- N 316200_364400	10.8655	-85.5735	1990-08-01	200	Araya, Elda
Ethmia blaineorum	INBIOCRI001054767	Guanacaste	Guanacaste	Vicinity Estac. Murcielago, 8 km SW Cuajiniquil, Guanacaste, Prov. COSTA RICA, 100m, Jun 1989 GNP Biodiversity Survey, L N 320300_380200	10.9019	-85.7311	1989-06-01	100	GNP Biodiv. Inv., ?
Ethmia catapeltica	INBIOCRI000343362	Guanacaste	Guanacaste	Est. Pitilla, 9km S Sta. Cecilia, P. N. Guanacaste, Prov. Guan, COSTA RICA P. Rios, Jul 1991 L-N 330200,380200	10.9926	-85.4295	1991-07-01	700	Ríos Castro, Petrona
Ethmia catapeltica	INBIOCRI000475357	Alajuela	Guanacaste	Fca. San Gabriel, 2 km SW Dos Rios, 600m, Prov. Alaj. COSTA RICA I Curso Microlepidop, Jul 1990 L- N 318800_383500	10.8896	-85.3989	1990-07-01	600	I Microlepidopt, ?
Ethmia catapeltica	INBIOCRI000015088	Alajuela	Guanacaste	Fca. San Gabriel, 2km SW de Dos Rios, Alajuela Prov. COSTA RICA. 600m, May 1989 GNP Biodiv. Survey L N 318800_383500	10.8896	-85.3989	1989-05-01	600	GNP Biodiv. Inv., ?
Ethmia catapeltica	INBIOCRI001054706	Alajuela	Guanacaste	Fca. San Gabriel, 2Km SW Dos Rios, Alajuela Prov. COSTA RICA, 600m. May 1989, GNP Biodiv. Survey 318800,383500	10.8896	-85.3989	1989-05-01	600	GNP Biodiv. Inv., ?
Ethmia catapeltica	INBIOCRI001054622	Guanacaste	Guanacaste	2km, Sw Sta. Cecilia, Guanacaste Prov. COSTA RICA. 25 Dec 1984 300m DH Janzen & W. Hallwachs	11.0523	-85.4315	1984-12-25	300	Janzen, Daniel H.
Ethmia catapeltica	INBIOCRI000660456	Guanacaste	Guanacaste	Est. Cacao, 1000 - 1400m, Lado suroeste del Volcan Cacao, Prov. Guan., COSTA RICA, C. Chaves, Ago 1990, L- N 323300_375700	10.9301	-85.4704	1990-08-01	1000	Chavez, Carlos
Ethmia catapeltica	INBIOCRI000628293	Guanacaste	Guanacaste	Est. Pitilla, 700 m, 9 km S Sta. Cecilia, Prov. Guan, COSTA RICA, P. Rios & C. Moraga, 10 set - 22 oct 1990, L- N 330200_380200	10.9926	-85.4295	1990-09-10	700	Ríos Castro, Petrona
Ethmia catapeltica	INBIOCRI001354342	Guanacaste	Guanacaste	Est. Pitilla, 700 m, 9 km S. Sta Cecilia, P. N. Guanacaste, Prov. Guan., COSTA RICA. 19 May - 3 Jun 1993, P. Rios. L- N 330200_380200	10.9926	-85.4295	1993-05-19	700	Ríos Castro, Petrona
Ethmia catapeltica	INBIOCRI000559017	Guanacaste	Guanacaste	Est. Pitilla, 700m, 9 km S Sta. Cecilia, P. N. Guanacaste, Prov. Guan. COSTA RICA, P. Rios, Ago 1991, L- N 330200_380200	10.9926	-85.4295	1991-08-01	700	Ríos Castro, Petrona
Ethmia catapeltica	INBIOCRI000511393	Guanacaste	Guanacaste	Est. Pitilla, 700m, 9km S Sta Cecilia, P. N. Guanacaste Prov. Guan. COSTA RICA, C. Moraga, May 1991, L- N 330200_380200	10.9926	-85.4295	1991-05-01	700	Moraga, Calixto
Ethmia catapeltica	INBIOCRI000381358	Guanacaste	Guanacaste	Est. Pitilla, 700m, 9km S Sta. Cecilia, P. N. Guanacaste, Prov. Guanacaste, Costa Rica, 1-15 jul 1992, P. Rios, L-N 330200_380200	10.9926	-85.4295	1992-07-01	700	Ríos Castro, Petrona
Ethmia catapeltica	INBIOCRI000343357	Guanacaste	Guanacaste	Est. Pitilla, 9km S Sta. Cecilia, P. N. Guanacaste, Prov. Guan, COSTA RICA P. Rios, Jul 1991 L-N 330200,380200	10.9926	-85.4295	1991-07-01	700	Ríos Castro, Petrona
Ethmia catapeltica	INBIOCRI001054705	Guanacaste	Guanacaste	Estac. Pitilla, 700 m, 9 km S Santa Cecilia, Guanac. Pr. COSTA RICA, Mar 1989, GNP Biodiversity Survey, L_N_330200_380200 #73	10.9926	-85.4295	1989-03-01	700	GNP Biodiv. Inv., ?
Ethmia catapeltica	INBIOCRI000304085	Guanacaste	Guanacaste	Fca. Pasmompa Est. Pitilla 400 m, 5 km SO Sta. Cecilia, Prov. Guan, COSTA RICA P. Rios & C. Moraga, Dic 1990, L- N 333500_380600	11.0225	-85.4259	1990-12-01	400	Ríos Castro, Petrona
Ethmia catapeltica	INBIOCRI000530127	Heredia	Cordillera Volcánica Central	Est. El Ceibo, P. N. Braulio Carrillo, 400-600 m, Prov. Heredia, COSTA RICA, R. Aguilar, Mar 1990, L- N 256500_527700	10.328	-84.0804	1990-03-01	400	Aguilar, Reinaldo
Ethmia catapeltica	INBIOCRI000626808	Heredia	Cordillera Volcánica Central	Est. Magsasay, P. N. Braulio Carrillo, 200m, Prov. Here, COSTA RICA R. Aguilar, Ene 1991, L- N 264600_531100	10.4013	-84.0493	1991-01-01	200	Aguilar, Reinaldo
Ethmia catapeltica	INBIOCRI000226583	Heredia	Cordillera Volcánica Central	Est. Magsasay, P. N. Braulio Carrillo, 200m, Prov. Here, COSTA RICA R. Aguilar, Nov 1990, L- N 264600_531100	10.4013	-84.0493	1990-11-01	200	Aguilar, Reinaldo
Ethmia catapeltica	INBIOCRI000226603	Heredia	Cordillera Volcánica Central	Est. Magsasay, P. N. Braulio Carrillo, 200m, Prov. Here, COSTA RICA R. Aguilar, Nov 1990, L- N 264600_531100	10.4013	-84.0493	1990-11-01	200	Aguilar, Reinaldo
Ethmia catapeltica	INBIOCRI000460989	Limón	La Amistad Caribe	Est. Hitoy Cerere, 100m, R. Cerere, Res. Biol. Hitoy Cerere, Prov. Limon, COSTA RICA, G. Carballo, Jul 1991, L- N 184200_643300	9.67177	-83.0277	1991-07-01	100	Carballo, Gerardo
Ethmia catapeltica	INBIOCRI000460990	Limón	La Amistad Caribe	Est. Hitoy Cerere, 100m, R. Cerere, Res. Biol. Hitoy Cerere, Prov. Limon, COSTA RICA, G. Carballo, Jul 1991, L- N 184200_643300	9.67177	-83.0277	1991-07-01	100	Carballo, Gerardo
Ethmia catapeltica	INBIOCRI000511065	Limón	Tortuguero	Est. Cuatro Esquinas, P. N. Tortuguero, 0m, Prov. Limon, COSTA RICA, J. Solano, Abr 1991, L- N 280000_590500	10.5395	-83.5065	1991-04-01	0	Solano, Jose
Ethmia catapeltica	INBIOCRI000459933	Limón	Tortuguero	Sector Cerro Cocori, Fca. de E. Rojas, 150 m, Prov. Limon, COSTA RICA. E. Rojas, Nov 1991, L- N 286000_567500	10.5943	-83.7165	1991-11-01	150	Rojas, Elias
Ethmia catapeltica	INBIOCRI000588850	Limón	Tortuguero	Sector Cerro Cocori, Fca. de E. Rojas, 150m, Prov. Limon, COSTA RICA, E. Rojas, Ago 1991, L- N 286000_567500	10.5943	-83.7165	1991-08-01	150	Rojas, Elias
Ethmia catapeltica	INBIOCRI000678426	Limón	Tortuguero	Sector Cerro Cocori, Fca. de E. Rojas, Prov. Limon, COSTA RICA, E. Rojas, Ene 1991, L- N 286000_567500	10.5943	-83.7165	1991-01-01	160	Rojas, Elias
Ethmia catapeltica	INBIOCRI001373882	Puntarenas	Pacífico Central	Est. Queb. Bonita, 50 m, Res. Biol. Carara, Prov. Punt., COSTA RICA. Ago 1990, R. Zuñiga, L-N 194500,469850	9.77423	-84.6081	1990-08-01	50	Zúñiga, Rodolfo
Ethmia catapeltica	INBIOCRI001373880	Puntarenas	Pacífico Central	Est. Queb. Bonita, 50 m, Res. Biol. Carara, Prov. Punt., COSTA RICA. Ago 1990, R. Zuñiga, L-N 194500,469850	9.77423	-84.6081	1990-08-01	50	Zúñiga, Rodolfo
Ethmia catapeltica	INBIOCRI000345645	Puntarenas	Pacífico Central	Est. Queb. Bonita, 50m, Res. Biol. Carara, Prov. Punta., COSTA RICA, R. Zuñiga, Jun 1991, L- N 194500_469850	9.76745	-84.6081	1991-06-01	50	Zúñiga, Rodolfo
Ethmia catapeltica	INBIOCRI000120158	Puntarenas	Pacífico Central	Estac. Quebrada Bonita, 50m, R. B. Carara Puntarenas Pr. COSTA RICA Nov 1989. R. Zuñiga, L N 194500_469850	9.76745	-84.6081	1989-11-01	50	Zúñiga, Rodolfo
Ethmia catapeltica	INBIOCRI001317089	Puntarenas	Pacífico Central	P. N. Manuel Antonio, 80 m, Quepos, Prov. Punt., COSTA RICA. Ago 1991. G. Varela. L-S 370900,448800	9.38773	-84.1328	1991-08-01	80	Varela, Gerardo
Ethmia catapeltica	INBIOCRI001317384	Puntarenas	Pacífico Central	P. N. Manuel Antonio, 80 m, Quepos, Prov. Punt., COSTA RICA. Ago 1991. G. Varela. L-S 370900,448800	9.38773	-84.1328	1991-08-01	80	Varela, Gerardo
Ethmia catapeltica	INBIOCRI001317620	Puntarenas	Pacífico Central	P. N. Manuel Antonio, 80 m, Quepos, Prov. Punt., COSTA RICA. Ago 1991. G. Varela. L-S 370900,448800	9.38773	-84.1328	1991-08-01	80	Varela, Gerardo
Ethmia catapeltica	INBIOCRI001317657	Puntarenas	Pacífico Central	P. N. Manuel Antonio, 80 m, Quepos, Prov. Punt., COSTA RICA. Ago 1991. G. Varela. L-S 370900,448800	9.38773	-84.1328	1991-08-01	80	Varela, Gerardo
Ethmia catapeltica	INBIOCRI000817569	Puntarenas	Pacífico Central	P. N. Manuel Antonio, 80m Quepos, Prov. Puntarenas Costa Rica, Nov 1992, G. Varela L-S 370900,448800	9.38773	-84.1328	1992-11-01	80	Varela, Gerardo
Ethmia catapeltica	INBIOCRI000815873	Puntarenas	Pacífico Central	P. N. Manuel Antonio, 80m Quepos, Prov. Puntarenas, Costa Rica, Set 1992, G. Varela L-S 370900,448800	9.38773	-84.1328	1992-09-01	80	Varela, Gerardo
Ethmia catapeltica	INBIOCRI000909691	Puntarenas	Pacífico Central	P. N. Manuel Antonio, 80m, Quepos, Prov. Puntarenas, Costa Rica, Oct 1992, G. Varela, L-S 370900_448800	9.38773	-84.1328	1992-10-01	80	Varela, Gerardo
Ethmia catapeltica	INBIOCRI000909780	Puntarenas	Pacífico Central	P. N. Manuel Antonio, 80m, Quepos, Prov. Puntarenas, Costa Rica, Oct 1992, G. Varela, L-S 370900_448800	9.38773	-84.1328	1992-10-01	80	Varela, Gerardo
Ethmia catapeltica	INBIOCRI000281496	Puntarenas	Pacífico Central	Quepos, 120m, P. N. Manuel Antonio, Prov. Punt. COSTA RICA, G. Varela & R. Zuñiga, Nov 1990, L- S 370900_449800	9.38774	-84.1237	1990-11-01	120	Varela, Gerardo
Ethmia catapeltica	INBIOCRI000428572	Puntarenas	Pacífico Central	Quepos, 140m, P. N. Manuel Antonio, Prov. Punt. COSTA RICA, G. Varela & R. Zuñiga, Oct 1990, L_S 371500_449450	9.39316	-84.1269	1990-10-01	140	Varela, Gerardo
Ethmia catapeltica	INBIOCRI000223267	Puntarenas	Pacífico Central	Quepos, 140m, P. N. Manuel Antonio, Prov. Punt. COSTA RICA, G. Varela & R. Zuñiga, Oct 1990, L_S 371500_449450	9.39316	-84.1269	1990-10-01	140	Varela, Gerardo
Ethmia catapeltica	INBIOCRI000428634	Puntarenas	Pacífico Central	Quepos, 140m, P. N. Manuel Antonio, Prov. Punt. COSTA RICA, G. Varela & R. Zuñiga, Oct 1990, L_S 371500_449450	9.39316	-84.1269	1990-10-01	140	Varela, Gerardo
Ethmia catapeltica	INBIOCRI000274863	Puntarenas	Pacífico Central	Quepos, 30m, P. N. Manuel Antonio, Prov. Punt. COSTA RICA, G. Varela & R. Zuñiga, Oct 1990, L- S 370500_449000	9.38411	-84.131	1990-10-01	30	Varela, Gerardo
Ethmia chemsaki	INBIOCRI001714497	Guanacaste	Guanacaste	Est. Murcielago, 8 km suroeste de Cuajiniquil, 100 m, Prov. Guanacaste, Costa Rica, 13 a 28 jun 1992. III curso Parataxon. L N 320300,347200	10.9019	-85.731	1992-06-13	100	Parataxonomos III, ?
Ethmia chemsaki	INBIOCRI000323527	Guanacaste	Guanacaste	Fca. Jenny, 30 km N de Liberia, P. N. Guanacaste, Prov. Guan. COSTA RICA R. Espinoza, Jun 1991, L- N 316200_364400	10.8655	-85.5735	1991-06-01	200	Espinoza, Roberto
Ethmia chemsaki	INBIOCRI000323528	Guanacaste	Guanacaste	Fca. Jenny, 30 km N de Liberia, P. N. Guanacaste, Prov. Guan. COSTA RICA R. Espinoza, Jun 1991, L- N 316200_364400	10.8655	-85.5735	1991-06-01	200	Espinoza, Roberto
Ethmia chemsaki	INBIOCRI001054620	Guanacaste	Guanacaste	Santa Rosa National Park Guana. Prov. Costa Rica 15-17 May 1979 D. H. Janzen	10.8364	-85.6155	1979-05-15	300	Janzen, Daniel H.
Ethmia delliella	INBIOCRI002406179	Alajuela	Arenal	COSTA RICA, Prov. Alajuela, Puesto Quebradon. 300m. JUN 1997. G. Rodriguez. L_N_291000_437000 #48102	10.6396	-84.9091	1997-06-01	300	Rodriguez, Gladys
Ethmia delliella	INBIOCRI000015099	Alajuela	Guanacaste	Fca. San Gabriel, 2km SW de Dos Rios, Alajuela Prov. COSTA RICA. 600m, May 1989 GNP Biodiv. Survey L N 318800_383500	10.8896	-85.3989	1989-05-01	600	GNP Biodiv. Inv., ?
Ethmia delliella	INBIOCRI000000183	Alajuela	Guanacaste	Fca. San Gabriel, 2Km SW Dos Rios, Alajuela Prov. COSTA RICA, 600m. May 1989, GNP Biodiv. Survey 318800,383500	10.8896	-85.3989	1989-05-01	600	GNP Biodiv. Inv., ?
Ethmia delliella	INBIOCRI000000199	Alajuela	Guanacaste	Fca. San Gabriel, 2Km SW Dos Rios, Alajuela Prov. COSTA RICA, 600m. May 1989, GNP Biodiv. Survey 318800,383500	10.8896	-85.3989	1989-05-01	600	GNP Biodiv. Inv., ?
Ethmia delliella	INBIOCRI000000206	Alajuela	Guanacaste	Fca. San Gabriel, 2Km SW Dos Rios, Alajuela Prov. COSTA RICA, 600m. May 1989, GNP Biodiv. Survey 318800,383500	10.8896	-85.3989	1989-05-01	600	GNP Biodiv. Inv., ?
Ethmia delliella	INBIOCRI000000207	Alajuela	Guanacaste	Fca. San Gabriel, 2Km SW Dos Rios, Alajuela Prov. COSTA RICA, 600m. May 1989, GNP Biodiv. Survey 318800,383500	10.8896	-85.3989	1989-05-01	600	GNP Biodiv. Inv., ?
Ethmia delliella	INBIOCRI001180991	Guanacaste	Arenal	Tierras Morenas, Rio San Lorenzo, Tenorio, Prov. Guana, COSTA RICA, 1050m. May 1993. G. Rodriguez, L S 283950_424500 # 2118	10.5756	-85.0232	1993-05-01	1050	Rodriguez, Gladys
Ethmia delliella	INBIOCRI001180992	Guanacaste	Arenal	Tierras Morenas, Rio San Lorenzo, Tenorio, Prov. Guana, COSTA RICA, 1050m. May 1993. G. Rodriguez, L S 283950_424500 # 2118	10.5756	-85.0232	1993-05-01	1050	Rodriguez, Gladys
Ethmia delliella	INBIOCRI000864054	Guanacaste	Guanacaste	3 Km este de Cuajiniquil, 300m, Prov. Guanacaste, Costa Rica, 25 jun 1992, III curso Parataxon. L-N 325600_355200	10.9492	-85.6599	1992-06-25	300	Parataxonomos III, ?
Ethmia delliella	INBIOCRI000864055	Guanacaste	Guanacaste	3 Km este de Cuajiniquil, 300m, Prov. Guanacaste, Costa Rica, 25 jun 1992, III curso Parataxon. L-N 325600_355200	10.9492	-85.6599	1992-06-25	300	Parataxonomos III, ?
Ethmia delliella	INBIOCRI000864063	Guanacaste	Guanacaste	3 Km este de Cuajiniquil, 300m, Prov. Guanacaste, Costa Rica, 25 jun 1992, III curso Parataxon. L-N 325600_355200	10.9492	-85.6599	1992-06-25	300	Parataxonomos III, ?
Ethmia delliella	INBIOCRI000871371	Guanacaste	Guanacaste	Cerro El Hacha, 300m, 12 km SE de La Cruz, Prov. Guanacaste, Costa Rica, 25 jun 1992, III curso Parataxon. L-N 329200_368000	10.9832	-85.5411	1992-06-25	300	Parataxonomos III, ?
Ethmia delliella	INBIOCRI000871387	Guanacaste	Guanacaste	Cerro El Hacha, 300m, 12 km SE de La Cruz, Prov. Guanacaste, Costa Rica, 25 jun 1992, III curso Parataxon. L-N 329200_368000	10.9832	-85.5411	1992-06-25	300	Parataxonomos III, ?
Ethmia delliella	INB0004308852	Guanacaste	Guanacaste	COSTA RICA, Prov. Guanacaste, A.C.G, La Cruz, Pque Nal Guanacaste, Estación Maritza. 600m. 17 MAY 1988. Janzen, Hallwachs. Manual (red, libre) L_N_326900 _373000 #52062	10.9625	-85.4952	1988-05-17	600	Janzen, Daniel H.
Ethmia delliella	INB0004308853	Guanacaste	Guanacaste	COSTA RICA, Prov. Guanacaste, A.C.G, La Cruz, Pque Nal Guanacaste, Estación Maritza. 600m. 17 MAY 1988. Janzen, Hallwachs. Manual (red, libre) L_N_326900 _373000 #52062	10.9625	-85.4952	1988-05-17	600	Janzen, Daniel H.
Ethmia delliella	INB0004308854	Guanacaste	Guanacaste	COSTA RICA, Prov. Guanacaste, A.C.G, La Cruz, Pque Nal Guanacaste, Estación Maritza. 600m. 17 MAY 1988. Janzen, Hallwachs. Manual (red, libre) L_N_326900 _373000 #52062	10.9625	-85.4952	1988-05-17	600	Janzen, Daniel H.
Ethmia delliella	INBIOCRI001793551	Guanacaste	Guanacaste	Est. Las Pailas, P.N. Rincon de la Vieja, Prov. Guana, COSTA RICA. 800m. 10-18 Abr 1994, K. Taylor, L N 306300_388600 # 2838	10.7768	-85.3519	1994-04-10	800	Taylor, Karla
Ethmia delliella	INBIOCRI001793552	Guanacaste	Guanacaste	Est. Las Pailas, P.N. Rincon de la Vieja, Prov. Guana, COSTA RICA. 800m. 10-18 Abr 1994, K. Taylor, L N 306300_388600 # 2838	10.7768	-85.3519	1994-04-10	800	Taylor, Karla
Ethmia delliella	INBIOCRI001987939	Guanacaste	Guanacaste	Est. Los Almendros, P. N. Guanacaste, A. C. Guanacaste, Prov. Guana, COSTA RICA. 300 m. 8-13 Jun 1994, E. Lopez, L N 334850_369800 # 3077	11.0343	-85.5275	1994-06-08	280	Lopez, Elba
Ethmia delliella	INBIOCRI001870299	Guanacaste	Guanacaste	Est. Murcielago, 8 km SO. de Cuajiniquil, P. N. Guanacaste, Prov. Guana, COSTA RICA. 100 m. 3-14 May 1994, F. A. Quesada, L N 320300_347200 # 2908	10.9019	-85.731	1994-05-03	40	Quesada, Freddy A.
Ethmia delliella	INBIOCRI001182180	Guanacaste	Guanacaste	Est. Murcielago, 8 km suroeste de Cuajiniquil, 100 m, Prov. Guan., COSTA RICA. 18 May-5 Jun 1993, F. A. Quesada, L- N 320300_347200	10.9019	-85.731	1993-05-18	100	Quesada, Freddy A.
Ethmia delliella	INBIOCRI001182513	Guanacaste	Guanacaste	Est. Murcielago, 8 km suroeste de Cuajiniquil, 100 m, Prov. Guan., COSTA RICA. 18 May-5 Jun 1993, F. A. Quesada, L- N 320300_347200	10.9019	-85.731	1993-05-18	100	Quesada, Freddy A.
Ethmia delliella	INBIOCRI001182514	Guanacaste	Guanacaste	Est. Murcielago, 8 km suroeste de Cuajiniquil, 100 m, Prov. Guan., COSTA RICA. 18 May-5 Jun 1993, F. A. Quesada, L- N 320300_347200	10.9019	-85.731	1993-05-18	100	Quesada, Freddy A.
Ethmia delliella	INBIOCRI001326892	Guanacaste	Guanacaste	Est. Murcielago, 8 km suroeste de Cuajiniquil, 100 m, Prov. Guan., COSTA RICA. 19 a 24 abr 1993. F. A. Quesada. L-N 320300,347200	10.9019	-85.731	1993-04-19	100	Quesada, Freddy A.
Ethmia delliella	INBIOCRI001326891	Guanacaste	Guanacaste	Est. Murcielago, 8 km suroeste de Cuajiniquil, 100 m, Prov. Guan., COSTA RICA. 19 a 24 abr 1993. F. A. Quesada. L-N 320300,347200	10.9019	-85.731	1993-04-19	100	Quesada, Freddy A.
Ethmia delliella	INBIOCRI000928197	Guanacaste	Guanacaste	Est. Murcielago, 8 km suroeste de Cuajiniquil, 100 m, Prov. Guanacaste, Costa Rica, 13 a 28 jun 1992. III curso Parataxon. L N 320300,347200	10.9019	-85.731	1992-06-13	100	Parataxonomos III, ?
Ethmia delliella	INBIOCRI001354365	Guanacaste	Guanacaste	Est. Pitilla, 700 m, 9 km S. Sta Cecilia, P. N. Guanacaste, Prov. Guan., COSTA RICA. 19 May - 3 Jun 1993, P. Rios. L- N 330200_380200	10.9926	-85.4295	1993-05-19	700	Ríos Castro, Petrona
Ethmia delliella	INBIOCRI001353876	Guanacaste	Guanacaste	Est. Pitilla, 700 m, 9 km S. Sta Cecilia, P. N. Guanacaste, Prov. Guan., COSTA RICA. 19 May - 3 Jun 1993, P. Rios. L- N 330200_380200	10.9926	-85.4295	1993-05-19	700	Ríos Castro, Petrona
Ethmia delliella	INBIOCRI001354357	Guanacaste	Guanacaste	Est. Pitilla, 700 m, 9 km S. Sta Cecilia, P. N. Guanacaste, Prov. Guan., COSTA RICA. 19 May - 3 Jun 1993, P. Rios. L- N 330200_380200	10.9926	-85.4295	1993-05-19	700	Ríos Castro, Petrona
Ethmia delliella	INBIOCRI001354358	Guanacaste	Guanacaste	Est. Pitilla, 700 m, 9 km S. Sta Cecilia, P. N. Guanacaste, Prov. Guan., COSTA RICA. 19 May - 3 Jun 1993, P. Rios. L- N 330200_380200	10.9926	-85.4295	1993-05-19	700	Ríos Castro, Petrona
Ethmia delliella	INBIOCRI001354359	Guanacaste	Guanacaste	Est. Pitilla, 700 m, 9 km S. Sta Cecilia, P. N. Guanacaste, Prov. Guan., COSTA RICA. 19 May - 3 Jun 1993, P. Rios. L- N 330200_380200	10.9926	-85.4295	1993-05-19	700	Ríos Castro, Petrona
Ethmia delliella	INBIOCRI001341768	Guanacaste	Guanacaste	Est. Pitilla, 700m, 9 km S Sta. Cecilia, P. N. Guanacaste, Prov. Guan., COSTA RICA. 19 May -3 Jun 1993. C. Moraga, L N 330200_380200	10.9926	-85.4295	1993-05-19	700	Moraga, Calixto
Ethmia delliella	INBIOCRI001341770	Guanacaste	Guanacaste	Est. Pitilla, 700m, 9 km S Sta. Cecilia, P. N. Guanacaste, Prov. Guan., COSTA RICA. 19 May -3 Jun 1993. C. Moraga, L N 330200_380200	10.9926	-85.4295	1993-05-19	700	Moraga, Calixto
Ethmia delliella	INBIOCRI001315097	Guanacaste	Guanacaste	Est. Pitilla, 700m, 9 km S Sta. Cecilia, P. N. Guanacaste, Prov. Guan., COSTA RICA. 19 May -3 Jun 1993. C. Moraga, L N 330200_380200	10.9926	-85.4295	1993-05-19	700	Moraga, Calixto
Ethmia delliella	INBIOCRI001341769	Guanacaste	Guanacaste	Est. Pitilla, 700m, 9 km S Sta. Cecilia, P. N. Guanacaste, Prov. Guan., COSTA RICA. 19 May -3 Jun 1993. C. Moraga, L N 330200_380200	10.9926	-85.4295	1993-05-19	700	Moraga, Calixto
Ethmia delliella	INBIOCRI001869230	Guanacaste	Guanacaste	Est. Pitilla, 9 km S. Sta. Cecilia, P. N. Guanacaste, Prov. Guana, COSTA RICA. 700 m. 19-23 Jun 1993, C. Moraga, L N 330200_380200 # 2897	10.9926	-85.4295	1993-06-19	700	Moraga, Calixto
Ethmia delliella	INBIOCRI001869231	Guanacaste	Guanacaste	Est. Pitilla, 9 km S. Sta. Cecilia, P. N. Guanacaste, Prov. Guana, COSTA RICA. 700 m. 19-23 Jun 1993, C. Moraga, L N 330200_380200 # 2897	10.9926	-85.4295	1993-06-19	700	Moraga, Calixto
Ethmia delliella	INBIOCRI001869232	Guanacaste	Guanacaste	Est. Pitilla, 9 km S. Sta. Cecilia, P. N. Guanacaste, Prov. Guana, COSTA RICA. 700 m. 19-23 Jun 1993, C. Moraga, L N 330200_380200 # 2897	10.9926	-85.4295	1993-06-19	700	Moraga, Calixto
Ethmia delliella	INBIOCRI000306754	Guanacaste	Guanacaste	Est. Sta. Rosa, 300m, P. N. Guanacaste, Prov. Guan, COSTA RICA, I Curso Microlepidop., Jul 1990, L- N 313000_359800	10.8364	-85.6155	1990-07-01	300	I Microlepidopt, ?
Ethmia delliella	INBIOCRI000306755	Guanacaste	Guanacaste	Est. Sta. Rosa, 300m, P. N. Guanacaste, Prov. Guan, COSTA RICA, I Curso Microlepidop., Jul 1990, L- N 313000_359800	10.8364	-85.6155	1990-07-01	300	I Microlepidopt, ?
Ethmia delliella	INBIOCRI000306898	Guanacaste	Guanacaste	Est. Sta. Rosa, 300m, P. N. Guanacaste, Prov. Guan, COSTA RICA, I Curso Microlepidop., Jul 1990, L- N 313000_359800	10.8364	-85.6155	1990-07-01	300	I Microlepidopt, ?
Ethmia delliella	INBIOCRI000787003	Guanacaste	Guanacaste	Est. Sta. Rosa, 300m, P. N. Sta. Rosa, Prov. Guanacaste, Costa Rica, May 1992, R. Moraga, L- N 313000_359800	10.8364	-85.6155	1992-05-01	300	Moraga, Roster
Ethmia delliella	INBIOCRI000009203	Guanacaste	Guanacaste	Estac. Pitilla, 700 m, 9 km S. Santa Cecilia, Guanac., Pr. COSTA RICA, May 1989, GNP Biodiversity Survey, L N 330200_380200	10.9926	-85.4295	1989-05-01	700	GNP Biodiv. Inv., ?
Ethmia delliella	INBIOCRI001640247	Guanacaste	Guanacaste	Estacion Experimental Horizontes, Prov. Guana, COSTA RICA, 100-150 m. 27 jun-2 jul 1993, C. Moraga, L S 363700_298500 # 2174	10.7055	-85.5793	1993-06-27	100	Moraga, Calixto
Ethmia delliella	INBIOCRI001640261	Guanacaste	Guanacaste	Estacion Experimental Horizontes, Prov. Guana, COSTA RICA, 100-150 m. 27 jun-2 jul 1993, C. Moraga, L S 363700_298500 # 2174	10.7055	-85.5793	1993-06-27	100	Moraga, Calixto
Ethmia delliella	INBIOCRI001944577	Guanacaste	Guanacaste	Estacion Los Almendros, P. N. Guanacaste, Prov. Guana, COSTA RICA. 300 m. 08-12 May 1994, E. Lopez, L N 369500_334850 # 2991	11.0343	-85.5275	1994-05-08	280	Lopez, Elba
Ethmia delliella	INB0004308850	Guanacaste	Guanacaste	Estacion Maritza, 600m, W side Volcan Orosi Guanacaste Pv. COSTA RICA. 18 June 1988. Janzen & Hallwachs	10.9589	-85.5025	1988-06-18	550	Janzen, Daniel H.
Ethmia delliella	INB0004308849	Guanacaste	Guanacaste	Estacion Pitilla, 700m. 9Km S. Santa Cecilia Alajuela Prv. COSTA RICA. June 1988. Janzen & Hallwachs	10.9926	-85.4295	1988-06-01	700	Janzen, Daniel H.
Ethmia delliella	INBIOCRI000564685	Guanacaste	Guanacaste	Fca. Jenny, 30 km N de Liberia, P. N. Guanacaste, Prov. Guan. COSTA RICA E. Araya, Abr - May 1991, L- N 316200_364400	10.8655	-85.5735	1991-04-01	200	Araya, Elda
Ethmia delliella	INBIOCRI000564686	Guanacaste	Guanacaste	Fca. Jenny, 30 km N de Liberia, P. N. Guanacaste, Prov. Guan. COSTA RICA E. Araya, Abr - May 1991, L- N 316200_364400	10.8655	-85.5735	1991-04-01	200	Araya, Elda
Ethmia delliella	INBIOCRI000564687	Guanacaste	Guanacaste	Fca. Jenny, 30 km N de Liberia, P. N. Guanacaste, Prov. Guan. COSTA RICA E. Araya, Abr - May 1991, L- N 316200_364400	10.8655	-85.5735	1991-04-01	200	Araya, Elda
Ethmia delliella	INBIOCRI000564688	Guanacaste	Guanacaste	Fca. Jenny, 30 km N de Liberia, P. N. Guanacaste, Prov. Guan. COSTA RICA E. Araya, Abr - May 1991, L- N 316200_364400	10.8655	-85.5735	1991-04-01	200	Araya, Elda
Ethmia delliella	INBIOCRI000564689	Guanacaste	Guanacaste	Fca. Jenny, 30 km N de Liberia, P. N. Guanacaste, Prov. Guan. COSTA RICA E. Araya, Abr - May 1991, L- N 316200_364400	10.8655	-85.5735	1991-04-01	200	Araya, Elda
Ethmia delliella	INBIOCRI000564690	Guanacaste	Guanacaste	Fca. Jenny, 30 km N de Liberia, P. N. Guanacaste, Prov. Guan. COSTA RICA E. Araya, Abr - May 1991, L- N 316200_364400	10.8655	-85.5735	1991-04-01	200	Araya, Elda
Ethmia delliella	INBIOCRI000564691	Guanacaste	Guanacaste	Fca. Jenny, 30 km N de Liberia, P. N. Guanacaste, Prov. Guan. COSTA RICA E. Araya, Abr - May 1991, L- N 316200_364400	10.8655	-85.5735	1991-04-01	200	Araya, Elda
Ethmia delliella	INBIOCRI002245591	Guanacaste	Guanacaste	Finca Jenny, 30 km N. de Liberia, Prov. Guana, COSTA RICA. 240m. 30 ABR-11 MAY 1995. E. Araya, de Luz. L N 317150_363700 #4796	10.8741	-85.58	1995-04-30	240	Araya, Elda
Ethmia delliella	INBIOCRI000318083	Guanacaste	Guanacaste	Playa Naranjo, P. N. Sta. Rosa, Prov. Guan., COSTA RICA, E. Alcazar, May 1991, L-N 309300_354200	10.8027	-85.6666	1991-05-01	1	Alcazar, Eliden
Ethmia delliella	INBIOCRI001054621	Guanacaste	Guanacaste	Santa Rosa National Park, Guanacaste Prov. COSTA RICA. Mar 1983 300m DH Janzen & W.Hallwachs	10.8563	-85.6119	1983-03-01	280	Janzen, Daniel H.
Ethmia delliella	INBIOCRI000013651	Guanacaste	Guanacaste	Vicinity Estac. Murcielago, 8 km SW Cuajiniquil, Guanacaste, Prov. COSTA RICA, 100m, Jun 1989 GNP Biodiversity Survey, L N 320300_380200	10.9019	-85.7311	1989-06-01	100	GNP Biodiv. Inv., ?
Ethmia delliella	INBIOCRI001054764	Guanacaste	Guanacaste	Vicinity Estac. Murcielago, 8 km SW Cuajiniquil, Guanacaste, Prov. COSTA RICA, 100m, Jun 1989 GNP Biodiversity Survey, L N 320300_380200	10.9019	-85.7311	1989-06-01	100	GNP Biodiv. Inv., ?
Ethmia delliella	INBIOCRI001054765	Guanacaste	Guanacaste	Vicinity Estac. Murcielago, 8 km SW Cuajiniquil, Guanacaste, Prov. COSTA RICA, 100m, Jun 1989 GNP Biodiversity Survey, L N 320300_380200	10.9019	-85.7311	1989-06-01	100	GNP Biodiv. Inv., ?
Ethmia delliella	INBIOCRI001400383	Guanacaste	Tempisque	3 km NO de Nacaome, 100m, P. N. Barra Honda, Prov. Guan., COSTA RICA. 3 a 30 may 1993. M. Reyes, L- N 239000_386000	10.1682	-85.3737	1993-05-03	100	Reyes, Marielos
Ethmia delliella	INBIOCRI001400919	Guanacaste	Tempisque	3 km NO de Nacaome, 100m, P. N. Barra Honda, Prov. Guan., COSTA RICA. 3 a 30 may 1993. M. Reyes, L- N 239000_386000	10.1682	-85.3737	1993-05-03	100	Reyes, Marielos
Ethmia delliella	INBIOCRI001400399	Guanacaste	Tempisque	3 km NO de Nacaome, 100m, P. N. Barra Honda, Prov. Guan., COSTA RICA. 3 a 30 may 1993. M. Reyes, L- N 239000_386000	10.1682	-85.3737	1993-05-03	100	Reyes, Marielos
Ethmia delliella	INB0003072530	Guanacaste	Tempisque	COSTA RICA, Prov. Guanacaste, Bagaces, Pque Nal Palo Verde, Sector Palo Verde. 0-50m. 3-9 MAY 2000. H. Méndez. de Luz L_N_260952_385020 #56074	10.3667	-85.3833	2000-05-03	0	Mendez, Henry
Ethmia delliella	INB0003314923	Guanacaste	Tempisque	COSTA RICA. Prov. Guanacaste, Monte Alto, Sector Mirador 780m. 19 JUN 2001. H. Mendez.de Luz. L_N_220750_383450 #62726	10.0031	-85.3964	2001-06-19	780	Mendez, Henry
Ethmia delliella	INB0004308851	Guanacaste	Tempisque	COSTA RICA. Prov. Guanacaste, P.N. Barra Honda. 3 km NO de Nacaome, P. N. Barra Honda 100m. 16 MAY 1988. D. Janzen, Hayata. Desconocido. L_N_239000_386000 #4658	10.1682	-85.3737	1988-05-16	100	Janzen, Daniel H.
Ethmia delliella	INB0003459054	Guanacaste	Tempisque	COSTA RICA. Prov. Guanacaste, Z.P. Nosara, Cerro Romo, 885m, 9 - 14 ABR 2002, H. Mendez, Trampa de Luz. L_N_220700_382545 #67823	10.0026	-85.4046	2002-04-09	885	Mendez, Henry
Ethmia delliella	INB0003459056	Guanacaste	Tempisque	COSTA RICA. Prov. Guanacaste, Z.P. Nosara, Cerro Romo, 885m, 9 - 14 ABR 2002, H. Mendez, Trampa de Luz. L_N_220700_382545 #67823	10.0026	-85.4046	2002-04-09	885	Mendez, Henry
Ethmia delliella	INB0003459053	Guanacaste	Tempisque	COSTA RICA. Prov. Guanacaste, Z.P. Nosara, Cerro Romo, 885m, 9 - 14 ABR 2002, H. Mendez, Trampa de Luz. L_N_220700_382545 #67823	10.0026	-85.4046	2002-04-09	885	Mendez, Henry
Ethmia delliella	INB0003459055	Guanacaste	Tempisque	COSTA RICA. Prov. Guanacaste, Z.P. Nosara, Cerro Romo, 885m, 9 - 14 ABR 2002, H. Mendez, Trampa de Luz. L_N_220700_382545 #67823	10.0026	-85.4046	2002-04-09	885	Mendez, Henry
Ethmia delliella	INB0003459057	Guanacaste	Tempisque	COSTA RICA. Prov. Guanacaste, Z.P. Nosara, Cerro Romo, 885m, 9 - 14 ABR 2002, H. Mendez, Trampa de Luz. L_N_220700_382545 #67823	10.0026	-85.4046	2002-04-09	885	Mendez, Henry
Ethmia delliella	INBIOCRI000590220	Guanacaste	Tempisque	Est. Palo Verde, 10m, Ref. Nac. Fauna Silv. R. L. Rodriguez, Prov. Guan., COSTA RICA, D. Acevedo, Jun 1991, L- N 259000_388400	10.3491	-85.3523	1991-06-01	10	Acevedo, Daniel
Ethmia delliella	INBIOCRI000546182	Guanacaste	Tempisque	Ref. Nac. Fauna Silvestre Rafael Lucas Rodriguez, Palo Verde, 10m, Prov. Guan, COSTA RICA U. Chavarria, Abr 1991, L- N 259000_388400	10.3491	-85.3523	1991-04-01	10	Chavarría, Ulises
Ethmia delliella	INBIOCRI000288786	Guanacaste	Tempisque	Ref. Nac. Fauna Silvestre Rafael Lucas Rodriguez, Palo Verde, Prov. Guanacaste, Costa Rica, 10 m. Abr 1991, D. Acevedo, L N 259000_388400	10.3491	-85.3523	1991-04-01	10	Acevedo, Daniel
Ethmia delliella	INBIOCRI002218774	Guanacaste	Tempisque	Sect. Palo Verde, Prov. Guana, COSTA RICA. 10m. 4-10 ABR 1995. E. Navarro, de Luz L N 259150 388500 #4614	10.3505	-85.3514	1995-04-04	50	Navarro, Enia
Ethmia dianemillerae	INB0003347736	Limón	Tortuguero	Costa Rica. Prov. Limón, Pococí, Finca Bque Lluvioso. 300m. 26-29 SET 2000. G. Rodríguez. Manual. L_N_551770_241740 #59094	10.1943	-83.8609	2000-09-26	300	Rodriguez, Gladys
Ethmia dimauraorum	INB0003146847	Alajuela	Arenal	COSTA RICA. Prov. Alajuela, Upala, P.N. Volcán Tenorio, Alb. Heliconias, Mirador, Send. Lag. Danto. 700m. 21-27 FEB 2001. G. Rodríguez. Luces. L_N_422423_298575 #61619	10.7078	-85.0427	2001-02-21	700	Rodriguez, Gladys
Ethmia dimauraorum	INB0003146884	Alajuela	Arenal	COSTA RICA. Prov. Alajuela, Upala, P.N. Volcán Tenorio, Alb. Heliconias, Mirador, Send. Lag. Danto. 700m. 21-27 FEB 2001. G. Rodríguez. Luces. L_N_422423_298575 #61619	10.7078	-85.0427	2001-02-21	700	Rodriguez, Gladys
Ethmia dimauraorum	INB0004317177	Alajuela	Cordillera Volcánica Central	Virgen del Socorro Alajuela Prov. COSTA RICA, 6 Feb 1987, D.H. Janzen & W. Hallwachs	10.2585	-84.1718	1987-02-06	750	Janzen, Daniel H.
Ethmia dimauraorum	INB0003375028	Cartago	La Amistad Caribe	COSTA RICA. Prov. Cartago, Turrialba, Tayutic, P.N. Barbilla , Cerro Tigre, Zona de Acampa, 1124m, SEP 2001. L. Chavarría, T. de Luz. L_N_213500_600750 #64718	9.93803	-83.4146	2001-09-01	1124	Chavarría, Lucía
Ethmia dimauraorum	INB0003702103	Guanacaste	Arenal	COSTA RICA. Prov. Guanacaste, Macizo Miravalles, Estación Cabro Muco, 1100m, 28 MAR - 2 ABR 2003, I. Chacón, Tp. de Luz, L_N_299769_411243 #73250	10.7183	-85.1447	2003-03-28	1100	Chacón, Isidro
Ethmia dimauraorum	INB0003702104	Guanacaste	Arenal	COSTA RICA. Prov. Guanacaste, Macizo Miravalles, Estación Cabro Muco, 1100m, 28 MAR - 2 ABR 2003, I. Chacón, Tp. de Luz, L_N_299769_411243 #73250	10.7183	-85.1447	2003-03-28	1100	Chacón, Isidro
Ethmia dimauraorum	INB0004317178	Guanacaste	Guanacaste	COSTA RICA. Prov. Guanacaste, P.N. Rincón de la Vieja, 4km E. Casetilla, 700m, 11 ABR 1983, D. Janzen, W. Hallwachs, Tp de Luz. L_N_305300_395500 #7982	10.7679	-85.2888	1983-04-11	700	Janzen, Daniel H.
Ethmia dimauraorum	INBIOCRI000417125	Guanacaste	Guanacaste	Derrumbe, Est. Cacao, lado oeste del V. Cacao, Prov. Guanacaste, Costa Rica, III Curso Parataxon., May 1992, L- N 323700_376700	10.9337	-85.4613	1992-05-01	1100	Parataxonomos III, ?
Ethmia dimauraorum	INBIOCRI000412063	Guanacaste	Guanacaste	Est. Cacao, 1000-1400 m, Lado SO Vol. Cacao, P. N. Guan., Prov. Guanacaste, Costa Rica, C. Moraga, P. Rios, 21 a 29 may 1992, L-N 323300_375700	10.9301	-85.4704	1992-05-21	1000	Ríos Castro, Petrona
Ethmia dimauraorum	INBIOCRI000434759	Guanacaste	Guanacaste	Est. Cacao, 1000-1400m Lado SO Vol. Cacao, P. N. G., Prov. Guan, COSTA RICA, C. Chaves, Abr 1991, L- N 323300_375700	10.9301	-85.4704	1991-04-01	1000	Chavez, Carlos
Ethmia dimauraorum	INBIOCRI000661193	Guanacaste	Guanacaste	Est. Cacao, 1000-1400m, Lado SO Vol. Cacao, P. N. G., Prov. Guan, COSTA RICA, C. Chaves, May 1991, L- N 323300_375700	10.9301	-85.4704	1991-05-01	1000	Chavez, Carlos
Ethmia dimauraorum	INBIOCRI000356835	Guanacaste	Guanacaste	Est. Cacao, 1000-1400m, Lado SO Vol. Cacao, P. N. G., Prov. Guan, COSTA RICA, C. Chaves, Set 1991, L- N 323300_375700	10.9301	-85.4704	1991-09-01	1000	Chavez, Carlos
Ethmia dimauraorum	INBIOCRI000356875	Guanacaste	Guanacaste	Est. Cacao, 1000-1400m, Lado SO Vol. Cacao, P. N. G., Prov. Guan, COSTA RICA, C. Chaves, Set 1991, L- N 323300_375700	10.9301	-85.4704	1991-09-01	1000	Chavez, Carlos
Ethmia dimauraorum	INBIOCRI000356806	Guanacaste	Guanacaste	Est. Cacao, 1000-1400m, Lado SO Vol. Cacao, P. N. G., Prov. Guan, COSTA RICA, C. Chaves, Set 1991, L- N 323300_375700	10.9301	-85.4704	1991-09-01	1000	Chavez, Carlos
Ethmia dimauraorum	INBIOCRI000356829	Guanacaste	Guanacaste	Est. Cacao, 1000-1400m, Lado SO Vol. Cacao, P. N. G., Prov. Guan, COSTA RICA, C. Chaves, Set 1991, L- N 323300_375700	10.9301	-85.4704	1991-09-01	1000	Chavez, Carlos
Ethmia dimauraorum	INBIOCRI000356841	Guanacaste	Guanacaste	Est. Cacao, 1000-1400m, Lado SO Vol. Cacao, P. N. G., Prov. Guan, COSTA RICA, C. Chaves, Set 1991, L- N 323300_375700	10.9301	-85.4704	1991-09-01	1000	Chavez, Carlos
Ethmia dimauraorum	INBIOCRI000356894	Guanacaste	Guanacaste	Est. Cacao, 1000-1400m, Lado SO Vol. Cacao, P. N. G., Prov. Guan, COSTA RICA, C. Chaves, Set 1991, L- N 323300_375700	10.9301	-85.4704	1991-09-01	1000	Chavez, Carlos
Ethmia dimauraorum	INBIOCRI000515979	Guanacaste	Guanacaste	Est. Cacao, 1000-1400m, Lado SO Vol. Cacao, P. N. G., Prov. Guan, COSTA RICA, Elfin Rainforest 91, May 1991, L- N 323300_375700	10.9301	-85.4704	1991-05-01	1000	Rainforest 91, ?
Ethmia dimauraorum	INBIOCRI000359475	Guanacaste	Guanacaste	Est. Cacao, 1000-1400m, Lado SO Vol. Cacao, P. N. G., Prov. Guan, COSTA RICA, M. Araya, Jul 1991, L- N 323300_375700	10.9301	-85.4704	1991-07-01	1000	Araya, M.
Ethmia dimauraorum	INBIOCRI000696343	Guanacaste	Guanacaste	Est. Cacao, 1000-1400m, Lado SO Vol. Cacao, P. N. Guan. Prov. Guanacaste, Costa Rica, R. Guzman, 21 a 28 may 1992, L- N 323300_375700	10.9301	-85.4704	1992-05-21	1000	Guzman, Rosa
Ethmia dimauraorum	INBIOCRI000734216	Guanacaste	Guanacaste	Est. Cacao, 1000-1400m, Lado SO Vol. Cacao, P. N. Guan., Prov. Guanacaste, Costa Rica, E. Phillips, 21 a 29 may 1992 L-N 323300_375700	10.9301	-85.4704	1992-05-21	1000	Phillips, Eugenie
Ethmia dimauraorum	INBIOCRI000443293	Guanacaste	Guanacaste	Est. Cacao, 1000-1400m, Lado SO Vol. Cacao, P.N.G., Prov. Guan, COSTA RICA D. Garcia, Ago 1991 L-N 323300,375700	10.9301	-85.4704	1991-08-01	1000	Garcia, Dunia
Ethmia dimauraorum	INB0004317176	Guanacaste	Guanacaste	Fca. La Luz. 1000 m. W. side V. Cacao, Guanacaste Prov. COSTA RICA 3-8 Aug 1986 D.H. Janzen W. Hallwachs	10.9283	-85.4713	1986-08-03	1100	Janzen, Daniel H.
Ethmia dimauraorum	INB0004317175	Guanacaste	Guanacaste	Fca. La Luz. 1000 m. W. side V. Cacao, Guanacaste Prov. COSTA RICA 3-8 Aug 1986 D.H. Janzen W. Hallwachs	10.9283	-85.4713	1986-08-03	1100	Janzen, Daniel H.
Ethmia dimauraorum	INB0004317179	Guanacaste	Guanacaste	Rincon Nat. Pk. Guana. Prov. COSTA RICA. 900m Mirador, Ad. 29 Mar 1984 DH Janzen & W. Hallwach	10.7624	-85.3116	1984-03-29	900	Janzen, Daniel H.
Ethmia dimauraorum	INB0004317180	Guanacaste	Guanacaste	Rincon Nat. Pk. Guana. Prov. COSTA RICA. 900m Mirador, Ad. 29 Mar 1984 DH Janzen & W. Hallwach	10.7624	-85.3116	1984-03-29	900	Janzen, Daniel H.
Ethmia dimauraorum	INB0004317181	Puntarenas	Arenal	Monteverde, Punt. Prov. Costa Rica 1400m 25-26 Jun 1979 DH Janzen	10.3052	-84.8081	1979-06-25	1400	Janzen, Daniel H.
Ethmia duckworthi	INBIOCRI001054656	Guanacaste	Guanacaste	Estac. Cacao, 1000-1400m, SW side Volcan Cacao Guanac. Pr. COSTA RICA Mar 1988, GNP Biod. Sur. L- N 323300_375700	10.9301	-85.4704	1988-03-01	1000	GNP Biodiv. Inv., ?
Ethmia ehakernae	INB0004317206	Guanacaste	Guanacaste	4 km. E. Casetilla Rincon Nat. Pk., Gste. Prov., COSTA RICA 14 Feb 1983 DH Janzen & W. Hallwachs	10.7679	-85.2888	1983-02-14	700	Janzen, Daniel H.
Ethmia ehakernae	INB0004317209	Guanacaste	Guanacaste	4 km. E. Casetilla Rincon Nat. Pk., Gste. Prov., COSTA RICA 750m. 25 Jan 1982 DH Janzen & W Hallwachs	10.7679	-85.2888	1982-01-25	700	Janzen, Daniel H.
Ethmia ehakernae	INB0004317207	Guanacaste	Guanacaste	Rincon Nat. Pk. Guana. Prov. COSTA RICA. 900m Mirador, Ad. 29 Mar 1984 DH Janzen & W. Hallwach	10.7624	-85.3116	1984-03-29	900	Janzen, Daniel H.
Ethmia ehakernae	INB0004317208	Puntarenas	Arenal	Monteverde Punt. Prov. COSTA RICA 20-21 Jul 1982 1300-1400m DH Janzen & W. Hallwachs	10.3052	-84.7989	1982-07-20	1300	Janzen, Daniel H.
Ethmia elutella	INBIOCRI001054619	Guanacaste	Guanacaste	Santa Rosa National Park, Guanacaste Prov. COSTA RICA 2-11 Mar 1980 DH Janzen & W. Hallwachs	10.8364	-85.6155	1980-03-02	300	Janzen, Daniel H.
Ethmia elutella	INBIOCRI002095492	Guanacaste	Tempisque	Los Mesones, P. N. Barra Honda, A. C. Tempisque, Prov. Guana, COSTA RICA. 100 m. Feb 1994, M. Reyes, L N 238200_388900 # 2610	10.1701	-85.3508	1994-02-01	350	Reyes, Marielos
Ethmia elutella	INBIOCRI001220177	Heredia	Cordillera Volcánica Central	COSTA RICA. Prov. Heredia. Sarapiquí. Z.P. La Selva. Estacion Biologica La Selva. 50-150m. 17 ENE 1993. J. Powell, E. Phillips. Trampa de Luz. L_N_268151_534671 #87706	10.4333	-84.0167	1993-01-17	50	Powell, Jerry,E. Phillips
Ethmia elutella	INBIOCRI001681237	Puntarenas	Pacífico Central	Est. Quebrada Bonita, R. B. Carara, Prov. Punta, COSTA RICA. 50m. Mar 1994. J. Saborio, L N 194500_469850 # 2690	9.77423	-84.6081	1994-03-01	100	Saborio, Juan Carlos
Ethmia elutella	INBIOCRI002243659	Puntarenas	Pacífico Central	Est. Quebrada Bonita, R.B. Carara, Prov. Punta, COSTA RICA. 100m. ENE 1995. R. Guzman, L N 195250 469850 #4433	9.77423	-84.6081	1995-01-01	100	Guzman, Rosa
Ethmia elutella	INBIOCRI001781964	Puntarenas	Pacífico Central	Estac. Quebrada Bonita, R. B. Carara, Prov. Punta, COSTA RICA. 50m. Abr 1994, R. Guzman, L N 194500_469850 # 2825	9.77423	-84.6081	1994-04-01	100	Guzman, Rosa
Ethmia elutella	INBIOCRI001409603	Puntarenas	Pacífico Central	P.N. Manuel Antonio, 80 m, Quepos, Prov. Punt., COSTA RICA. Mar 1993. G. Varela, L S 370900,448800	9.38773	-84.1328	1993-03-01	80	Varela, Gerardo
Ethmia elutella	INBIOCRI001409750	Puntarenas	Pacífico Central	P.N. Manuel Antonio, 80 m, Quepos, Prov. Punt., COSTA RICA. Mar 1993. G. Varela, L S 370900,448800	9.38773	-84.1328	1993-03-01	80	Varela, Gerardo
Ethmia elutella	INBIOCRI001409898	Puntarenas	Pacífico Central	P.N. Manuel Antonio, 80 m, Quepos, Prov. Punt., COSTA RICA. Mar 1993. G. Varela, L S 370900,448800	9.38773	-84.1328	1993-03-01	80	Varela, Gerardo
Ethmia elutella	INBIOCRI001409899	Puntarenas	Pacífico Central	P.N. Manuel Antonio, 80 m, Quepos, Prov. Punt., COSTA RICA. Mar 1993. G. Varela, L S 370900,448800	9.38773	-84.1328	1993-03-01	80	Varela, Gerardo
Ethmia elutella	INBIOCRI001409900	Puntarenas	Pacífico Central	P.N. Manuel Antonio, 80 m, Quepos, Prov. Punt., COSTA RICA. Mar 1993. G. Varela, L S 370900,448800	9.38773	-84.1328	1993-03-01	80	Varela, Gerardo
Ethmia elutella	INBIOCRI001409679	Puntarenas	Pacífico Central	P.N. Manuel Antonio, 80 m, Quepos, Prov. Punt., COSTA RICA. Mar 1993. G. Varela, L S 370900,448800	9.38773	-84.1328	1993-03-01	80	Varela, Gerardo
Ethmia elutella	INBIOCRI000625784	Puntarenas	Pacífico Central	Quepos, 80m, P. N. Manuel Antonio, Prov. Punt. COSTA RICA. R. Zuñiga, Feb 1991, L- S 370900_448800	9.38773	-84.1328	1991-02-01	80	Zúñiga, Rodolfo
Ethmia exornata	INBIOCRI000475354	Alajuela	Guanacaste	Fca. San Gabriel, 2 km SW Dos Rios, 600m, Prov. Alaj. COSTA RICA I Curso Microlepidop, Jul 1990 L- N 318800_383500	10.8896	-85.3989	1990-07-01	600	I Microlepidopt, ?
Ethmia exornata	INB0003375226	Cartago	La Amistad Caribe	COSTA RICA. Prov. Cartago, R.F. Río Pacuare, Turrialba, P.N. Barbilla, Est. Barbilla, 500m, SEP 2001. L. Chavarría, T. de Luz. L_N_218279_596387 #64719	9.98135	-83.4543	2001-09-01	500	Chavarría, Lucía
Ethmia exornata	INB0003521546	Guanacaste	Arenal	COSTA RICA. Prov. Guanacaste, Z.P. Tenorio, Sector Alto Los Masís, 1100m, 10 - 14 JUN 2002, J. Jiménez, Tp de Luz, L_N_288201_427850, #70708	10.6141	-84.9927	2002-06-10	1100	Jiménez Esquivel, Jimmy
Ethmia exornata	INB0004317163	Guanacaste	Guanacaste	Derrumbe, Estac. Mengo 1400 m, W side Volcan Cacao. Guanacaste Prov. COSTA RICA, 5 Jun 1988 Janzen & Hallwachs	10.9337	-85.4613	1988-06-05	1100	Janzen, Daniel H.
Ethmia exornata	INBIOCRI000660425	Guanacaste	Guanacaste	Est. Cacao, 1000 - 1400m, Lado suroeste del Volcan Cacao, Prov. Guan., COSTA RICA, C. Chaves, Ago 1990, L- N 323300_375700	10.9301	-85.4704	1990-08-01	1000	Chavez, Carlos
Ethmia exornata	INBIOCRI000690026	Guanacaste	Guanacaste	Est. Las Pailas, 800m, P. N. Rincon de la Vieja, Prov. Guanacaste, Costa Rica, 1 a 22 jul 1992, D. Garcia, L- N 306300_388600	10.7768	-85.3519	1992-07-01	800	Garcia, Dunia
Ethmia exornata	INBIOCRI000180833	Guanacaste	Guanacaste	Est. Maritza,600m, Lado oeste del Volcan Orosi, Prov. Guan, COSTA RICA I Curso Microlepidop., Jul 1990, L- N 326900_373000	10.9625	-85.4952	1990-07-01	600	I Microlepidopt, ?
Ethmia exornata	INBIOCRI000511351	Guanacaste	Guanacaste	Est. Pitilla, 700m, 9km S Sta Cecilia, P. N. Guanacaste Prov. Guan. COSTA RICA, C. Moraga, May 1991, L- N 330200_380200	10.9926	-85.4295	1991-05-01	700	Moraga, Calixto
Ethmia exornata	INBIOCRI001869235	Guanacaste	Guanacaste	Est. Pitilla, 9 km S. Sta. Cecilia, P. N. Guanacaste, Prov. Guana, COSTA RICA. 700 m. 19-23 Jun 1993, C. Moraga, L N 330200_380200 # 2897	10.9926	-85.4295	1993-06-19	700	Moraga, Calixto
Ethmia exornata	INBIOCRI001767463	Guanacaste	Guanacaste	Est. Pitilla, 9 km S. Sta. Cecilia, Prov. Guana, COSTA RICA. 700m. 18-23 Jul 1993. P. Rios, L N 330200_380200 # 2806	10.9926	-85.4295	1993-07-18	700	Ríos Castro, Petrona
Ethmia exornata	INBIOCRI000681407	Guanacaste	Guanacaste	Est. Sta. Rosa, 300m, P. N. Guan., Prov. Guan. COSTA RICA, II Curso Parataxon. Ago 1990 L- N 313000_359800	10.8364	-85.6155	1990-08-01	300	Parataxonomos II, ?
Ethmia exornata	INBIOCRI000009197	Guanacaste	Guanacaste	Estac. Pitilla, 700 m, 9 km S. Santa Cecilia, Guanac., Pr. COSTA RICA, May 1989, GNP Biodiversity Survey, L N 330200_380200	10.9926	-85.4295	1989-05-01	700	GNP Biodiv. Inv., ?
Ethmia exornata	INB0003325833	Guanacaste	Tempisque	Costa Rica. Prov. Guanacaste, Hojancha, R.S.F. Monte Alto, 500 - 700m, 21 - 26 Apr 2001, H. Mendez, De Luz. L_N_221650_382750 #63039	10.0112	-85.4028	2000-04-21	500	Carballo, Gerardo
Ethmia exornata	INB0003314922	Guanacaste	Tempisque	COSTA RICA. Prov. Guanacaste, Monte Alto, Sector Mirador 780m. 19 JUN 2001. H. Mendez.de Luz. L_N_220750_383450 #62726	10.0031	-85.3964	2001-06-19	780	Mendez, Henry
Ethmia exornata	INB0003314957	Guanacaste	Tempisque	COSTA RICA. Prov. Guanacaste, Monte Alto, Sector Mirador 780m. 19 JUN 2001. H. Mendez.de Luz. L_N_220750_383450 #62726	10.0031	-85.3964	2001-06-19	780	Mendez, Henry
Ethmia exornata	INB0003314920	Guanacaste	Tempisque	COSTA RICA. Prov. Guanacaste, Monte Alto, Sector Mirador 780m. 19 JUN 2001. H. Mendez.de Luz. L_N_220750_383450 #62726	10.0031	-85.3964	2001-06-19	780	Mendez, Henry
Ethmia exornata	INB0003314921	Guanacaste	Tempisque	COSTA RICA. Prov. Guanacaste, Monte Alto, Sector Mirador 780m. 19 JUN 2001. H. Mendez.de Luz. L_N_220750_383450 #62726	10.0031	-85.3964	2001-06-19	780	Mendez, Henry
Ethmia exornata	INB0003314940	Guanacaste	Tempisque	COSTA RICA. Prov. Guanacaste, Monte Alto, Sector Mirador 780m. 19 JUN 2001. H. Mendez.de Luz. L_N_220750_383450 #62726	10.0031	-85.3964	2001-06-19	780	Mendez, Henry
Ethmia exornata	INB0004317061	Guanacaste	Tempisque	COSTA RICA. Prov. Guanacaste, P.N. Barra Honda. 3 km NO de Nacaome, P. N. Barra Honda 100m. 16 MAY 1988. D. Janzen, Hayata. Desconocido. L_N_239000_386000 #4658	10.1682	-85.3737	1988-05-16	100	Janzen, Daniel H.
Ethmia exornata	INB0003338351	Guanacaste	Tempisque	COSTA RICA. Prov. Guanacaste, R.B. Monte Alto. 750m. 18 - 22 JUL 2001. H. Mendez. Luz. L_N_220750_383450 #63469	10.0031	-85.3964	2001-07-18	750	Mendez, Henry
Ethmia exornata	INB0003386012	Guanacaste	Tempisque	COSTA RICA. Prov. Guanacaste, R.F Monte Alto, Sector Mirador, Send. La Ceiba, 750m, 14 - 19 OCT 2001, H. Mendez, Trampa de Luz. L_N_220750_383450 #65208	10.0031	-85.3964	2001-10-14	750	Mendez, Henry
Ethmia exornata	INB0003485797	Guanacaste	Tempisque	COSTA RICA. Prov. Guanacaste, Z.P. Nosara, Fila Maravilla, 800m, 9 - 14 MAY 2002, H. Mendez, Trampa de Luz, L_N_221350_381700 #69468	10.0085	-85.4124	2002-05-09	800	Mendez, Henry
Ethmia exornata	INB0003485795	Guanacaste	Tempisque	COSTA RICA. Prov. Guanacaste, Z.P. Nosara, Fila Maravilla, 800m, 9 - 14 MAY 2002, H. Mendez, Trampa de Luz, L_N_221350_381700 #69468	10.0085	-85.4124	2002-05-09	800	Mendez, Henry
Ethmia exornata	INB0003485796	Guanacaste	Tempisque	COSTA RICA. Prov. Guanacaste, Z.P. Nosara, Fila Maravilla, 800m, 9 - 14 MAY 2002, H. Mendez, Trampa de Luz, L_N_221350_381700 #69468	10.0085	-85.4124	2002-05-09	800	Mendez, Henry
Ethmia exornata	INB0003527815	Guanacaste	Tempisque	COSTA RICA. Prov. Guanacaste, Z.P. Nosara, Sector el Mirador, 780m, 8 - 13 AGO 2002, H. Mendez, Tp. de Luz, L_N_220750_383450 #71043	10.0031	-85.3964	2002-08-08	780	Mendez, Henry
Ethmia exornata	INB0003521716	Guanacaste	Tempisque	COSTA RICA. Prov. Guanacaste, Z.P. Nosara, Sector Monte Alto, 500m, 8 - 12 JUL 2002, J. Jiménez, Tp. Luz, L_N_221900_382500 #70711	10.0135	-85.4051	2002-07-08	500	Jiménez Esquivel, Jimmy
Ethmia exornata	INB0003521713	Guanacaste	Tempisque	COSTA RICA. Prov. Guanacaste, Z.P. Nosara, Sector Monte Alto, 500m, 8 - 12 JUL 2002, J. Jiménez, Tp. Luz, L_N_221900_382500 #70711	10.0135	-85.4051	2002-07-08	500	Jiménez Esquivel, Jimmy
Ethmia exornata	INBIOCRI002002374	Guanacaste	Tempisque	P.N. Barra Honda, Prov. Guana, COSTA RICA. 100 m. Jul 1994, M. Reyes, L N 239000_386000 # 3139	10.1682	-85.3737	1994-07-01	100	Reyes, Marielos
Ethmia exornata	INB0003049124	Limón	La Amistad Caribe	COSTA RICA, Prov. Limón, A.C.L.A.C, Central, Reserva Biol Hitoy Cerere, Est Hitoy Cerere, Cerro Bobocara. 770m. 13 JUN 1999. R. Barton. de Luz L_N_184400_ 639100 #53812	9.67373	-83.066	1999-06-13	770	Barton Salazar, Raul
Ethmia exornata	INB0003049125	Limón	La Amistad Caribe	COSTA RICA, Prov. Limón, A.C.L.A.C, Central, Reserva Biol Hitoy Cerere, Est Hitoy Cerere, Cerro Bobocara. 770m. 13 JUN 1999. R. Barton. de Luz L_N_184400_ 639100 #53812	9.67373	-83.066	1999-06-13	770	Barton Salazar, Raul
Ethmia exornata	INBIOCRI002025823	Puntarenas	Arenal	San Luis, Monteverde, A. C. Arenal, Prov. Punta, COSTA RICA. 1000-1350 m. Jul 1994, Z. Fuentes, L N 250850_449250 # 3074	10.2767	-84.7966	1994-07-01	1100	Fuentes, Zobeida
Ethmia festiva	INBIOCRI002406172	Alajuela	Arenal	COSTA RICA, Prov. Alajuela, Puesto Quebradon. 300m. JUN 1997. G. Rodriguez. L_N_291000_437000 #48102	10.6396	-84.9091	1997-06-01	300	Rodriguez, Gladys
Ethmia festiva	INBIOCRI002406186	Alajuela	Arenal	COSTA RICA, Prov. Alajuela, Puesto Quebradon. 300m. JUN 1997. G. Rodriguez. L_N_291000_437000 #48102	10.6396	-84.9091	1997-06-01	300	Rodriguez, Gladys
Ethmia festiva	INB0003351959	Alajuela	Arenal	COSTA RICA. Prov. Alajuela, P.N.Volcan Tenorio, Albergue Heliconias, 700 m, AUG 2001, G. Rodriguez, Luces L_N_300250_423500 #64124	10.7229	-85.0327	2001-08-01	700	Rodriguez, Gladys
Ethmia festiva	INBIOCRI000014184	Alajuela	Guanacaste	COSTA RICA. Prov. Alajuela, Upala, Dos Ríos, Finca San Gabriel. 600m. JUN 1989. GNP Biodiv. Inv. Manual. L_N_383500_318800 #20	10.8896	-85.3989	1989-06-01	600	GNP Biodiv. Inv., ?
Ethmia festiva	INBIOCRI000475347	Alajuela	Guanacaste	Fca. San Gabriel, 2 km SW Dos Rios, 600m, Prov. Alaj. COSTA RICA I Curso Microlepidop, Jul 1990 L- N 318800_383500	10.8896	-85.3989	1990-07-01	600	I Microlepidopt, ?
Ethmia festiva	INBIOCRI000475359	Alajuela	Guanacaste	Fca. San Gabriel, 2 km SW Dos Rios, 600m, Prov. Alaj. COSTA RICA I Curso Microlepidop, Jul 1990 L- N 318800_383500	10.8896	-85.3989	1990-07-01	600	I Microlepidopt, ?
Ethmia festiva	INBIOCRI000475361	Alajuela	Guanacaste	Fca. San Gabriel, 2 km SW Dos Rios, 600m, Prov. Alaj. COSTA RICA I Curso Microlepidop, Jul 1990 L- N 318800_383500	10.8896	-85.3989	1990-07-01	600	I Microlepidopt, ?
Ethmia festiva	INBIOCRI000475362	Alajuela	Guanacaste	Fca. San Gabriel, 2 km SW Dos Rios, 600m, Prov. Alaj. COSTA RICA I Curso Microlepidop, Jul 1990 L- N 318800_383500	10.8896	-85.3989	1990-07-01	600	I Microlepidopt, ?
Ethmia festiva	INBIOCRI000475380	Alajuela	Guanacaste	Fca. San Gabriel, 2 km SW Dos Rios, 600m, Prov. Alaj. COSTA RICA I Curso Microlepidop, Jul 1990 L- N 318800_383500	10.8896	-85.3989	1990-07-01	600	I Microlepidopt, ?
Ethmia festiva	INBIOCRI000475358	Alajuela	Guanacaste	Fca. San Gabriel, 2 km SW Dos Rios, 600m, Prov. Alaj. COSTA RICA I Curso Microlepidop, Jul 1990 L- N 318800_383500	10.8896	-85.3989	1990-07-01	600	I Microlepidopt, ?
Ethmia festiva	INBIOCRI000475379	Alajuela	Guanacaste	Fca. San Gabriel, 2 km SW Dos Rios, 600m, Prov. Alaj. COSTA RICA I Curso Microlepidop, Jul 1990 L- N 318800_383500	10.8896	-85.3989	1990-07-01	600	I Microlepidopt, ?
Ethmia festiva	INBIOCRI000000198	Alajuela	Guanacaste	Fca. San Gabriel, 2Km SW Dos Rios, Alajuela Prov. COSTA RICA, 600m. May 1989, GNP Biodiv. Survey 318800,383500	10.8896	-85.3989	1989-05-01	600	GNP Biodiv. Inv., ?
Ethmia festiva	INBIOCRI001952917	Alajuela	Huetar Norte	Can~o Negro, R.N.V.S., Prov. Alajuela, COSTA RICA, 20-20 m. 14 jul- 2 agos 1993, K. F. Flores, L N 450100_319100 # 2285	10.8938	-84.7888	1993-07-14	20	Quesada, Kattia
Ethmia festiva	INBIOCRI001215895	Alajuela	Huetar Norte	Caño Negro, 20 m, R.N.V.S., Caño Negro, Prov. Alaju., COSTA RICA. 17 a 27 may 1993, K. Flores, L-N 319100,450200	10.8938	-84.7888	1993-05-17	20	Quesada, Kattia
Ethmia festiva	INBIOCRI001215912	Alajuela	Huetar Norte	Caño Negro, 20 m, R.N.V.S., Caño Negro, Prov. Alaju., COSTA RICA. 17 a 27 may 1993, K. Flores, L-N 319100,450200	10.8938	-84.7888	1993-05-17	20	Quesada, Kattia
Ethmia festiva	INBIOCRI001945331	Alajuela	Huetar Norte	Puesto Playuelas, Caño Negro, Prov. Alajuela, Costa Rica, 20 m. 14 jul - 2 ago 1993, K. L. Martinez. Manual. L_N_325900_454500 #2255	10.9553	-84.7496	1993-07-14	20	Martinez, Kattia
Ethmia festiva	INBIOCRI000610428	Guanacaste	Arenal	R. San Lorenzo, 1050m, R. F. Cord. Guanacaste (Tenorio) , Prov. Guan. COSTA RICA C. Alvarado, Jun 1991, L- N 287800_427600	10.6105	-84.995	1991-06-01	1050	Alvarado, Celso
Ethmia festiva	INBIOCRI000610429	Guanacaste	Arenal	R. San Lorenzo, 1050m, R. F. Cord. Guanacaste (Tenorio) , Prov. Guan. COSTA RICA C. Alvarado, Jun 1991, L- N 287800_427600	10.6105	-84.995	1991-06-01	1050	Alvarado, Celso
Ethmia festiva	INBIOCRI000610430	Guanacaste	Arenal	R. San Lorenzo, 1050m, R. F. Cord. Guanacaste (Tenorio) , Prov. Guan. COSTA RICA C. Alvarado, Jun 1991, L- N 287800_427600	10.6105	-84.995	1991-06-01	1050	Alvarado, Celso
Ethmia festiva	INBIOCRI002401359	Guanacaste	Guanacaste	COSTA RICA, Prov. Guanacaste, Faldas SW. V. Cacao. 1150-1250m. JUN 1996. I. Villegas, C. Moraga. de Luz L_N_322300_376000 #7647	10.9211	-85.4676	1996-06-01	1150	Villegas, Isidro
Ethmia festiva	INBIOCRI002488123	Guanacaste	Guanacaste	COSTA RICA, Prov. Guanacaste, Hacienda El Oro, 450-500m. JUL 1996. A. Masis, M. M. Chavarria, C. Moraga, P. Rios. de Luz L_N_332600_377400 #45263	11.0632	-85.4169	1996-07-01	450	Masis, Alejandro
Ethmia festiva	INBIOCRI002203452	Guanacaste	Guanacaste	COSTA RICA. Prov. Guanacaste, La Cruz, P.N.G., 9Km S. de Santa Cecilia, E. Pitilla, S. Los Memos. 700m. MAY 1995. P. Ríos. Manual. L_N_329950_380450 #4815	10.9904	-85.4272	1995-05-01	700	Ríos Castro, Petrona
Ethmia festiva	INBIOCRI000306056	Guanacaste	Guanacaste	Est. Cacao, Lado SO Vol. Cacao, P. N. Guan., Prov. Guanacaste, Costa Rica, 1000-1400 m. 23 oct - 9 nov 1990, C. Chaves, L N 323300_375700	10.9301	-85.4704	1990-10-23	1100	Chavez, Carlos
Ethmia festiva	INBIOCRI000391720	Guanacaste	Guanacaste	Est. Maritza, 600m, Lado oeste del Volcan Orosi, Prov. Guan, COSTA RICA II curso Parataxonomos, Ago 1990, L- N 326900_373000	10.9625	-85.4952	1990-08-01	600	Parataxonomos II, ?
Ethmia festiva	INBIOCRI000391728	Guanacaste	Guanacaste	Est. Maritza, 600m, Lado oeste del Volcan Orosi, Prov. Guan, COSTA RICA II curso Parataxonomos, Ago 1990, L- N 326900_373000	10.9625	-85.4952	1990-08-01	600	Parataxonomos II, ?
Ethmia festiva	INBIOCRI000391788	Guanacaste	Guanacaste	Est. Maritza, 600m, Lado oeste del Volcan Orosi, Prov. Guan, COSTA RICA II curso Parataxonomos, Ago 1990, L- N 326900_373000	10.9625	-85.4952	1990-08-01	600	Parataxonomos II, ?
Ethmia festiva	INBIOCRI000576118	Guanacaste	Guanacaste	Est. Maritza, 600m, Lado oeste del Volcan Orosi, Prov. Guan, COSTA RICA II curso Parataxonomos, Ago 1990, L- N 326900_373000	10.9625	-85.4952	1990-08-01	600	Parataxonomos II, ?
Ethmia festiva	INBIOCRI000576156	Guanacaste	Guanacaste	Est. Maritza, 600m, Lado oeste del Volcan Orosi, Prov. Guan, COSTA RICA II curso Parataxonomos, Ago 1990, L- N 326900_373000	10.9625	-85.4952	1990-08-01	600	Parataxonomos II, ?
Ethmia festiva	INBIOCRI000636508	Guanacaste	Guanacaste	Est. Maritza, 600m, Lado oeste del Volcan Orosi, Prov. Guan, COSTA RICA II curso Parataxonomos, Ago 1990, L- N 326900_373000	10.9625	-85.4952	1990-08-01	600	Parataxonomos II, ?
Ethmia festiva	INBIOCRI000673985	Guanacaste	Guanacaste	Est. Maritza, 600m, Lado oeste del Volcan Orosi, Prov. Guan, COSTA RICA II curso Parataxonomos, Ago 1990, L- N 326900_373000	10.9625	-85.4952	1990-08-01	600	Parataxonomos II, ?
Ethmia festiva	INBIOCRI000673986	Guanacaste	Guanacaste	Est. Maritza, 600m, Lado oeste del Volcan Orosi, Prov. Guan, COSTA RICA II curso Parataxonomos, Ago 1990, L- N 326900_373000	10.9625	-85.4952	1990-08-01	600	Parataxonomos II, ?
Ethmia festiva	INBIOCRI000673987	Guanacaste	Guanacaste	Est. Maritza, 600m, Lado oeste del Volcan Orosi, Prov. Guan, COSTA RICA II curso Parataxonomos, Ago 1990, L- N 326900_373000	10.9625	-85.4952	1990-08-01	600	Parataxonomos II, ?
Ethmia festiva	INBIOCRI000680774	Guanacaste	Guanacaste	Est. Maritza, 600m, Lado oeste del Volcan Orosi, Prov. Guan, COSTA RICA II curso Parataxonomos, Ago 1990, L- N 326900_373000	10.9625	-85.4952	1990-08-01	600	Parataxonomos II, ?
Ethmia festiva	INBIOCRI000693659	Guanacaste	Guanacaste	Est. Maritza, 600m, Lado oeste del Volcan Orosi, Prov. Guan, COSTA RICA II curso Parataxonomos, Ago 1990, L- N 326900_373000	10.9625	-85.4952	1990-08-01	600	Parataxonomos II, ?
Ethmia festiva	INBIOCRI000391982	Guanacaste	Guanacaste	Est. Maritza, 600m, Lado oeste del Volcan Orosi, Prov. Guan, COSTA RICA II curso Parataxonomos, Ago 1990, L- N 326900_373000	10.9625	-85.4952	1990-08-01	600	Parataxonomos II, ?
Ethmia festiva	INBIOCRI000391986	Guanacaste	Guanacaste	Est. Maritza, 600m, Lado oeste del Volcan Orosi, Prov. Guan, COSTA RICA II curso Parataxonomos, Ago 1990, L- N 326900_373000	10.9625	-85.4952	1990-08-01	600	Parataxonomos II, ?
Ethmia festiva	INBIOCRI000575952	Guanacaste	Guanacaste	Est. Maritza, 600m, Lado oeste del Volcan Orosi, Prov. Guan, COSTA RICA II curso Parataxonomos, Ago 1990, L- N 326900_373000	10.9625	-85.4952	1990-08-01	600	Parataxonomos II, ?
Ethmia festiva	INBIOCRI000669281	Guanacaste	Guanacaste	Est. Maritza, 600m, Lado oeste del Volcan Orosi, Prov. Guan, COSTA RICA II curso Parataxonomos, Ago 1990, L- N 326900_373000	10.9625	-85.4952	1990-08-01	600	Parataxonomos II, ?
Ethmia festiva	INBIOCRI000680739	Guanacaste	Guanacaste	Est. Maritza, 600m, Lado oeste del Volcan Orosi, Prov. Guan, COSTA RICA II curso Parataxonomos, Ago 1990, L- N 326900_373000	10.9625	-85.4952	1990-08-01	600	Parataxonomos II, ?
Ethmia festiva	INBIOCRI000693623	Guanacaste	Guanacaste	Est. Maritza, 600m, Lado oeste del Volcan Orosi, Prov. Guan, COSTA RICA II curso Parataxonomos, Ago 1990, L- N 326900_373000	10.9625	-85.4952	1990-08-01	600	Parataxonomos II, ?
Ethmia festiva	INBIOCRI000693656	Guanacaste	Guanacaste	Est. Maritza, 600m, Lado oeste del Volcan Orosi, Prov. Guan, COSTA RICA II curso Parataxonomos, Ago 1990, L- N 326900_373000	10.9625	-85.4952	1990-08-01	600	Parataxonomos II, ?
Ethmia festiva	INBIOCRI000693760	Guanacaste	Guanacaste	Est. Maritza, 600m, Lado oeste del Volcan Orosi, Prov. Guan, COSTA RICA II curso Parataxonomos, Ago 1990, L- N 326900_373000	10.9625	-85.4952	1990-08-01	600	Parataxonomos II, ?
Ethmia festiva	INBIOCRI000180837	Guanacaste	Guanacaste	Est. Maritza,600m, Lado oeste del Volcan Orosi, Prov. Guan, COSTA RICA I Curso Microlepidop., Jul 1990, L- N 326900_373000	10.9625	-85.4952	1990-07-01	600	I Microlepidopt, ?
Ethmia festiva	INBIOCRI000180839	Guanacaste	Guanacaste	Est. Maritza,600m, Lado oeste del Volcan Orosi, Prov. Guan, COSTA RICA I Curso Microlepidop., Jul 1990, L- N 326900_373000	10.9625	-85.4952	1990-07-01	600	I Microlepidopt, ?
Ethmia festiva	INBIOCRI000180840	Guanacaste	Guanacaste	Est. Maritza,600m, Lado oeste del Volcan Orosi, Prov. Guan, COSTA RICA I Curso Microlepidop., Jul 1990, L- N 326900_373000	10.9625	-85.4952	1990-07-01	600	I Microlepidopt, ?
Ethmia festiva	INBIOCRI000180841	Guanacaste	Guanacaste	Est. Maritza,600m, Lado oeste del Volcan Orosi, Prov. Guan, COSTA RICA I Curso Microlepidop., Jul 1990, L- N 326900_373000	10.9625	-85.4952	1990-07-01	600	I Microlepidopt, ?
Ethmia festiva	INBIOCRI000180844	Guanacaste	Guanacaste	Est. Maritza,600m, Lado oeste del Volcan Orosi, Prov. Guan, COSTA RICA I Curso Microlepidop., Jul 1990, L- N 326900_373000	10.9625	-85.4952	1990-07-01	600	I Microlepidopt, ?
Ethmia festiva	INBIOCRI000180842	Guanacaste	Guanacaste	Est. Maritza,600m, Lado oeste del Volcan Orosi, Prov. Guan, COSTA RICA I Curso Microlepidop., Jul 1990, L- N 326900_373000	10.9625	-85.4952	1990-07-01	600	I Microlepidopt, ?
Ethmia festiva	INBIOCRI000180843	Guanacaste	Guanacaste	Est. Maritza,600m, Lado oeste del Volcan Orosi, Prov. Guan, COSTA RICA I Curso Microlepidop., Jul 1990, L- N 326900_373000	10.9625	-85.4952	1990-07-01	600	I Microlepidopt, ?
Ethmia festiva	INBIOCRI000180845	Guanacaste	Guanacaste	Est. Maritza,600m, Lado oeste del Volcan Orosi, Prov. Guan, COSTA RICA I Curso Microlepidop., Jul 1990, L- N 326900_373000	10.9625	-85.4952	1990-07-01	600	I Microlepidopt, ?
Ethmia festiva	INBIOCRI000180846	Guanacaste	Guanacaste	Est. Maritza,600m, Lado oeste del Volcan Orosi, Prov. Guan, COSTA RICA I Curso Microlepidop., Jul 1990, L- N 326900_373000	10.9625	-85.4952	1990-07-01	600	I Microlepidopt, ?
Ethmia festiva	INBIOCRI001140304	Guanacaste	Guanacaste	Est. Murcielago, 8 km S.O. de Cuajiniquil, Prov. Guana, COSTA RICA, 100m. 11-29 Ago 1993, F. Quesada, L N 320300_347200	10.9019	-85.731	1993-08-11	100	Quesada, Freddy A.
Ethmia festiva	INBIOCRI001140305	Guanacaste	Guanacaste	Est. Murcielago, 8 km S.O. de Cuajiniquil, Prov. Guana, COSTA RICA, 100m. 11-29 Ago 1993, F. Quesada, L N 320300_347200	10.9019	-85.731	1993-08-11	100	Quesada, Freddy A.
Ethmia festiva	INBIOCRI000227628	Guanacaste	Guanacaste	Est. Murcielago, 8 km SO Cuajiniquil, 100m, Prov. Guan, COSTA RICA, I Curso Microlepidop., Jul 1990, L- N 320300_347200	10.9019	-85.731	1990-07-01	100	I Microlepidopt, ?
Ethmia festiva	INBIOCRI000227629	Guanacaste	Guanacaste	Est. Murcielago, 8 km SO Cuajiniquil, 100m, Prov. Guan, COSTA RICA, I Curso Microlepidop., Jul 1990, L- N 320300_347200	10.9019	-85.731	1990-07-01	100	I Microlepidopt, ?
Ethmia festiva	INBIOCRI000227630	Guanacaste	Guanacaste	Est. Murcielago, 8 km SO Cuajiniquil, 100m, Prov. Guan, COSTA RICA, I Curso Microlepidop., Jul 1990, L- N 320300_347200	10.9019	-85.731	1990-07-01	100	I Microlepidopt, ?
Ethmia festiva	INBIOCRI000227634	Guanacaste	Guanacaste	Est. Murcielago, 8 km SO Cuajiniquil, 100m, Prov. Guan, COSTA RICA, I Curso Microlepidop., Jul 1990, L- N 320300_347200	10.9019	-85.731	1990-07-01	100	I Microlepidopt, ?
Ethmia festiva	INBIOCRI000227636	Guanacaste	Guanacaste	Est. Murcielago, 8 km SO Cuajiniquil, 100m, Prov. Guan, COSTA RICA, I Curso Microlepidop., Jul 1990, L- N 320300_347200	10.9019	-85.731	1990-07-01	100	I Microlepidopt, ?
Ethmia festiva	INBIOCRI000227640	Guanacaste	Guanacaste	Est. Murcielago, 8 km SO Cuajiniquil, 100m, Prov. Guan, COSTA RICA, I Curso Microlepidop., Jul 1990, L- N 320300_347200	10.9019	-85.731	1990-07-01	100	I Microlepidopt, ?
Ethmia festiva	INBIOCRI000227632	Guanacaste	Guanacaste	Est. Murcielago, 8 km SO Cuajiniquil, 100m, Prov. Guan, COSTA RICA, I Curso Microlepidop., Jul 1990, L- N 320300_347200	10.9019	-85.731	1990-07-01	100	I Microlepidopt, ?
Ethmia festiva	INBIOCRI000227635	Guanacaste	Guanacaste	Est. Murcielago, 8 km SO Cuajiniquil, 100m, Prov. Guan, COSTA RICA, I Curso Microlepidop., Jul 1990, L- N 320300_347200	10.9019	-85.731	1990-07-01	100	I Microlepidopt, ?
Ethmia festiva	INBIOCRI000227639	Guanacaste	Guanacaste	Est. Murcielago, 8 km SO Cuajiniquil, 100m, Prov. Guan, COSTA RICA, I Curso Microlepidop., Jul 1990, L- N 320300_347200	10.9019	-85.731	1990-07-01	100	I Microlepidopt, ?
Ethmia festiva	INBIOCRI001923626	Guanacaste	Guanacaste	Est. Murcielago, 8 km SO. de Cuajiniquil, P. N. Guanacaste, Prov. Guana, COSTA RICA. 80 m. 5-17 JUL 1994. C. Cano. L_N_320300_347200 #3129	10.9019	-85.731	1994-07-05	40	Cano, Carolina
Ethmia festiva	INBIOCRI001714502	Guanacaste	Guanacaste	Est. Murcielago, 8 km suroeste de Cuajiniquil, 100 m, Prov. Guanacaste, Costa Rica, 13 a 28 jun 1992. III curso Parataxon. L N 320300,347200	10.9019	-85.731	1992-06-13	100	Parataxonomos III, ?
Ethmia festiva	INBIOCRI000380453	Guanacaste	Guanacaste	Est. Pitilla, 700 m, 9 km S Sta. Cecilia, P. N. Guanacaste, Prov. Guan. COSTA RICA, C. Moraga, Set 1991, L- N 330200_380200	10.9926	-85.4295	1991-09-01	700	Moraga, Calixto
Ethmia festiva	INBIOCRI000626550	Guanacaste	Guanacaste	Est. Pitilla, 700 m, 9 km S Sta. Cecilia, Prov. Guan. COSTA RICA, C. Chaves, Set 1990, L- N 330200_380200	10.9926	-85.4295	1990-09-01	700	Chavez, Carlos
Ethmia festiva	INBIOCRI000247138	Guanacaste	Guanacaste	Est. Pitilla, 700 m, 9 km S Sta. Cecilia, Prov. Guan. COSTA RICA, II curso Parataxon., May 1990, L N 330200_380200	10.9926	-85.4295	1990-05-01	700	Parataxonomos II, ?
Ethmia festiva	INBIOCRI000616424	Guanacaste	Guanacaste	Est. Pitilla, 700m, 9 km S Sta. Cecilia, P. N. Guanacaste, Prov. Guan, COSTA RICA, C. Moraga, Jun 1991, L- N 330200_380200	10.9926	-85.4295	1991-06-01	700	Moraga, Calixto
Ethmia festiva	INBIOCRI000616528	Guanacaste	Guanacaste	Est. Pitilla, 700m, 9 km S Sta. Cecilia, P. N. Guanacaste, Prov. Guan, COSTA RICA, C. Moraga, Jun 1991, L- N 330200_380200	10.9926	-85.4295	1991-06-01	700	Moraga, Calixto
Ethmia festiva	INBIOCRI000481269	Guanacaste	Guanacaste	Est. Pitilla, 700m, 9 km S Sta. Cecilia, P. N. Guanacaste, Prov. Guan. COSTA RICA, C. Moraga, Jul 1991, L- N 330200_380200	10.9926	-85.4295	1991-07-01	700	Moraga, Calixto
Ethmia festiva	INBIOCRI000481281	Guanacaste	Guanacaste	Est. Pitilla, 700m, 9 km S Sta. Cecilia, P. N. Guanacaste, Prov. Guan. COSTA RICA, C. Moraga, Jul 1991, L- N 330200_380200	10.9926	-85.4295	1991-07-01	700	Moraga, Calixto
Ethmia festiva	INBIOCRI001308974	Guanacaste	Guanacaste	Est. Pitilla, 700m, 9 km S Sta. Cecilia, P. N. Guanacaste, Prov. Guan., COSTA RICA. 18 abr a 9 may 1993. C. Moraga. L- N 330200_380200	10.9926	-85.4295	1993-04-18	700	Moraga, Calixto
Ethmia festiva	INBIOCRI000585328	Guanacaste	Guanacaste	Est. Pitilla, 700m, 9km S Sta Cecilia, P. N. Guanacaste Prov. Guan. COSTA RICA, C. Moraga, May 1991, L- N 330200_380200	10.9926	-85.4295	1991-05-01	700	Moraga, Calixto
Ethmia festiva	INBIOCRI000585346	Guanacaste	Guanacaste	Est. Pitilla, 700m, 9km S Sta Cecilia, P. N. Guanacaste Prov. Guan. COSTA RICA, C. Moraga, May 1991, L- N 330200_380200	10.9926	-85.4295	1991-05-01	700	Moraga, Calixto
Ethmia festiva	INBIOCRI000627718	Guanacaste	Guanacaste	Est. Pitilla, 700m, 9km S Sta. Cecilia, P. N. Guanacaste, Prov. Guan. COSTA RICA C. Moraga, Ago 1991 L-N 330200, 380200	10.9926	-85.4295	1991-08-01	700	Moraga, Calixto
Ethmia festiva	INBIOCRI002001900	Guanacaste	Guanacaste	Est. Pitilla, 9 Km S. Santa Cecilia, Prov. Guana, COSTA RICA. 700 m. Jul 1994, C. Moraga, L N 330200_380200 # 3158	10.9926	-85.4295	1994-07-01	700	Moraga, Calixto
Ethmia festiva	INBIOCRI001869233	Guanacaste	Guanacaste	Est. Pitilla, 9 km S. Sta. Cecilia, P. N. Guanacaste, Prov. Guana, COSTA RICA. 700 m. 19-23 Jun 1993, C. Moraga, L N 330200_380200 # 2897	10.9926	-85.4295	1993-06-19	700	Moraga, Calixto
Ethmia festiva	INBIOCRI001869234	Guanacaste	Guanacaste	Est. Pitilla, 9 km S. Sta. Cecilia, P. N. Guanacaste, Prov. Guana, COSTA RICA. 700 m. 19-23 Jun 1993, C. Moraga, L N 330200_380200 # 2897	10.9926	-85.4295	1993-06-19	700	Moraga, Calixto
Ethmia festiva	INBIOCRI001869624	Guanacaste	Guanacaste	Est. Pitilla, 9 km S. Sta. Cecilia, P. N. Guanacaste, Prov. Guana, COSTA RICA. 700 m. 19-23 Jun 1993, C. Moraga, L N 330200_380200 # 2897	10.9926	-85.4295	1993-06-19	700	Moraga, Calixto
Ethmia festiva	INBIOCRI000681269	Guanacaste	Guanacaste	Est. Sta. Rosa, 300m, P. N. Guan., Prov. Guan. COSTA RICA, II Curso Parataxon. Ago 1990 L- N 313000_359800	10.8364	-85.6155	1990-08-01	300	Parataxonomos II, ?
Ethmia festiva	INBIOCRI000306756	Guanacaste	Guanacaste	Est. Sta. Rosa, 300m, P. N. Guanacaste, Prov. Guan, COSTA RICA, I Curso Microlepidop., Jul 1990, L- N 313000_359800	10.8364	-85.6155	1990-07-01	300	I Microlepidopt, ?
Ethmia festiva	INBIOCRI000009198	Guanacaste	Guanacaste	Estac. Pitilla, 700 m, 9 km S. Santa Cecilia, Guanac., Pr. COSTA RICA, May 1989, GNP Biodiversity Survey, L N 330200_380200	10.9926	-85.4295	1989-05-01	700	GNP Biodiv. Inv., ?
Ethmia festiva	INBIOCRI001054766	Guanacaste	Guanacaste	Estac. Pitilla, 700m, 9 km S. Santa Cecilia, Guanac. Pr. COSTA RICA Mar 1989 GNP Biodiversity Survey W85 25'40", N10 59'26"	10.9926	-85.4295	1989-03-01	700	GNP Biodiv. Inv., ?
Ethmia festiva	INB0004308859	Guanacaste	Guanacaste	Estacion Maritza. 600m. W side Volcan Orosi Guanacaste Pv. COSTA RICA. 13 May 1988. Janzen, Hallwachs	10.9625	-85.4952	1988-05-13	600	Janzen, Daniel H.
Ethmia festiva	INBIOCRI001836337	Guanacaste	Guanacaste	Estacion Pitilla, 9 km S. Santa Cecilia, P. N. Guanacaste, Prov. Guana, COSTA RICA. 700 m, 23-26 Jun 1993, Taller Microlepidoptera, L N 330200_380200 # 2183	10.9926	-85.4295	1993-06-23	700	I Microlepidopt, ?
Ethmia festiva	INBIOCRI001836338	Guanacaste	Guanacaste	Estacion Pitilla, 9 km S. Santa Cecilia, P. N. Guanacaste, Prov. Guana, COSTA RICA. 700 m, 23-26 Jun 1993, Taller Microlepidoptera, L N 330200_380200 # 2183	10.9926	-85.4295	1993-06-23	700	I Microlepidopt, ?
Ethmia festiva	INBIOCRI001835343	Guanacaste	Guanacaste	Estacion Pitilla, 9 km sur Santa Cecilia, P. N. Guanacaste, Prov. Guana, COSTA RICA, 700 m. 19-23 Jun 1993, P. Rios, L N 330200_380200 # 2175	10.9926	-85.4295	1993-06-19	700	Ríos Castro, Petrona
Ethmia festiva	INBIOCRI001835342	Guanacaste	Guanacaste	Estacion Pitilla, 9 km sur Santa Cecilia, P. N. Guanacaste, Prov. Guana, COSTA RICA, 700 m. 19-23 Jun 1993, P. Rios, L N 330200_380200 # 2175	10.9926	-85.4295	1993-06-19	700	Ríos Castro, Petrona
Ethmia festiva	INBIOCRI002125018	Guanacaste	Guanacaste	Sector Murcielago, Prov. Guana, COSTA RICA. 80m. 3-20 Oct 1994. F. A. Quesada, Desconocido L_N_347200_320300 #3307	10.9019	-85.731	1994-10-03	40	Quesada, Freddy A.
Ethmia festiva	INBIOCRI000940262	Guanacaste	Tempisque	3 km NO de Nacaome, 100 m, P. N. Barra Honda, Prov. Guanacaste, Costa Rica, 14 set a 5 oct 1992, M. Reyes, L- N 239000_386000	10.1682	-85.3737	1992-09-14	100	Reyes, Marielos
Ethmia festiva	INBIOCRI000940263	Guanacaste	Tempisque	3 km NO de Nacaome, 100 m, P. N. Barra Honda, Prov. Guanacaste, Costa Rica, 14 set a 5 oct 1992, M. Reyes, L- N 239000_386000	10.1682	-85.3737	1992-09-14	100	Reyes, Marielos
Ethmia festiva	INBIOCRI000940264	Guanacaste	Tempisque	3 km NO de Nacaome, 100 m, P. N. Barra Honda, Prov. Guanacaste, Costa Rica, 14 set a 5 oct 1992, M. Reyes, L- N 239000_386000	10.1682	-85.3737	1992-09-14	100	Reyes, Marielos
Ethmia festiva	INBIOCRI000733889	Guanacaste	Tempisque	3 km NO de Nacaome, 100 m, P. N. Barra Honda, Prov. Guanacaste, Costa Rica, 3 a 25 ago 1992, M. Reyes, L- N 239000_386000	10.1682	-85.3737	1992-08-03	100	Reyes, Marielos
Ethmia festiva	INBIOCRI000733856	Guanacaste	Tempisque	3 km NO de Nacaome, 100 m, P. N. Barra Honda, Prov. Guanacaste, Costa Rica, 3 a 25 ago 1992, M. Reyes, L- N 239000_386000	10.1682	-85.3737	1992-08-03	100	Reyes, Marielos
Ethmia festiva	INBIOCRI000733885	Guanacaste	Tempisque	3 km NO de Nacaome, 100 m, P. N. Barra Honda, Prov. Guanacaste, Costa Rica, 3 a 25 ago 1992, M. Reyes, L- N 239000_386000	10.1682	-85.3737	1992-08-03	100	Reyes, Marielos
Ethmia festiva	INBIOCRI000733897	Guanacaste	Tempisque	3 km NO de Nacaome, 100 m, P. N. Barra Honda, Prov. Guanacaste, Costa Rica, 3 a 25 ago 1992, M. Reyes, L- N 239000_386000	10.1682	-85.3737	1992-08-03	100	Reyes, Marielos
Ethmia festiva	INBIOCRI000733901	Guanacaste	Tempisque	3 km NO de Nacaome, 100 m, P. N. Barra Honda, Prov. Guanacaste, Costa Rica, 3 a 25 ago 1992, M. Reyes, L- N 239000_386000	10.1682	-85.3737	1992-08-03	100	Reyes, Marielos
Ethmia festiva	INBIOCRI001400338	Guanacaste	Tempisque	3 km NO de Nacaome, 100m, P. N. Barra Honda, Prov. Guan., COSTA RICA. 3 a 30 may 1993. M. Reyes, L- N 239000_386000	10.1682	-85.3737	1993-05-03	100	Reyes, Marielos
Ethmia festiva	INBIOCRI001400355	Guanacaste	Tempisque	3 km NO de Nacaome, 100m, P. N. Barra Honda, Prov. Guan., COSTA RICA. 3 a 30 may 1993. M. Reyes, L- N 239000_386000	10.1682	-85.3737	1993-05-03	100	Reyes, Marielos
Ethmia festiva	INBIOCRI001400411	Guanacaste	Tempisque	3 km NO de Nacaome, 100m, P. N. Barra Honda, Prov. Guan., COSTA RICA. 3 a 30 may 1993. M. Reyes, L- N 239000_386000	10.1682	-85.3737	1993-05-03	100	Reyes, Marielos
Ethmia festiva	INBIOCRI001400906	Guanacaste	Tempisque	3 km NO de Nacaome, 100m, P. N. Barra Honda, Prov. Guan., COSTA RICA. 3 a 30 may 1993. M. Reyes, L- N 239000_386000	10.1682	-85.3737	1993-05-03	100	Reyes, Marielos
Ethmia festiva	INBIOCRI001400922	Guanacaste	Tempisque	3 km NO de Nacaome, 100m, P. N. Barra Honda, Prov. Guan., COSTA RICA. 3 a 30 may 1993. M. Reyes, L- N 239000_386000	10.1682	-85.3737	1993-05-03	100	Reyes, Marielos
Ethmia festiva	INBIOCRI001400389	Guanacaste	Tempisque	3 km NO de Nacaome, 100m, P. N. Barra Honda, Prov. Guan., COSTA RICA. 3 a 30 may 1993. M. Reyes, L- N 239000_386000	10.1682	-85.3737	1993-05-03	100	Reyes, Marielos
Ethmia festiva	INBIOCRI001400420	Guanacaste	Tempisque	3 km NO de Nacaome, 100m, P. N. Barra Honda, Prov. Guan., COSTA RICA. 3 a 30 may 1993. M. Reyes, L- N 239000_386000	10.1682	-85.3737	1993-05-03	100	Reyes, Marielos
Ethmia festiva	INBIOCRI001400900	Guanacaste	Tempisque	3 km NO de Nacaome, 100m, P. N. Barra Honda, Prov. Guan., COSTA RICA. 3 a 30 may 1993. M. Reyes, L- N 239000_386000	10.1682	-85.3737	1993-05-03	100	Reyes, Marielos
Ethmia festiva	INBIOCRI001134225	Guanacaste	Tempisque	3 km NO de Nacaome, P. N. Barra Honda, Prov. Guana, COSTA RICA. 100m. Jul 1993, M. Reyes, L N 239000_386000 # 2275	10.1682	-85.3737	1993-07-01	100	Reyes, Marielos
Ethmia festiva	INB0003144941	Guanacaste	Tempisque	COSTA RICA, Prov. Guanacaste, Bagaces, P.N. Palo Verde, Sector Palo Verde, Send Mapache. 0-50m. 29 JUN-3 JUL 2000. H. Méndez. de Luz L_N_260952_385020 #57027	10.3667	-85.3833	2000-06-29	0	Mendez, Henry
Ethmia festiva	INB0003078559	Guanacaste	Tempisque	COSTA RICA, Prov. Guanacaste, Bagaces, Pque Nal Palo Verde, Sector Palo Verde. 0-50m. 3-9 MAY 2000. L. Chavarría. de Luz L_N_260952_385020 #56480	10.3667	-85.3833	2000-05-03	0	Chavarría, Lucía
Ethmia festiva	INB0003078558	Guanacaste	Tempisque	COSTA RICA, Prov. Guanacaste, Bagaces, Pque Nal Palo Verde, Sector Palo Verde. 0-50m. 3-9 MAY 2000. L. Chavarría. de Luz L_N_260952_385020 #56480	10.3667	-85.3833	2000-05-03	0	Chavarría, Lucía
Ethmia festiva	INB0003314934	Guanacaste	Tempisque	COSTA RICA. Prov. Guanacaste, Monte Alto, Sector Mirador 780m. 19 JUN 2001. H. Mendez.de Luz. L_N_220750_383450 #62726	10.0031	-85.3964	2001-06-19	780	Mendez, Henry
Ethmia festiva	INB0003319562	Guanacaste	Tempisque	COSTA RICA. Prov. Guanacaste, Nicoya, P.N. Barra Honda, Sector Barra Honda, 50m, 25-30 DEC 2000. H. Méndez.de Luz. L_N_385400_239180 #62925	10.1698	-85.3791	2000-12-25	50	Mendez, Henry
Ethmia festiva	INB0004208045	Guanacaste	Tempisque	COSTA RICA. Prov. Guanacaste, P.N. Barra Honda. 3 km NO de Nacaome, P. N. Barra Honda 100m. 16 MAY 1988. D. Janzen, Hayata. Desconocido. L_N_239000_386000 #4658	10.1682	-85.3737	1988-05-16	100	Janzen, Daniel H.
Ethmia festiva	INB0003300388	Guanacaste	Tempisque	Costa Rica. Prov. Guanacaste, Z.P. Nosara. Hojancha, R.F. Monte Alto. 400 a 500m. Del 27 Jul 2000 al 03 Aug 2000. H. Mendez. Trampa de Luz. L_N_221650_382750 #58135	10.0112	-85.4028	2000-07-27		Mendez, Henry
Ethmia festiva	INB0003300390	Guanacaste	Tempisque	Costa Rica. Prov. Guanacaste, Z.P. Nosara. Hojancha, R.F. Monte Alto. 400 a 500m. Del 27 Jul 2000 al 03 Aug 2000. H. Mendez. Trampa de Luz. L_N_221650_382750 #58135	10.0112	-85.4028	2000-07-27		Mendez, Henry
Ethmia festiva	INB0003300413	Guanacaste	Tempisque	Costa Rica. Prov. Guanacaste, Z.P. Nosara. Hojancha, R.F. Monte Alto. 400 a 500m. Del 27 Jul 2000 al 03 Aug 2000. H. Mendez. Trampa de Luz. L_N_221650_382750 #58135	10.0112	-85.4028	2000-07-27		Mendez, Henry
Ethmia festiva	INB0003118510	Guanacaste	Tempisque	COSTA RICA. Prov. Guanacaste. P.N. Palo Verde. Sector Palo Verde. 0-50m. 2 al 6 JUN 2000. H. Mendez. De Luz. L_N_260952_385020 #56761	10.3667	-85.3833	2000-06-02	0	Mendez, Henry
Ethmia festiva	INB0003118579	Guanacaste	Tempisque	COSTA RICA. Prov. Guanacaste. P.N. Palo Verde. Sector Palo Verde. 0-50m. 2 al 6 JUN 2000. H. Mendez. De Luz. L_N_260952_385020 #56761	10.3667	-85.3833	2000-06-02	0	Mendez, Henry
Ethmia festiva	INBIOCRI002002176	Guanacaste	Tempisque	P.N. Barra Honda, Prov. Guana, COSTA RICA. 100 m. Jul 1994, M. Reyes, L N 239000_386000 # 3139	10.1682	-85.3737	1994-07-01	100	Reyes, Marielos
Ethmia festiva	INBIOCRI002002376	Guanacaste	Tempisque	P.N. Barra Honda, Prov. Guana, COSTA RICA. 100 m. Jul 1994, M. Reyes, L N 239000_386000 # 3139	10.1682	-85.3737	1994-07-01	100	Reyes, Marielos
Ethmia festiva	INBIOCRI002002405	Guanacaste	Tempisque	P.N. Barra Honda, Prov. Guana, COSTA RICA. 100 m. Jul 1994, M. Reyes, L N 239000_386000 # 3139	10.1682	-85.3737	1994-07-01	100	Reyes, Marielos
Ethmia festiva	INBIOCRI002002443	Guanacaste	Tempisque	P.N. Barra Honda, Prov. Guana, COSTA RICA. 100 m. Jul 1994, M. Reyes, L N 239000_386000 # 3139	10.1682	-85.3737	1994-07-01	100	Reyes, Marielos
Ethmia festiva	INBIOCRI002002512	Guanacaste	Tempisque	P.N. Barra Honda, Prov. Guana, COSTA RICA. 100 m. Jul 1994, M. Reyes, L N 239000_386000 # 3139	10.1682	-85.3737	1994-07-01	100	Reyes, Marielos
Ethmia festiva	INBIOCRI002002388	Guanacaste	Tempisque	P.N. Barra Honda, Prov. Guana, COSTA RICA. 100 m. Jul 1994, M. Reyes, L N 239000_386000 # 3139	10.1682	-85.3737	1994-07-01	100	Reyes, Marielos
Ethmia festiva	INBIOCRI002002404	Guanacaste	Tempisque	P.N. Barra Honda, Prov. Guana, COSTA RICA. 100 m. Jul 1994, M. Reyes, L N 239000_386000 # 3139	10.1682	-85.3737	1994-07-01	100	Reyes, Marielos
Ethmia festiva	INBIOCRI002002414	Guanacaste	Tempisque	P.N. Barra Honda, Prov. Guana, COSTA RICA. 100 m. Jul 1994, M. Reyes, L N 239000_386000 # 3139	10.1682	-85.3737	1994-07-01	100	Reyes, Marielos
Ethmia festiva	INBIOCRI002002440	Guanacaste	Tempisque	P.N. Barra Honda, Prov. Guana, COSTA RICA. 100 m. Jul 1994, M. Reyes, L N 239000_386000 # 3139	10.1682	-85.3737	1994-07-01	100	Reyes, Marielos
Ethmia festiva	INBIOCRI002002498	Guanacaste	Tempisque	P.N. Barra Honda, Prov. Guana, COSTA RICA. 100 m. Jul 1994, M. Reyes, L N 239000_386000 # 3139	10.1682	-85.3737	1994-07-01	100	Reyes, Marielos
Ethmia festiva	INBIOCRI002055054	Guanacaste	Tempisque	P.N. Barra Honda, Prov. Guana, COSTA RICA. 100 m. Oct 1994, M. Reyes, L N 239000_386000 # 3291	10.1682	-85.3737	1994-10-01	100	Reyes, Marielos
Ethmia festiva	INBIOCRI002055055	Guanacaste	Tempisque	P.N. Barra Honda, Prov. Guana, COSTA RICA. 100 m. Oct 1994, M. Reyes, L N 239000_386000 # 3291	10.1682	-85.3737	1994-10-01	100	Reyes, Marielos
Ethmia festiva	INBIOCRI002055056	Guanacaste	Tempisque	P.N. Barra Honda, Prov. Guana, COSTA RICA. 100 m. Oct 1994, M. Reyes, L N 239000_386000 # 3291	10.1682	-85.3737	1994-10-01	100	Reyes, Marielos
Ethmia festiva	INBIOCRI002055057	Guanacaste	Tempisque	P.N. Barra Honda, Prov. Guana, COSTA RICA. 100 m. Oct 1994, M. Reyes, L N 239000_386000 # 3291	10.1682	-85.3737	1994-10-01	100	Reyes, Marielos
Ethmia festiva	INBIOCRI002055058	Guanacaste	Tempisque	P.N. Barra Honda, Prov. Guana, COSTA RICA. 100 m. Oct 1994, M. Reyes, L N 239000_386000 # 3291	10.1682	-85.3737	1994-10-01	100	Reyes, Marielos
Ethmia festiva	INBIOCRI002019878	Guanacaste	Tempisque	P.N. Barra Honda, Prov. Guana, COSTA RICA. 100m. SET 1994. M. Reyes L N 239000,386000 #3213	10.1682	-85.3737	1994-09-01	100	Reyes, Marielos
Ethmia festiva	INBIOCRI002019863	Guanacaste	Tempisque	P.N. Barra Honda, Prov. Guana, COSTA RICA. 100m. SET 1994. M. Reyes L N 239000,386000 #3213	10.1682	-85.3737	1994-09-01	100	Reyes, Marielos
Ethmia festiva	INBIOCRI001258932	Heredia	Cordillera Volcánica Central		10.4333	-84.0167	1994-01-10	50	Brenes, Danilo
Ethmia festiva	INBIOCRI001365810	Limón	Tortuguero	P. N. Tortuguero, Cerro Tortuguero, Prov. Limon, COSTA RICA. 119m. Jun 1991. J. Solano, L N 285000_588000 #1684	10.5848	-83.5292	1991-06-01	1	Solano, Jose
Ethmia hammella	INB0003072806	Alajuela	Arenal	COSTA RICA, Prov. Alajuela, Upala, Bijagua, Albergue Heliconias, Send Cañon. 700m. 1 MAR 2000. G. Rodríguez. de Luz L_N_299800_423800 #56264	10.7189	-85.0299	2000-02-01	700	Rodriguez, Gladys
Ethmia hammella	INB0003072847	Alajuela	Arenal	COSTA RICA, Prov. Alajuela, Upala, Bijagua, Albergue Heliconias, Send Cañon. 700m. 1 MAR 2000. G. Rodríguez. de Luz L_N_299800_423800 #56264	10.7189	-85.0299	2000-02-01	700	Rodriguez, Gladys
Ethmia hammella	INB0003072838	Alajuela	Arenal	COSTA RICA, Prov. Alajuela, Upala, Bijagua, Albergue Heliconias, Send Cañon. 700m. 1 MAR 2000. G. Rodríguez. de Luz L_N_299800_423800 #56264	10.7189	-85.0299	2000-02-01	700	Rodriguez, Gladys
Ethmia hammella	INB0003387310	Alajuela	Arenal	COSTA RICA. Prov. Alajuela, San Carlos, P.N. Arenal, Send Pilón, Río Celeste, 700m, 17 - 19 OCT 2001, G. Rodriguez, Trampa de Luz. L_N_269200_458050 #65249	10.4427	-84.7165	2001-10-17	700	Rodriguez, Gladys
Ethmia hammella	INB0003153902	Alajuela	Arenal	COSTA RICA. Prov. Alajuela, Upala, Bijagua, P.N. Volcán Tenorio, A. Heliconias, S. Heliconias. 800m. 22- 26 Mar 2001. G. Rodríguez. de Luz. L_N_423800_299800 #61767	10.7189	-85.0299	2001-03-22	800	Rodriguez, Gladys
Ethmia hammella	INB0003153912	Alajuela	Arenal	COSTA RICA. Prov. Alajuela, Upala, Bijagua, P.N. Volcán Tenorio, A. Heliconias, S. Heliconias. 800m. 22- 26 Mar 2001. G. Rodríguez. de Luz. L_N_423800_299800 #61767	10.7189	-85.0299	2001-03-22	800	Rodriguez, Gladys
Ethmia hammella	INB0003146882	Alajuela	Arenal	COSTA RICA. Prov. Alajuela, Upala, P.N. Volcán Tenorio, Alb. Heliconias, Mirador, Send. Lag. Danto. 700m. 21-27 FEB 2001. G. Rodríguez. Luces. L_N_422423_298575 #61619	10.7078	-85.0427	2001-02-21	700	Rodriguez, Gladys
Ethmia hammella	INB0003146843	Alajuela	Arenal	COSTA RICA. Prov. Alajuela, Upala, P.N. Volcán Tenorio, Alb. Heliconias, Mirador, Send. Lag. Danto. 700m. 21-27 FEB 2001. G. Rodríguez. Luces. L_N_422423_298575 #61619	10.7078	-85.0427	2001-02-21	700	Rodriguez, Gladys
Ethmia hammella	INB0003146865	Alajuela	Arenal	COSTA RICA. Prov. Alajuela, Upala, P.N. Volcán Tenorio, Alb. Heliconias, Mirador, Send. Lag. Danto. 700m. 21-27 FEB 2001. G. Rodríguez. Luces. L_N_422423_298575 #61619	10.7078	-85.0427	2001-02-21	700	Rodriguez, Gladys
Ethmia hammella	INB0003146879	Alajuela	Arenal	COSTA RICA. Prov. Alajuela, Upala, P.N. Volcán Tenorio, Alb. Heliconias, Mirador, Send. Lag. Danto. 700m. 21-27 FEB 2001. G. Rodríguez. Luces. L_N_422423_298575 #61619	10.7078	-85.0427	2001-02-21	700	Rodriguez, Gladys
Ethmia hammella	INB0004166236	Alajuela	Arenal	COSTA RICA. Prov. Alajuela. San Ramón. Est. Biol. Villa Blanca. 1115m. 8-10 AGO 2008. R. Rojas. Tp. Luz Mercurio. L_N_242482_483371 #94534	10.2014	-84.4851	2008-08-08	1115	Rojas Vásquez, Robert
Ethmia hammella	INBIOCRI002433598	Alajuela	Arenal	Sector Colonia Palmarena, 9 Km SO. de Bajo Rodriguez, Alajuela, Costa Rica. 700m. ENE 1996. G. Carballo, L_N_245900_475900 #7197	10.2322	-84.5533	1996-01-01	760	Carballo, Gerardo
Ethmia hammella	INBIOCRI002247430	Alajuela	Arenal	Sector Colonia Palmarena, Prov. Alaju, COSTA RICA. 700m. 3-22 ABR 1995. E. Fletes, L_N_245900_475900 #4770	10.2322	-84.5533	1995-04-03	760	Fletes, Eida
Ethmia hammella	INB0004238425	Alajuela	Cordillera Volcánica Central	COSTA RICA. Prov. Alajuela. Río La Paz. La Paz Waterfall Gardens. 1500m. 7-9 AGO 2007. E. Phillips, B. Espinoza, A. Barrientos. Tp. Luz. L_N_242800_518200 #99192	10.2042	-84.1672	2007-08-07	1500	Phillips, Eugenie
Ethmia hammella	INB0004238426	Alajuela	Cordillera Volcánica Central	COSTA RICA. Prov. Alajuela. Río La Paz. La Paz Waterfall Gardens. 1500m. 7-9 AGO 2007. E. Phillips, B. Espinoza, A. Barrientos. Tp. Luz. L_N_242800_518200 #99192	10.2042	-84.1672	2007-08-07	1500	Phillips, Eugenie
Ethmia hammella	INB0004238427	Alajuela	Cordillera Volcánica Central	COSTA RICA. Prov. Alajuela. Río La Paz. La Paz Waterfall Gardens. 1500m. 7-9 AGO 2007. E. Phillips, B. Espinoza, A. Barrientos. Tp. Luz. L_N_242800_518200 #99192	10.2042	-84.1672	2007-08-07	1500	Phillips, Eugenie
Ethmia hammella	INB0004238428	Alajuela	Cordillera Volcánica Central	COSTA RICA. Prov. Alajuela. Río La Paz. La Paz Waterfall Gardens. 1500m. 7-9 AGO 2007. E. Phillips, B. Espinoza, A. Barrientos. Tp. Luz. L_N_242800_518200 #99192	10.2042	-84.1672	2007-08-07	1500	Phillips, Eugenie
Ethmia hammella	INB0004238424	Alajuela	Cordillera Volcánica Central	COSTA RICA. Prov. Alajuela. Río La Paz. La Paz Waterfall Gardens. 1500m. 7-9 AGO 2007. E. Phillips, B. Espinoza, A. Barrientos. Tp. Luz. L_N_242800_518200 #99192	10.2042	-84.1672	2007-08-07	1500	Phillips, Eugenie
Ethmia hammella	INBIOCRI000703377	Alajuela	Guanacaste	2 km N Colonia Blanca, 800m. P. N. Rincon de la Vieja, Prov. Alajuela, Costa Rica, 13 a 28 jun 1992, III curso Parataxon. L- N 308800_397800	10.7996	-85.2679	1992-06-13	800	Parataxonomos III, ?
Ethmia hammella	INBIOCRI001768924	Alajuela	Guanacaste	Est. San Ramon Oeste, Prov. Alaju, COSTA RICA. 620m. 3-19 Abr 1994. C. Cano, L N 318100_381900 # 2818	10.8833	-85.4135	1994-04-03	620	Cano, Carolina
Ethmia hammella	INBIOCRI002207687	Alajuela	Guanacaste	Sect. San Ramon de Dos Rios, Prov. Alaju, COSTA RICA. 620m. 28 ABR-11 MAY 1995. C. Cano, L_N_318100_381900 #5277	10.8833	-85.4135	1995-04-28	620	Cano, Carolina
Ethmia hammella	INBIOCRI001849288	Cartago	Cordillera Volcánica Central	Grano de Oro, Chirripo, Turrialba, A. C. Amistad, Prov. Carta, COSTA RICA. 1120 m. 19-30 Jun 1993. P. Campos, L N 200250_595900 #2173	9.81836	-83.4592	1993-06-19	1120	Campos, Priscilla
Ethmia hammella	INB0003076380	Cartago	La Amistad Pacífico	COSTA RICA, Prov. Cartago, Paraíso, P.N. Tapantí-Macizo de la Muerte, Al Costado de Casa Adm. 1200m. FEB 2000. R. Delgado. de Luz L_N_193900_560000 #56314	9.76168	-83.7865	2000-02-01	1200	Delgado, Roberto
Ethmia hammella	INB0003080194	Cartago	La Amistad Pacífico	COSTA RICA, Prov. Cartago, Paraíso, P.N. Tapantí-Macizo de la Muerte, Al Costado de Casa Adm. 1200m. JUN 2000. L. Chavarría. de Luz L_N_193900_560000 #56775	9.76168	-83.7865	2000-06-01	1200	Chavarría, Lucía
Ethmia hammella	INB0003087218	Cartago	La Amistad Pacífico	COSTA RICA, Prov. Cartago, Paraíso, P.N. Tapantí-Macizo de la Muerte, Al Costado de Casa Adm. 1200m. JUN 2000. R. Delgado. de Luz L_N_193900_560000 #56773	9.76168	-83.7865	2000-06-01	1200	Delgado, Roberto
Ethmia hammella	INB0003087226	Cartago	La Amistad Pacífico	COSTA RICA, Prov. Cartago, Paraíso, P.N. Tapantí-Macizo de la Muerte, Al Costado de Casa Adm. 1200m. JUN 2000. R. Delgado. de Luz L_N_193900_560000 #56773	9.76168	-83.7865	2000-06-01	1200	Delgado, Roberto
Ethmia hammella	INB0003087227	Cartago	La Amistad Pacífico	COSTA RICA, Prov. Cartago, Paraíso, P.N. Tapantí-Macizo de la Muerte, Al Costado de Casa Adm. 1200m. JUN 2000. R. Delgado. de Luz L_N_193900_560000 #56773	9.76168	-83.7865	2000-06-01	1200	Delgado, Roberto
Ethmia hammella	INB0003087232	Cartago	La Amistad Pacífico	COSTA RICA, Prov. Cartago, Paraíso, P.N. Tapantí-Macizo de la Muerte, Al Costado de Casa Adm. 1200m. JUN 2000. R. Delgado. de Luz L_N_193900_560000 #56773	9.76168	-83.7865	2000-06-01	1200	Delgado, Roberto
Ethmia hammella	INB0003087216	Cartago	La Amistad Pacífico	COSTA RICA, Prov. Cartago, Paraíso, P.N. Tapantí-Macizo de la Muerte, Al Costado de Casa Adm. 1200m. JUN 2000. R. Delgado. de Luz L_N_193900_560000 #56773	9.76168	-83.7865	2000-06-01	1200	Delgado, Roberto
Ethmia hammella	INB0003087217	Cartago	La Amistad Pacífico	COSTA RICA, Prov. Cartago, Paraíso, P.N. Tapantí-Macizo de la Muerte, Al Costado de Casa Adm. 1200m. JUN 2000. R. Delgado. de Luz L_N_193900_560000 #56773	9.76168	-83.7865	2000-06-01	1200	Delgado, Roberto
Ethmia hammella	INB0003087228	Cartago	La Amistad Pacífico	COSTA RICA, Prov. Cartago, Paraíso, P.N. Tapantí-Macizo de la Muerte, Al Costado de Casa Adm. 1200m. JUN 2000. R. Delgado. de Luz L_N_193900_560000 #56773	9.76168	-83.7865	2000-06-01	1200	Delgado, Roberto
Ethmia hammella	INB0003087229	Cartago	La Amistad Pacífico	COSTA RICA, Prov. Cartago, Paraíso, P.N. Tapantí-Macizo de la Muerte, Al Costado de Casa Adm. 1200m. JUN 2000. R. Delgado. de Luz L_N_193900_560000 #56773	9.76168	-83.7865	2000-06-01	1200	Delgado, Roberto
Ethmia hammella	INB0003087231	Cartago	La Amistad Pacífico	COSTA RICA, Prov. Cartago, Paraíso, P.N. Tapantí-Macizo de la Muerte, Al Costado de Casa Adm. 1200m. JUN 2000. R. Delgado. de Luz L_N_193900_560000 #56773	9.76168	-83.7865	2000-06-01	1200	Delgado, Roberto
Ethmia hammella	INB0003078090	Cartago	La Amistad Pacífico	COSTA RICA, Prov. Cartago, Paraíso, P.N. Tapantí-Macizo de la Muerte, del Río Porras 300m SE. 1660m. 1 MAY 2000. R. Delgado. de Luz L_N_186550_560600 #56473	9.69521	-83.7812	2000-05-01	1660	Delgado, Roberto
Ethmia hammella	INB0003078106	Cartago	La Amistad Pacífico	COSTA RICA, Prov. Cartago, Paraíso, P.N. Tapantí-Macizo de la Muerte, del Río Porras 300m SE. 1660m. 1 MAY 2000. R. Delgado. de Luz L_N_186550_560600 #56473	9.69521	-83.7812	2000-05-01	1660	Delgado, Roberto
Ethmia hammella	INB0003145241	Cartago	La Amistad Pacífico	COSTA RICA, Prov. Cartago, Paraíso, P.N. Tapantí-Macizo de la Muerte, Estación Queb Segundo. 1200m. JUL 2000. R. Delgado. de Luz L_N_193900_560000 #57136	9.76168	-83.7865	2000-07-01	1200	Delgado, Roberto
Ethmia hammella	INB0003145244	Cartago	La Amistad Pacífico	COSTA RICA, Prov. Cartago, Paraíso, P.N. Tapantí-Macizo de la Muerte, Estación Queb Segundo. 1200m. JUL 2000. R. Delgado. de Luz L_N_193900_560000 #57136	9.76168	-83.7865	2000-07-01	1200	Delgado, Roberto
Ethmia hammella	INB0003080003	Cartago	La Amistad Pacífico	COSTA RICA, Prov. Cartago, Paraíso, Pq.N.Tapantí, Sect La Represa del Puente del Río Porras 300m S. 1660m. JUN 2000. R. Delgado. de Luz L_N_186550_560600 #56771	9.69521	-83.7812	2000-06-01	1660	Delgado, Roberto
Ethmia hammella	INB0003080029	Cartago	La Amistad Pacífico	COSTA RICA, Prov. Cartago, Paraíso, Pq.N.Tapantí, Sect La Represa del Puente del Río Porras 300m S. 1660m. JUN 2000. R. Delgado. de Luz L_N_186550_560600 #56771	9.69521	-83.7812	2000-06-01	1660	Delgado, Roberto
Ethmia hammella	INB0003080017	Cartago	La Amistad Pacífico	COSTA RICA, Prov. Cartago, Paraíso, Pq.N.Tapantí, Sect La Represa del Puente del Río Porras 300m S. 1660m. JUN 2000. R. Delgado. de Luz L_N_186550_560600 #56771	9.69521	-83.7812	2000-06-01	1660	Delgado, Roberto
Ethmia hammella	INB0003545341	Cartago	La Amistad Pacífico	COSTA RICA. Prov. Cartago, P.N. Tapantí - Macizo de La Muerte, 300m S. del Río Porras, 1660m, OCT 2002, R. Delgado, Tp. de Luz, L_N_186550_560600 #71752	9.69521	-83.7812	2002-10-01	1660	Delgado, Roberto
Ethmia hammella	INB0003352830	Cartago	La Amistad Pacífico	COSTA RICA. Prov. Cartago, P.N. Tapantí-Mzo de La Muerte, Sect. Represa, Puente del Río Porras 300m SE.1660m, AUG 2001. R. Delgado, Luces L_N_186550_560600 #64138	9.69521	-83.7812	2001-08-01	1660	Delgado, Roberto
Ethmia hammella	INB0003401619	Cartago	La Amistad Pacífico	COSTA RICA. Prov. Cartago, Paraíso, P.N. Tapantí-Macizo de La Muerte, del Puente del Río Porras 300m S, 1660m, NOV 2001, R. Delgado, T. de Luz. L_N_186550_560600 #65804	9.69521	-83.7812	2001-11-01	1660	Delgado, Roberto
Ethmia hammella	INB0004263678	Cartago	La Amistad Pacífico	COSTA RICA. Prov. Cartago. Paraíso. P.N. Tapantí-Macizo de La Muerte. Area Administrativa. 1660m. 7-9 JUL 2008. E. Phillips. Tp. de Luz. L_N_193300_560200 #99897	9.75624	-83.7847	2008-07-07	1660	Phillips, Eugenie
Ethmia hammella	INB0004263681	Cartago	La Amistad Pacífico	COSTA RICA. Prov. Cartago. Paraíso. P.N. Tapantí-Macizo de La Muerte. Area Administrativa. 1660m. 7-9 JUL 2008. E. Phillips. Tp. de Luz. L_N_193300_560200 #99897	9.75624	-83.7847	2008-07-07	1660	Phillips, Eugenie
Ethmia hammella	INB0004263679	Cartago	La Amistad Pacífico	COSTA RICA. Prov. Cartago. Paraíso. P.N. Tapantí-Macizo de La Muerte. Area Administrativa. 1660m. 7-9 JUL 2008. E. Phillips. Tp. de Luz. L_N_193300_560200 #99897	9.75624	-83.7847	2008-07-07	1660	Phillips, Eugenie
Ethmia hammella	INB0004263680	Cartago	La Amistad Pacífico	COSTA RICA. Prov. Cartago. Paraíso. P.N. Tapantí-Macizo de La Muerte. Area Administrativa. 1660m. 7-9 JUL 2008. E. Phillips. Tp. de Luz. L_N_193300_560200 #99897	9.75624	-83.7847	2008-07-07	1660	Phillips, Eugenie
Ethmia hammella	INB0004263682	Cartago	La Amistad Pacífico	COSTA RICA. Prov. Cartago. Paraíso. P.N. Tapantí-Macizo de La Muerte. Area Administrativa. 1660m. 7-9 JUL 2008. E. Phillips. Tp. de Luz. L_N_193300_560200 #99897	9.75624	-83.7847	2008-07-07	1660	Phillips, Eugenie
Ethmia hammella	INB0004269506	Cartago	La Amistad Pacífico	COSTA RICA. Prov. Cartago. Paraíso. P.N. Tapantí-Macizo de La Muerte. La Represa, camino al tunel de Río Humo. 1750m. 7-9 JUL 2008. E. Phillips. Tp. de Luz. L_N_188100_560600 #100002	9.70922	-83.7811	2008-07-07	1750	Phillips, Eugenie
Ethmia hammella	INB0003573962	Guanacaste	Arenal	COSTA RICA. Prov. Guanacaste, Z.P. Tenorio, Sector Alto los Masís, 1100m, 10 - 14 JUN 2002, E. Phillips, Tp. de Luz, L_N_288250_426650 #72897	10.6145	-85.0037	2002-06-10	1100	Phillips, Eugenie
Ethmia hammella	INB0003573958	Guanacaste	Arenal	COSTA RICA. Prov. Guanacaste, Z.P. Tenorio, Sector Alto los Masís, 1100m, 10 - 14 JUN 2002, E. Phillips, Tp. de Luz, L_N_288250_426650 #72897	10.6145	-85.0037	2002-06-10	1100	Phillips, Eugenie
Ethmia hammella	INB0003521547	Guanacaste	Arenal	COSTA RICA. Prov. Guanacaste, Z.P. Tenorio, Sector Alto Los Masís, 1100m, 10 - 14 JUN 2002, J. Jiménez, Tp de Luz, L_N_288201_427850, #70708	10.6141	-84.9927	2002-06-10	1100	Jiménez Esquivel, Jimmy
Ethmia hammella	INBIOCRI000610437	Guanacaste	Arenal	R. San Lorenzo, 1050m, R. F. Cord. Guanacaste (Tenorio) , Prov. Guan. COSTA RICA C. Alvarado, Jun 1991, L- N 287800_427600	10.6105	-84.995	1991-06-01	1050	Alvarado, Celso
Ethmia hammella	INBIOCRI000263391	Guanacaste	Arenal	Tierras Morenas, Bajo Los Cartagos, R. Sn Lorenzo, 1050m, Zona Prot. Tenorio. A. C. Arenal Prov. Guan. COSTA RICA. C. Alvarado, Abr 1991, L- N 287800_427600	10.6105	-84.995	1991-04-01	1050	Alvarado, Celso
Ethmia hammella	INB0003031402	Guanacaste	Guanacaste	COSTA RICA, Prov. Guanacaste, A.C.G, Liberia, Pque Nal Guanacaste, Volcán Cacao. 1000-1100m. 15 MAR 1987. Janzen. de Luz L_N_323200_375600 #52530	10.9292	-85.4713	1987-03-15	1000	Janzen, Daniel H.
Ethmia hammella	INB0003031428	Guanacaste	Guanacaste	COSTA RICA, Prov. Guanacaste, A.C.G, Liberia, Pque Nal Guanacaste, Volcán Cacao. 1000-1100m. 15 MAR 1987. Janzen. de Luz L_N_323200_375600 #52530	10.9292	-85.4713	1987-03-15	1000	Janzen, Daniel H.
Ethmia hammella	INBIOCRI000660439	Guanacaste	Guanacaste	Est. Cacao, 1000 - 1400m, Lado suroeste del Volcan Cacao, Prov. Guan., COSTA RICA, C. Chaves, Ago 1990, L- N 323300_375700	10.9301	-85.4704	1990-08-01	1000	Chavez, Carlos
Ethmia hammella	INBIOCRI000660442	Guanacaste	Guanacaste	Est. Cacao, 1000 - 1400m, Lado suroeste del Volcan Cacao, Prov. Guan., COSTA RICA, C. Chaves, Ago 1990, L- N 323300_375700	10.9301	-85.4704	1990-08-01	1000	Chavez, Carlos
Ethmia hammella	INBIOCRI000660458	Guanacaste	Guanacaste	Est. Cacao, 1000 - 1400m, Lado suroeste del Volcan Cacao, Prov. Guan., COSTA RICA, C. Chaves, Ago 1990, L- N 323300_375700	10.9301	-85.4704	1990-08-01	1000	Chavez, Carlos
Ethmia hammella	INBIOCRI000660481	Guanacaste	Guanacaste	Est. Cacao, 1000 - 1400m, Lado suroeste del Volcan Cacao, Prov. Guan., COSTA RICA, C. Chaves, Ago 1990, L- N 323300_375700	10.9301	-85.4704	1990-08-01	1000	Chavez, Carlos
Ethmia hammella	INBIOCRI000390279	Guanacaste	Guanacaste	Est. Cacao, 1000 - 1400m, Lado suroeste del Volcan Cacao, Prov. Guan., COSTA RICA. C. Chaves, 25 set - 11 oct 1990, L- N 323300_375700	10.9301	-85.4704	1990-09-25	1000	Chavez, Carlos
Ethmia hammella	INBIOCRI000700465	Guanacaste	Guanacaste	Est. Cacao, 1000-1400m Lado SO Vol. Cacao, P. N. G., Prov. Guan, COSTA RICA, C. Chaves, Abr 1991, L- N 323300_375700	10.9301	-85.4704	1991-04-01	1000	Chavez, Carlos
Ethmia hammella	INBIOCRI000356902	Guanacaste	Guanacaste	Est. Cacao, 1000-1400m, Lado SO Vol. Cacao, P. N. G., Prov. Guan, COSTA RICA, C. Chaves, Set 1991, L- N 323300_375700	10.9301	-85.4704	1991-09-01	1000	Chavez, Carlos
Ethmia hammella	INBIOCRI000613364	Guanacaste	Guanacaste	Est. Cacao, 1000-1400m, Lado SO Vol. Cacao, P. N. G., Prov. Guan, COSTA RICA, F. A. Quesada, Jun 1991, L- N 323300_375700	10.9301	-85.4704	1991-06-01	1100	Quesada, Freddy A.
Ethmia hammella	INBIOCRI000544523	Guanacaste	Guanacaste	Est. Cacao, 1000-1400m, Lado SO Vol. Cacao, P. N. G., Prov. Guan. COSTA RICA, C. Chaves & R. Espinoza, Nov-Dic 1990, L-N 323300_375700	10.9301	-85.4704	1990-11-01	1000	Chavez, Carlos
Ethmia hammella	INBIOCRI000586118	Guanacaste	Guanacaste	Est. Cacao, 1000-1400m, Lado SO Vol. Cacao, P. N. G., Prov. Guan. COSTA RICA, C. Chaves, Jun 1991, L- N 323300_375700	10.9301	-85.4704	1991-06-01	1000	Chavez, Carlos
Ethmia hammella	INBIOCRI000734201	Guanacaste	Guanacaste	Est. Cacao, 1000-1400m, Lado SO Vol. Cacao, P. N. Guan., Prov. Guanacaste, Costa Rica, E. Phillips, 21 a 29 may 1992 L-N 323300_375700	10.9301	-85.4704	1992-05-21	1000	Phillips, Eugenie
Ethmia hammella	INBIOCRI000306185	Guanacaste	Guanacaste	Est. Cacao, Lado SO Vol. Cacao, P. N. Guan., Prov. Guanacaste, Costa Rica, 1000-1400 m. 23 oct - 9 nov 1990, C. Chaves, L N 323300_375700	10.9301	-85.4704	1990-10-23	1100	Chavez, Carlos
Ethmia hammella	INBIOCRI000306217	Guanacaste	Guanacaste	Est. Cacao, Lado SO Vol. Cacao, P. N. Guan., Prov. Guanacaste, Costa Rica, 1000-1400 m. 23 oct - 9 nov 1990, C. Chaves, L N 323300_375700	10.9301	-85.4704	1990-10-23	1100	Chavez, Carlos
Ethmia hammella	INBIOCRI002185251	Guanacaste	Guanacaste	Est. Cacao, Prov. Guana, COSTA RICA. 1100m. 8-18 FEB 1995. M. Moraga, L N 323100 375800 #4623	10.9301	-85.4704	1995-02-08	1100	Moraga, Marcos
Ethmia hammella	INBIOCRI002041430	Guanacaste	Guanacaste	Est. Pitilla 9 Km S. Santa Cecilia, Prov. Guana, COSTA RICA. 700 m. Oct 1994, C. Moraga, L N 330200_380200 #3262	10.9926	-85.4295	1994-10-01	700	Moraga, Calixto
Ethmia hammella	INBIOCRI002041434	Guanacaste	Guanacaste	Est. Pitilla 9 Km S. Santa Cecilia, Prov. Guana, COSTA RICA. 700 m. Oct 1994, C. Moraga, L N 330200_380200 #3262	10.9926	-85.4295	1994-10-01	700	Moraga, Calixto
Ethmia hammella	INBIOCRI000867159	Guanacaste	Guanacaste	Est. Pitilla, 700 m, 9 km S Sta. Cecilia, P. N. Guanacaste, Prov. Guanacaste, Costa Rica, 27 jul a 14 ago 1992, P. Rios, L- N 330200_380200	10.9926	-85.4295	1992-07-27	700	Ríos Castro, Petrona
Ethmia hammella	INBIOCRI000504753	Guanacaste	Guanacaste	Est. Pitilla, 700 m, 9 km S Sta. Cecilia, Prov. Guan, COSTA RICA C. Moraga, Abr 1991, L- N 330200_380200	10.9926	-85.4295	1991-04-01	700	Moraga, Calixto
Ethmia hammella	INBIOCRI000183518	Guanacaste	Guanacaste	Est. Pitilla, 700 m, 9 km S Sta. Cecilia, Prov. Guan, COSTA RICA, P. Rios & C. Moraga, 10 set - 22 oct 1990, L- N 330200_380200	10.9926	-85.4295	1990-09-10	700	Ríos Castro, Petrona
Ethmia hammella	INBIOCRI001354366	Guanacaste	Guanacaste	Est. Pitilla, 700 m, 9 km S. Sta Cecilia, P. N. Guanacaste, Prov. Guan., COSTA RICA. 19 May - 3 Jun 1993, P. Rios. L- N 330200_380200	10.9926	-85.4295	1993-05-19	700	Ríos Castro, Petrona
Ethmia hammella	INBIOCRI001353898	Guanacaste	Guanacaste	Est. Pitilla, 700 m, 9 km S. Sta Cecilia, P. N. Guanacaste, Prov. Guan., COSTA RICA. 19 May - 3 Jun 1993, P. Rios. L- N 330200_380200	10.9926	-85.4295	1993-05-19	700	Ríos Castro, Petrona
Ethmia hammella	INBIOCRI000616533	Guanacaste	Guanacaste	Est. Pitilla, 700m, 9 km S Sta. Cecilia, P. N. Guanacaste, Prov. Guan, COSTA RICA, C. Moraga, Jun 1991, L- N 330200_380200	10.9926	-85.4295	1991-06-01	700	Moraga, Calixto
Ethmia hammella	INBIOCRI000616537	Guanacaste	Guanacaste	Est. Pitilla, 700m, 9 km S Sta. Cecilia, P. N. Guanacaste, Prov. Guan, COSTA RICA, C. Moraga, Jun 1991, L- N 330200_380200	10.9926	-85.4295	1991-06-01	700	Moraga, Calixto
Ethmia hammella	INBIOCRI000616410	Guanacaste	Guanacaste	Est. Pitilla, 700m, 9 km S Sta. Cecilia, P. N. Guanacaste, Prov. Guan, COSTA RICA, C. Moraga, Jun 1991, L- N 330200_380200	10.9926	-85.4295	1991-06-01	700	Moraga, Calixto
Ethmia hammella	INBIOCRI000616532	Guanacaste	Guanacaste	Est. Pitilla, 700m, 9 km S Sta. Cecilia, P. N. Guanacaste, Prov. Guan, COSTA RICA, C. Moraga, Jun 1991, L- N 330200_380200	10.9926	-85.4295	1991-06-01	700	Moraga, Calixto
Ethmia hammella	INBIOCRI000616534	Guanacaste	Guanacaste	Est. Pitilla, 700m, 9 km S Sta. Cecilia, P. N. Guanacaste, Prov. Guan, COSTA RICA, C. Moraga, Jun 1991, L- N 330200_380200	10.9926	-85.4295	1991-06-01	700	Moraga, Calixto
Ethmia hammella	INBIOCRI000616540	Guanacaste	Guanacaste	Est. Pitilla, 700m, 9 km S Sta. Cecilia, P. N. Guanacaste, Prov. Guan, COSTA RICA, C. Moraga, Jun 1991, L- N 330200_380200	10.9926	-85.4295	1991-06-01	700	Moraga, Calixto
Ethmia hammella	INBIOCRI000527230	Guanacaste	Guanacaste	Est. Pitilla, 700m, 9 km S Sta. Cecilia, P. N. Guanacaste, Prov. Guan. COSTA RICA, C. Moraga, 4-13 Dic 1991, L- N 330200_380200	10.9926	-85.4295	1991-12-04	700	Moraga, Calixto
Ethmia hammella	INBIOCRI000527305	Guanacaste	Guanacaste	Est. Pitilla, 700m, 9 km S Sta. Cecilia, P. N. Guanacaste, Prov. Guan. COSTA RICA, C. Moraga, 4-13 Dic 1991, L- N 330200_380200	10.9926	-85.4295	1991-12-04	700	Moraga, Calixto
Ethmia hammella	INBIOCRI000527307	Guanacaste	Guanacaste	Est. Pitilla, 700m, 9 km S Sta. Cecilia, P. N. Guanacaste, Prov. Guan. COSTA RICA, C. Moraga, 4-13 Dic 1991, L- N 330200_380200	10.9926	-85.4295	1991-12-04	700	Moraga, Calixto
Ethmia hammella	INBIOCRI000481265	Guanacaste	Guanacaste	Est. Pitilla, 700m, 9 km S Sta. Cecilia, P. N. Guanacaste, Prov. Guan. COSTA RICA, C. Moraga, Jul 1991, L- N 330200_380200	10.9926	-85.4295	1991-07-01	700	Moraga, Calixto
Ethmia hammella	INBIOCRI000481288	Guanacaste	Guanacaste	Est. Pitilla, 700m, 9 km S Sta. Cecilia, P. N. Guanacaste, Prov. Guan. COSTA RICA, C. Moraga, Jul 1991, L- N 330200_380200	10.9926	-85.4295	1991-07-01	700	Moraga, Calixto
Ethmia hammella	INBIOCRI000559044	Guanacaste	Guanacaste	Est. Pitilla, 700m, 9 km S Sta. Cecilia, P. N. Guanacaste, Prov. Guan. COSTA RICA, P. Rios, Ago 1991, L- N 330200_380200	10.9926	-85.4295	1991-08-01	700	Ríos Castro, Petrona
Ethmia hammella	INBIOCRI000559056	Guanacaste	Guanacaste	Est. Pitilla, 700m, 9 km S Sta. Cecilia, P. N. Guanacaste, Prov. Guan. COSTA RICA, P. Rios, Ago 1991, L- N 330200_380200	10.9926	-85.4295	1991-08-01	700	Ríos Castro, Petrona
Ethmia hammella	INBIOCRI000281023	Guanacaste	Guanacaste	Est. Pitilla, 700m, 9 km S Sta. Cecilia, Prov. Guan. COSTA RICA, C. Moraga & P. Rios, Dic 1990, L- N 330200_380200	10.9926	-85.4295	1990-12-01	700	Moraga, Calixto
Ethmia hammella	INBIOCRI000511337	Guanacaste	Guanacaste	Est. Pitilla, 700m, 9km S Sta Cecilia, P. N. Guanacaste Prov. Guan. COSTA RICA, C. Moraga, May 1991, L- N 330200_380200	10.9926	-85.4295	1991-05-01	700	Moraga, Calixto
Ethmia hammella	INBIOCRI000511341	Guanacaste	Guanacaste	Est. Pitilla, 700m, 9km S Sta Cecilia, P. N. Guanacaste Prov. Guan. COSTA RICA, C. Moraga, May 1991, L- N 330200_380200	10.9926	-85.4295	1991-05-01	700	Moraga, Calixto
Ethmia hammella	INBIOCRI000541542	Guanacaste	Guanacaste	Est. Pitilla, 700m, 9km S Sta Cecilia, P. N. Guanacaste, Prov. Guan. COSTA RICA, P. Rios, May 1991, L- N 330200_380200	10.9926	-85.4295	1991-05-01	700	Ríos Castro, Petrona
Ethmia hammella	INBIOCRI000627721	Guanacaste	Guanacaste	Est. Pitilla, 700m, 9km S Sta. Cecilia, P. N. Guanacaste, Prov. Guan. COSTA RICA C. Moraga, Ago 1991 L-N 330200, 380200	10.9926	-85.4295	1991-08-01	700	Moraga, Calixto
Ethmia hammella	INBIOCRI000537784	Guanacaste	Guanacaste	Est. Pitilla, 700m, 9km S Sta. Cecilia, P. N. Guanacaste, Prov. Guan. COSTA RICA, C. Moraga, 3 - 9 Feb 1992, L- N 330200_380200	10.9926	-85.4295	1992-02-03	700	Moraga, Calixto
Ethmia hammella	INBIOCRI000381380	Guanacaste	Guanacaste	Est. Pitilla, 700m, 9km S Sta. Cecilia, P. N. Guanacaste, Prov. Guanacaste, Costa Rica, 1-15 jul 1992, P. Rios, L-N 330200_380200	10.9926	-85.4295	1992-07-01	700	Ríos Castro, Petrona
Ethmia hammella	INBIOCRI001884168	Guanacaste	Guanacaste	Est. Pitilla, 9 Km S. Santa Cecilia, P. N. Guanacaste, A. C. Guanacaste, Prov. Guana, COSTA RICA. 700 m. Jun 1994, P. Rios, L N 330200_380200 # 2996	10.9926	-85.4295	1994-06-01	700	Ríos Castro, Petrona
Ethmia hammella	INBIOCRI001869239	Guanacaste	Guanacaste	Est. Pitilla, 9 km S. Sta. Cecilia, P. N. Guanacaste, Prov. Guana, COSTA RICA. 700 m. 19-23 Jun 1993, C. Moraga, L N 330200_380200 # 2897	10.9926	-85.4295	1993-06-19	700	Moraga, Calixto
Ethmia hammella	INBIOCRI001869268	Guanacaste	Guanacaste	Est. Pitilla, 9 km S. Sta. Cecilia, P. N. Guanacaste, Prov. Guana, COSTA RICA. 700 m. 19-23 Jun 1993, C. Moraga, L N 330200_380200 # 2897	10.9926	-85.4295	1993-06-19	700	Moraga, Calixto
Ethmia hammella	INBIOCRI001614631	Guanacaste	Guanacaste	Est. Pitilla, 9 km S. Sta. Cecilia, Prov. Guana, COSTA RICA 700m. 6-17 Set 1993, C. Moraga, L N 330200_380200 # 2344	10.9926	-85.4295	1993-09-06	700	Moraga, Calixto
Ethmia hammella	INBIOCRI001138241	Guanacaste	Guanacaste	Est. Pitilla, 9 km S. Sta. Cecilia, Prov. Guana, COSTA RICA, 700m. 6-19 set 1993, P. Rios, L N 330200_380200 # 2345	10.9926	-85.4295	1993-09-06	700	Ríos Castro, Petrona
Ethmia hammella	INBIOCRI001154375	Guanacaste	Guanacaste	Est. Pitilla, 9 km S. Sta. Cecilia, Prov. Guana, COSTA RICA. 700M. 18-23 Jul 1993. C. Moraga, L N 330200_380200 # 2269	10.9926	-85.4295	1993-07-18	700	Moraga, Calixto
Ethmia hammella	INBIOCRI001767464	Guanacaste	Guanacaste	Est. Pitilla, 9 km S. Sta. Cecilia, Prov. Guana, COSTA RICA. 700m. 18-23 Jul 1993. P. Rios, L N 330200_380200 # 2806	10.9926	-85.4295	1993-07-18	700	Ríos Castro, Petrona
Ethmia hammella	INBIOCRI001144255	Guanacaste	Guanacaste	Est. Pitilla, 9 km S. Sta. Cecilia, Prov. Guana, COSTA RICA. 700m. Oct 1993, P. Rios, L N 330200_380200 # 2390	10.9926	-85.4295	1993-10-01	700	Ríos Castro, Petrona
Ethmia hammella	INBIOCRI000300340	Guanacaste	Guanacaste	Est. Pitilla, 9km S Sta. Cecilia, P. N. Guanacaste, Prov. Guan, COSTA RICA P. Rios, Jul 1991 L-N 330200,380200	10.9926	-85.4295	1991-07-01	700	Ríos Castro, Petrona
Ethmia hammella	INBIOCRI000300342	Guanacaste	Guanacaste	Est. Pitilla, 9km S Sta. Cecilia, P. N. Guanacaste, Prov. Guan, COSTA RICA P. Rios, Jul 1991 L-N 330200,380200	10.9926	-85.4295	1991-07-01	700	Ríos Castro, Petrona
Ethmia hammella	INBIOCRI001054792	Guanacaste	Guanacaste	Estac. Cacao, 1000-1400m, SW side Volcan Cacao Guanac. Pr. COSTA RICA Mar 1988, GNP Biod. Sur. L- N 323300_375700	10.9301	-85.4704	1988-03-01	1000	GNP Biodiv. Inv., ?
Ethmia hammella	INBIOCRI001054793	Guanacaste	Guanacaste	Estac. Cacao, 1000-1400m, SW side Volcan Cacao Guanac. Pr. COSTA RICA Mar 1988, GNP Biod. Sur. L- N 323300_375700	10.9301	-85.4704	1988-03-01	1000	GNP Biodiv. Inv., ?
Ethmia hammella	INBIOCRI001054796	Guanacaste	Guanacaste	Estac. Cacao, 1000-1400m, SW side Volcan Cacao Guanac. Pr. COSTA RICA Mar 1988, GNP Biod. Sur. L- N 323300_375700	10.9301	-85.4704	1988-03-01	1000	GNP Biodiv. Inv., ?
Ethmia hammella	INBIOCRI001054798	Guanacaste	Guanacaste	Estac. Cacao, 1000-1400m, SW side Volcan Cacao Guanac. Pr. COSTA RICA Mar 1988, GNP Biod. Sur. L- N 323300_375700	10.9301	-85.4704	1988-03-01	1000	GNP Biodiv. Inv., ?
Ethmia hammella	INBIOCRI001054799	Guanacaste	Guanacaste	Estac. Cacao, 1000-1400m, SW side Volcan Cacao Guanac. Pr. COSTA RICA Mar 1988, GNP Biod. Sur. L- N 323300_375700	10.9301	-85.4704	1988-03-01	1000	GNP Biodiv. Inv., ?
Ethmia hammella	INBIOCRI001054794	Guanacaste	Guanacaste	Estac. Cacao, 1000-1400m, SW side Volcan Cacao Guanac. Pr. COSTA RICA Mar 1988, GNP Biod. Sur. L- N 323300_375700	10.9301	-85.4704	1988-03-01	1000	GNP Biodiv. Inv., ?
Ethmia hammella	INBIOCRI001054795	Guanacaste	Guanacaste	Estac. Cacao, 1000-1400m, SW side Volcan Cacao Guanac. Pr. COSTA RICA Mar 1988, GNP Biod. Sur. L- N 323300_375700	10.9301	-85.4704	1988-03-01	1000	GNP Biodiv. Inv., ?
Ethmia hammella	INBIOCRI001054797	Guanacaste	Guanacaste	Estac. Cacao, 1000-1400m, SW side Volcan Cacao Guanac. Pr. COSTA RICA Mar 1988, GNP Biod. Sur. L- N 323300_375700	10.9301	-85.4704	1988-03-01	1000	GNP Biodiv. Inv., ?
Ethmia hammella	INBIOCRI001054804	Guanacaste	Guanacaste	Estac. Mengo, 1100m, SW side Volcan Cacao Guanac, Pr. Costa Rica, Feb 1989 GNP Biodiversity Survey W85 28'10", N10 55'43"	10.9301	-85.4704	1989-02-01	1100	GNP Biodiv. Inv., ?
Ethmia hammella	INBIOCRI001054800	Guanacaste	Guanacaste	Estac. Mengo, 1100m, SW side Volcan Cacao Guanac, Pr. Costa Rica, Feb 1989 GNP Biodiversity Survey W85 28'10", N10 55'43"	10.9301	-85.4704	1989-02-01	1100	GNP Biodiv. Inv., ?
Ethmia hammella	INBIOCRI000141545	Guanacaste	Guanacaste	Estac. Pitilla, 700 m, 9 km S Sta. Cecilia, Guanac. Pr. COSTA RICA, Nov 1989, C. Moraga & P. Rios, L N 330200_380200	10.9926	-85.4295	1989-11-01	700	Moraga, Calixto
Ethmia hammella	INBIOCRI000141615	Guanacaste	Guanacaste	Estac. Pitilla, 700 m, 9 km S Sta. Cecilia, Guanac. Pr. COSTA RICA, Nov 1989, C. Moraga & P. Rios, L N 330200_380200	10.9926	-85.4295	1989-11-01	700	Moraga, Calixto
Ethmia hammella	INBIOCRI000009202	Guanacaste	Guanacaste	Estac. Pitilla, 700 m, 9 km S. Santa Cecilia, Guanac., Pr. COSTA RICA, May 1989, GNP Biodiversity Survey, L N 330200_380200	10.9926	-85.4295	1989-05-01	700	GNP Biodiv. Inv., ?
Ethmia hammella	INBIOCRI000081275	Guanacaste	Guanacaste	Estac. Pitilla, 700m, 9 km S Santa Cecilia, Guanac. Pr. COSTA RICA, Dic 1989, C. Moraga & P.Rios, L N 330200_380200	10.9926	-85.4295	1989-12-01	700	Moraga, Calixto
Ethmia hammella	INBIOCRI000686165	Guanacaste	Guanacaste	Estac. Pitilla, 700m, 9 km S Sta. Cecilia, Prov. Guan. COSTA RICA, C. Moraga & P. Rios, Nov 1990, L- N 330200_380200	10.9926	-85.4295	1990-11-01	700	Moraga, Calixto
Ethmia hammella	INBIOCRI001054803	Guanacaste	Guanacaste	Estac. Pitilla, 700m, 9 km S. Santa Cecilia, Guanac. Pr. COSTA RICA Mar 1989 GNP Biodiversity Survey W85 25'40", N10 59'26"	10.9926	-85.4295	1989-03-01	700	GNP Biodiv. Inv., ?
Ethmia hammella	INBIOCRI001054801	Guanacaste	Guanacaste	Estac. Pitilla, 700m, 9 km S. Santa Cecilia, Guanac. Pr. COSTA RICA Mar 1989 GNP Biodiversity Survey W85 25'40", N10 59'26"	10.9926	-85.4295	1989-03-01	700	GNP Biodiv. Inv., ?
Ethmia hammella	INBIOCRI001054802	Guanacaste	Guanacaste	Estac. Pitilla, 700m, 9 km S. Santa Cecilia, Guanac. Pr. COSTA RICA Mar 1989 GNP Biodiversity Survey W85 25'40", N10 59'26"	10.9926	-85.4295	1989-03-01	700	GNP Biodiv. Inv., ?
Ethmia hammella	INBIOCRI002135315	Guanacaste	Guanacaste	Estacion Pitilla 9 km. S. de Santa Cecilia, Prov. Guana, COSTA RICA. 700m. FEB 1995. P. Rios, L_N_329950_380450 #4356	10.9904	-85.4272	1995-02-01	700	Ríos Castro, Petrona
Ethmia hammella	INBIOCRI001836521	Guanacaste	Guanacaste	Estacion Pitilla, 9 km S. Santa Cecilia, P. N. Guanacaste, Prov. Guana, COSTA RICA. 700 m, 23-26 Jun 1993, Taller Microlepidoptera, L N 330200_380200 # 2183	10.9926	-85.4295	1993-06-23	700	I Microlepidopt, ?
Ethmia hammella	INBIOCRI001835386	Guanacaste	Guanacaste	Estacion Pitilla, 9 km sur Santa Cecilia, P. N. Guanacaste, Prov. Guana, COSTA RICA, 700 m. 19-23 Jun 1993, P. Rios, L N 330200_380200 # 2175	10.9926	-85.4295	1993-06-19	700	Ríos Castro, Petrona
Ethmia hammella	INBIOCRI000095566	Guanacaste	Guanacaste	Fca. Pasmompa Estacion Pitilla, 400m, 5km SW Santa Cecilia Guanacaste, Prov. COSTA RICA, Mar 1989 GNP Biodiversity Survey L N 333500, 380600	11.0225	-85.4259	1989-03-01	400	GNP Biodiv. Inv., ?
Ethmia hammella	INBIOCRI002060321	Heredia	Cordillera Volcánica Central	COSTA RICA. Prov. Heredia, Sarapiquí, Zona Prot. La Selva, Estación Biol. La Selva. 50-100m. ABR 1996. INBio-OET. Manual. L_N_535600_268000 #61313	10.432	-84.0082	1996-04-01	50	OET, INBio
Ethmia hammella	INB0003230769	Heredia	Cordillera Volcánica Central	COSTA RICA. Prov. Heredia. Sarapiquí. P.N. Braulio Carrillo. 11km SE La Virgen 500m. 21 FEB 2003. D. Brenes, R. Vargas, M. Paniagua, N. Oconitrillo, F. Cascante. Tp. Luz Mercurio. L_N_257086_529206 #89671	10.3333	-84.0667	2003-02-21	500	Brenes, Danilo
Ethmia hammella	INBIOCRI001244323	Heredia	Cordillera Volcánica Central	COSTA RICA. Prov. Heredia. Sarapiquí. Zona Prot. La Selva. Est. Biol. La Selva. 50-150m. JUL 1994. INBio-OET. L_N_268800_535300 #85310	10.4392	-84.0109	1994-07-01		OET, INBio
Ethmia hammella	INBIOCRI001244498	Heredia	Cordillera Volcánica Central	COSTA RICA. Prov. Heredia. Sarapiquí. Zona Prot. La Selva. Est. Biol. La Selva. 50-150m. JUL 1994. INBio-OET. L_N_268800_535300 #85310	10.4392	-84.0109	1994-07-01		OET, INBio
Ethmia hammella	INBIOCRI001903922	Heredia	Cordillera Volcánica Central	Est. Magsasay, 200 m, P. N. Braulio Carrilo, Prov. Here., COSTA RICA. May 1991. R. Aguilar, L- N 264600_531000	10.4013	-84.0502	1991-05-01	200	Aguilar, Reinaldo
Ethmia hammella	INBIOCRI001300291	Heredia	Cordillera Volcánica Central	Est. Magsasay, 200 m, P.N. Braulio Carrillo, Prov. Here., COSTA RICA. May 1991, M.A. Zumbado, L-N 264600,531000	10.4013	-84.0502	1991-05-01	200	Zumbado, Manuel Angel
Ethmia hammella	INBIOCRI001300298	Heredia	Cordillera Volcánica Central	Est. Magsasay, 200 m, P.N. Braulio Carrillo, Prov. Here., COSTA RICA. May 1991, M.A. Zumbado, L-N 264600,531000	10.4013	-84.0502	1991-05-01	200	Zumbado, Manuel Angel
Ethmia hammella	INBIOCRI000070667	Heredia	Cordillera Volcánica Central	Est. Magsasay, P. N. Braulio Carrillo, 200 m Prov. Here, COSTA RICA M. Zumbado, Mar 1991, L N 264600_531100	10.4013	-84.0493	1991-03-01	200	Zumbado, Manuel Angel
Ethmia hammella	INBIOCRI000701557	Heredia	Cordillera Volcánica Central	Est. Magsasay, P. N. Braulio Carrillo, 200m, Prov. Here, COSTA RICA R. Aguilar, Dic 1990, L- N 264600_531100	10.4013	-84.0493	1990-12-01	200	Aguilar, Reinaldo
Ethmia hammella	INBIOCRI000228505	Heredia	Cordillera Volcánica Central	Est. Magsasay, P. N. Braulio Carrillo, 200m. Prov. Heredia, COSTA RICA. M. Zumbado, Dic 1990. L_N_264600_531100 #451	10.4013	-84.0493	1990-12-01	200	Zumbado, Manuel Angel
Ethmia hammella	INBIOCRI001231343	Heredia	Cordillera Volcánica Central		10.4333	-84.0167	1993-04-19	50	Brenes, Danilo
Ethmia hammella	INBIOCRI002634215	Heredia	Cordillera Volcánica Central		10.2693	-84.0859	2001-02-12	1100	Epstein, Marc
Ethmia hammella	INB0003201251	Heredia	Cordillera Volcánica Central		10.2693	-84.0859	2001-04-15	1100	Brown, John
Ethmia hammella	INB0003201305	Heredia	Cordillera Volcánica Central		10.2693	-84.0859	2001-04-15	1100	Brown, John
Ethmia hammella	INB0003231100	Heredia	Cordillera Volcánica Central		10.3333	-84.0667	2003-02-17	500	Brenes, Danilo
Ethmia hammella	INBIOCRI001239031	Heredia	Cordillera Volcánica Central		10.4333	-84.0167	1993-09-11	50	Brenes, Danilo
Ethmia hammella	INBIOCRI001367044	Limón	Tortuguero	Cerro Tortuguero, 0-120 m, P.N. Tortuguero, Prov. Limon, COSTA RICA, Ago 1991, J. Solano, L-N 285000_588000	10.5848	-83.5292	1991-08-01	1	Solano, Jose
Ethmia hammella	INBIOCRI000708823	Limón	Tortuguero	Cerro Tortuguero, 0-120m, P. N. Tortuguero, Prov. Limon, Costa Rica, Jun 1992, R. Delgado L- N 285000_588000	10.5848	-83.5292	1992-06-01	1	Delgado, Roberto
Ethmia hammella	INBIOCRI000982865	Limón	Tortuguero	Sector Cerro Cocori, Fca. de E. Rojas, 150 m, Prov. Limon, Costa Rica, 10 a 30 set 1992, E. Rojas, L- N 286000_567500	10.5943	-83.7165	1992-09-10	150	Rojas, Elias
Ethmia hammella	INBIOCRI000696185	Limón	Tortuguero	Sector Cerro Cocori, Fca. de E. Rojas, 150 m, Prov. Limon, Costa Rica, 26 jun a 16 jul 1992, E. Rojas, L- N 286000_567500	10.5943	-83.7165	1992-06-26	150	Rojas, Elias
Ethmia hammella	INBIOCRI000696282	Limón	Tortuguero	Sector Cerro Cocori, Fca. de E. Rojas, 150 m, Prov. Limon, Costa Rica, 26 jun a 16 jul 1992, E. Rojas, L- N 286000_567500	10.5943	-83.7165	1992-06-26	150	Rojas, Elias
Ethmia hammella	INBIOCRI000696331	Limón	Tortuguero	Sector Cerro Cocori, Fca. de E. Rojas, 150 m, Prov. Limon, Costa Rica, 26 jun a 16 jul 1992, E. Rojas, L- N 286000_567500	10.5943	-83.7165	1992-06-26	150	Rojas, Elias
Ethmia hammella	INBIOCRI000696332	Limón	Tortuguero	Sector Cerro Cocori, Fca. de E. Rojas, 150 m, Prov. Limon, Costa Rica, 26 jun a 16 jul 1992, E. Rojas, L- N 286000_567500	10.5943	-83.7165	1992-06-26	150	Rojas, Elias
Ethmia hammella	INBIOCRI000460002	Limón	Tortuguero	Sector Cerro Cocori, Fca. de E. Rojas, 150 m, Prov. Limon, COSTA RICA. E. Rojas, Nov 1991, L- N 286000_567500	10.5943	-83.7165	1991-11-01	150	Rojas, Elias
Ethmia hammella	INBIOCRI000618448	Limón	Tortuguero	Sector Cerro Cocori, Fca. de E. Rojas, 150m, Prov. Limon, COSTA RICA, E. Rojas, Oct 1991, L- N 286000_567500	10.5943	-83.7165	1991-10-01	150	Rojas, Elias
Ethmia hammella	INBIOCRI000618610	Limón	Tortuguero	Sector Cerro Cocori, Fca. de E. Rojas, 150m, Prov. Limon, COSTA RICA, E. Rojas, Oct 1991, L- N 286000_567500	10.5943	-83.7165	1991-10-01	150	Rojas, Elias
Ethmia hammella	INBIOCRI000558937	Limón	Tortuguero	Sector Cerro Cocori, Fca. de E. Rojas, 150m, Prov. Limon, COSTA RICA, E. Rojas, Set 1991, L- N 286000_567500	10.5943	-83.7165	1991-09-01	150	Rojas, Elias
Ethmia hammella	INBIOCRI000558934	Limón	Tortuguero	Sector Cerro Cocori, Fca. de E. Rojas, 150m, Prov. Limon, COSTA RICA, E. Rojas, Set 1991, L- N 286000_567500	10.5943	-83.7165	1991-09-01	150	Rojas, Elias
Ethmia hammella	INBIOCRI001135694	Limón	Tortuguero	Sector Cerro Cocori, Finca de E. Rojas, Prov. Limon, COSTA RICA. 150m. Ago 1993, E. Rojas, L N 286000_567500 # 2291	10.5943	-83.7165	1993-08-01	150	Rojas, Elias
Ethmia hammella	INBIOCRI001856422	Limón	Tortuguero	Sector Cocori, 30 Km N. de Cariari, Finca E. Rojas, A. C. Tortuguero, Prov. Limon, COSTA RICA. 150 m. Ene 1994, E. Rojas, L N 286000_567500 # 2549	10.5943	-83.7165	1994-01-01	160	Rojas, Elias
Ethmia hammella	INBIOCRI002191405	Puntarenas	Arenal	Buen Amigo, San Luis Monteverde, Prov. Punta, COSTA RICA. 1000-1350m. 20 MAR-14 ABR 1995. M. Segura, L N 250850_449250 #4410	10.2767	-84.7966	1995-03-20	1100	Segura, Marianella
Ethmia hammella	INBIOCRI000937040	Puntarenas	Arenal	Est. La Casona, 1520m, Res. Biol. Monteverde, Prov. Puntarenas, Costa Rica, Jul 1991, N. Obando, L-N 253250, 449700	10.2984	-84.7925	1991-07-01	1520	Obando, Norman
Ethmia hammella	INBIOCRI000948468	Puntarenas	Arenal	Est. La Casona, 1520m, Res. Biol. Monteverde, Prov. Puntarenas, Costa Rica, Jul 1991, N. Obando, L-N 253250, 449700	10.2984	-84.7925	1991-07-01	1520	Obando, Norman
Ethmia hammella	INBIOCRI001130712	Puntarenas	Arenal	Est. La Casona, R. B. Monteverde, Prov. Punta, COSTA RICA, 1520m. Jul 1993, N. Obando, L N 253250_449700 # 2287	10.2984	-84.7925	1993-07-01	1520	Obando, Norman
Ethmia hammella	INBIOCRI001130612	Puntarenas	Arenal	Est. La Casona, R. B. Monteverde, Prov. Punta, COSTA RICA, 1520m. Jul 1993, N. Obando, L N 253250_449700 # 2287	10.2984	-84.7925	1993-07-01	1520	Obando, Norman
Ethmia hammella	INBIOCRI001130713	Puntarenas	Arenal	Est. La Casona, R. B. Monteverde, Prov. Punta, COSTA RICA, 1520m. Jul 1993, N. Obando, L N 253250_449700 # 2287	10.2984	-84.7925	1993-07-01	1520	Obando, Norman
Ethmia hammella	INBIOCRI000171225	San José	Cordillera Volcánica Central	Est. Carrillo 700 m, P. N. Braulio Carrillo, Prov. S Jose, COSTA RICA. I curso Microlepidop, Jul 1990, L- N 236700_541800	10.1489	-83.9519	1990-07-01	700	I Microlepidopt, ?
Ethmia hammella	INBIOCRI000171234	San José	Cordillera Volcánica Central	Est. Carrillo 700 m, P. N. Braulio Carrillo, Prov. S Jose, COSTA RICA. I curso Microlepidop, Jul 1990, L- N 236700_541800	10.1489	-83.9519	1990-07-01	700	I Microlepidopt, ?
Ethmia hammella	INBIOCRI001054473	San José	Cordillera Volcánica Central	Est. Carrillo 700 m, P. N. Braulio Carrillo, Prov. S Jose, COSTA RICA. I curso Microlepidop, Jul 1990, L- N 236700_541800	10.1489	-83.9519	1990-07-01	700	I Microlepidopt, ?
Ethmia hammella	INBIOCRI000687460	San José	Cordillera Volcánica Central	Est. Zurqui, 500 m antes de Tunel,1600m. Prov. S. Jose, COSTA RICA, G. Maass, 26 set - oct 1990, L- N 226800_535200	10.0594	-84.0122	1990-09-26	1600	Maass, Gustavo
Ethmia hammella	INBIOCRI000514799	San José	Cordillera Volcánica Central	Est. Zurqui, 500 m antes del Tunel, 1600m, Prov. S. Jose, COSTA RICA, G. Maass, Abr 1991, L- N 226800_535200	10.0594	-84.0122	1991-04-01	1600	Maass, Gustavo
Ethmia hammella	INBIOCRI002469511	San José	La Amistad Pacífico	COSTA RICA, Prov. San Jose, Est. Santa Elena, Las Nubes. 1210m. 13-16 JUL 1996. M. Segura. de Luz L_S_371750_507800 #7887	9.3957	-83.5957	1996-07-13	1210	Segura, Marianella
Ethmia helenmillerae	INBIOCRI000180847	Guanacaste	Guanacaste	Est. Maritza,600m, Lado oeste del Volcan Orosi, Prov. Guan, COSTA RICA I Curso Microlepidop., Jul 1990, L- N 326900_373000	10.9625	-85.4952	1990-07-01	600	I Microlepidopt, ?
Ethmia helenmillerae	INBIOCRI000180848	Guanacaste	Guanacaste	Est. Maritza,600m, Lado oeste del Volcan Orosi, Prov. Guan, COSTA RICA I Curso Microlepidop., Jul 1990, L- N 326900_373000	10.9625	-85.4952	1990-07-01	600	I Microlepidopt, ?
Ethmia helenmillerae	INBIOCRI000180849	Guanacaste	Guanacaste	Est. Maritza,600m, Lado oeste del Volcan Orosi, Prov. Guan, COSTA RICA I Curso Microlepidop., Jul 1990, L- N 326900_373000	10.9625	-85.4952	1990-07-01	600	I Microlepidopt, ?
Ethmia helenmillerae	INBIOCRI000180850	Guanacaste	Guanacaste	Est. Maritza,600m, Lado oeste del Volcan Orosi, Prov. Guan, COSTA RICA I Curso Microlepidop., Jul 1990, L- N 326900_373000	10.9625	-85.4952	1990-07-01	600	I Microlepidopt, ?
Ethmia helenmillerae	INBIOCRI000180851	Guanacaste	Guanacaste	Est. Maritza,600m, Lado oeste del Volcan Orosi, Prov. Guan, COSTA RICA I Curso Microlepidop., Jul 1990, L- N 326900_373000	10.9625	-85.4952	1990-07-01	600	I Microlepidopt, ?
Ethmia helenmillerae	INBIOCRI000180852	Guanacaste	Guanacaste	Est. Maritza,600m, Lado oeste del Volcan Orosi, Prov. Guan, COSTA RICA I Curso Microlepidop., Jul 1990, L- N 326900_373000	10.9625	-85.4952	1990-07-01	600	I Microlepidopt, ?
Ethmia helenmillerae	INBIOCRI000180853	Guanacaste	Guanacaste	Est. Maritza,600m, Lado oeste del Volcan Orosi, Prov. Guan, COSTA RICA I Curso Microlepidop., Jul 1990, L- N 326900_373000	10.9625	-85.4952	1990-07-01	600	I Microlepidopt, ?
Ethmia helenmillerae	INBIOCRI000180854	Guanacaste	Guanacaste	Est. Maritza,600m, Lado oeste del Volcan Orosi, Prov. Guan, COSTA RICA I Curso Microlepidop., Jul 1990, L- N 326900_373000	10.9625	-85.4952	1990-07-01	600	I Microlepidopt, ?
Ethmia helenmillerae	INBIOCRI000180856	Guanacaste	Guanacaste	Est. Maritza,600m, Lado oeste del Volcan Orosi, Prov. Guan, COSTA RICA I Curso Microlepidop., Jul 1990, L- N 326900_373000	10.9625	-85.4952	1990-07-01	600	I Microlepidopt, ?
Ethmia helenmillerae	INBIOCRI000180857	Guanacaste	Guanacaste	Est. Maritza,600m, Lado oeste del Volcan Orosi, Prov. Guan, COSTA RICA I Curso Microlepidop., Jul 1990, L- N 326900_373000	10.9625	-85.4952	1990-07-01	600	I Microlepidopt, ?
Ethmia helenmillerae	INBIOCRI000180855	Guanacaste	Guanacaste	Est. Maritza,600m, Lado oeste del Volcan Orosi, Prov. Guan, COSTA RICA I Curso Microlepidop., Jul 1990, L- N 326900_373000	10.9625	-85.4952	1990-07-01	600	I Microlepidopt, ?
Ethmia helenmillerae	INBIOCRI000180858	Guanacaste	Guanacaste	Est. Maritza,600m, Lado oeste del Volcan Orosi, Prov. Guan, COSTA RICA I Curso Microlepidop., Jul 1990, L- N 326900_373000	10.9625	-85.4952	1990-07-01	600	I Microlepidopt, ?
Ethmia helenmillerae	INBIOCRI000227581	Guanacaste	Guanacaste	Est. Murcielago, 8 km SO Cuajiniquil, 100m, Prov. Guan, COSTA RICA, I Curso Microlepidop., Jul 1990, L- N 320300_347200	10.9019	-85.731	1990-07-01	100	I Microlepidopt, ?
Ethmia helenmillerae	INBIOCRI000227583	Guanacaste	Guanacaste	Est. Murcielago, 8 km SO Cuajiniquil, 100m, Prov. Guan, COSTA RICA, I Curso Microlepidop., Jul 1990, L- N 320300_347200	10.9019	-85.731	1990-07-01	100	I Microlepidopt, ?
Ethmia helenmillerae	INBIOCRI000227584	Guanacaste	Guanacaste	Est. Murcielago, 8 km SO Cuajiniquil, 100m, Prov. Guan, COSTA RICA, I Curso Microlepidop., Jul 1990, L- N 320300_347200	10.9019	-85.731	1990-07-01	100	I Microlepidopt, ?
Ethmia helenmillerae	INBIOCRI000227585	Guanacaste	Guanacaste	Est. Murcielago, 8 km SO Cuajiniquil, 100m, Prov. Guan, COSTA RICA, I Curso Microlepidop., Jul 1990, L- N 320300_347200	10.9019	-85.731	1990-07-01	100	I Microlepidopt, ?
Ethmia helenmillerae	INBIOCRI000227586	Guanacaste	Guanacaste	Est. Murcielago, 8 km SO Cuajiniquil, 100m, Prov. Guan, COSTA RICA, I Curso Microlepidop., Jul 1990, L- N 320300_347200	10.9019	-85.731	1990-07-01	100	I Microlepidopt, ?
Ethmia helenmillerae	INBIOCRI000227587	Guanacaste	Guanacaste	Est. Murcielago, 8 km SO Cuajiniquil, 100m, Prov. Guan, COSTA RICA, I Curso Microlepidop., Jul 1990, L- N 320300_347200	10.9019	-85.731	1990-07-01	100	I Microlepidopt, ?
Ethmia helenmillerae	INBIOCRI000227588	Guanacaste	Guanacaste	Est. Murcielago, 8 km SO Cuajiniquil, 100m, Prov. Guan, COSTA RICA, I Curso Microlepidop., Jul 1990, L- N 320300_347200	10.9019	-85.731	1990-07-01	100	I Microlepidopt, ?
Ethmia helenmillerae	INBIOCRI000227590	Guanacaste	Guanacaste	Est. Murcielago, 8 km SO Cuajiniquil, 100m, Prov. Guan, COSTA RICA, I Curso Microlepidop., Jul 1990, L- N 320300_347200	10.9019	-85.731	1990-07-01	100	I Microlepidopt, ?
Ethmia helenmillerae	INBIOCRI000227591	Guanacaste	Guanacaste	Est. Murcielago, 8 km SO Cuajiniquil, 100m, Prov. Guan, COSTA RICA, I Curso Microlepidop., Jul 1990, L- N 320300_347200	10.9019	-85.731	1990-07-01	100	I Microlepidopt, ?
Ethmia helenmillerae	INBIOCRI000227592	Guanacaste	Guanacaste	Est. Murcielago, 8 km SO Cuajiniquil, 100m, Prov. Guan, COSTA RICA, I Curso Microlepidop., Jul 1990, L- N 320300_347200	10.9019	-85.731	1990-07-01	100	I Microlepidopt, ?
Ethmia helenmillerae	INBIOCRI000227593	Guanacaste	Guanacaste	Est. Murcielago, 8 km SO Cuajiniquil, 100m, Prov. Guan, COSTA RICA, I Curso Microlepidop., Jul 1990, L- N 320300_347200	10.9019	-85.731	1990-07-01	100	I Microlepidopt, ?
Ethmia helenmillerae	INBIOCRI000227594	Guanacaste	Guanacaste	Est. Murcielago, 8 km SO Cuajiniquil, 100m, Prov. Guan, COSTA RICA, I Curso Microlepidop., Jul 1990, L- N 320300_347200	10.9019	-85.731	1990-07-01	100	I Microlepidopt, ?
Ethmia helenmillerae	INBIOCRI000227595	Guanacaste	Guanacaste	Est. Murcielago, 8 km SO Cuajiniquil, 100m, Prov. Guan, COSTA RICA, I Curso Microlepidop., Jul 1990, L- N 320300_347200	10.9019	-85.731	1990-07-01	100	I Microlepidopt, ?
Ethmia helenmillerae	INBIOCRI000227582	Guanacaste	Guanacaste	Est. Murcielago, 8 km SO Cuajiniquil, 100m, Prov. Guan, COSTA RICA, I Curso Microlepidop., Jul 1990, L- N 320300_347200	10.9019	-85.731	1990-07-01	100	I Microlepidopt, ?
Ethmia helenmillerae	INBIOCRI000227589	Guanacaste	Guanacaste	Est. Murcielago, 8 km SO Cuajiniquil, 100m, Prov. Guan, COSTA RICA, I Curso Microlepidop., Jul 1990, L- N 320300_347200	10.9019	-85.731	1990-07-01	100	I Microlepidopt, ?
Ethmia helenmillerae	INBIOCRI000227596	Guanacaste	Guanacaste	Est. Murcielago, 8 km SO Cuajiniquil, 100m, Prov. Guan, COSTA RICA, I Curso Microlepidop., Jul 1990, L- N 320300_347200	10.9019	-85.731	1990-07-01	100	I Microlepidopt, ?
Ethmia helenmillerae	INBIOCRI000197948	Guanacaste	Guanacaste	Est. Pitilla, 700m, 9 km S Sta. Cecilia, Prov. Guan. COSTA RICA. P. Rios & C. Moraga, Oct 1990, L-N 330200_380200	10.9926	-85.4295	1990-10-01	700	Ríos Castro, Petrona
Ethmia helenmillerae	INBIOCRI000306899	Guanacaste	Guanacaste	Est. Sta. Rosa, 300m, P. N. Guanacaste, Prov. Guan, COSTA RICA, I Curso Microlepidop., Jul 1990, L- N 313000_359800	10.8364	-85.6155	1990-07-01	300	I Microlepidopt, ?
Ethmia helenmillerae	INBIOCRI000306900	Guanacaste	Guanacaste	Est. Sta. Rosa, 300m, P. N. Guanacaste, Prov. Guan, COSTA RICA, I Curso Microlepidop., Jul 1990, L- N 313000_359800	10.8364	-85.6155	1990-07-01	300	I Microlepidopt, ?
Ethmia helenmillerae	INBIOCRI000306901	Guanacaste	Guanacaste	Est. Sta. Rosa, 300m, P. N. Guanacaste, Prov. Guan, COSTA RICA, I Curso Microlepidop., Jul 1990, L- N 313000_359800	10.8364	-85.6155	1990-07-01	300	I Microlepidopt, ?
Ethmia helenmillerae	INBIOCRI000306902	Guanacaste	Guanacaste	Est. Sta. Rosa, 300m, P. N. Guanacaste, Prov. Guan, COSTA RICA, I Curso Microlepidop., Jul 1990, L- N 313000_359800	10.8364	-85.6155	1990-07-01	300	I Microlepidopt, ?
Ethmia helenmillerae	INBIOCRI000306907	Guanacaste	Guanacaste	Est. Sta. Rosa, 300m, P. N. Guanacaste, Prov. Guan, COSTA RICA, I Curso Microlepidop., Jul 1990, L- N 313000_359800	10.8364	-85.6155	1990-07-01	300	I Microlepidopt, ?
Ethmia helenmillerae	INBIOCRI000306908	Guanacaste	Guanacaste	Est. Sta. Rosa, 300m, P. N. Guanacaste, Prov. Guan, COSTA RICA, I Curso Microlepidop., Jul 1990, L- N 313000_359800	10.8364	-85.6155	1990-07-01	300	I Microlepidopt, ?
Ethmia helenmillerae	INBIOCRI000306897	Guanacaste	Guanacaste	Est. Sta. Rosa, 300m, P. N. Guanacaste, Prov. Guan, COSTA RICA, I Curso Microlepidop., Jul 1990, L- N 313000_359800	10.8364	-85.6155	1990-07-01	300	I Microlepidopt, ?
Ethmia helenmillerae	INBIOCRI001054381	Guanacaste	Guanacaste	Vicinity Estac. Murcielago, 8 km SW Cuajiniquil, Guanacaste, Prov. COSTA RICA, 100m, Jun 1989 GNP Biodiversity Survey, L N 320300_380200	10.9019	-85.7311	1989-06-01	100	GNP Biodiv. Inv., ?
Ethmia helenmillerae	INBIOCRI001054520	Guanacaste	Guanacaste	Vicinity Estac. Murcielago, 8 km SW Cuajiniquil, Guanacaste, Prov. COSTA RICA, 100m, Jun 1989 GNP Biodiversity Survey, L N 320300_380200	10.9019	-85.7311	1989-06-01	100	GNP Biodiv. Inv., ?
Ethmia helenmillerae	INBIOCRI001054689	Guanacaste	Guanacaste	Vicinity Estac. Murcielago, 8 km SW Cuajiniquil, Guanacaste, Prov. COSTA RICA, 100m, Jun 1989 GNP Biodiversity Survey, L N 320300_380200	10.9019	-85.7311	1989-06-01	100	GNP Biodiv. Inv., ?
Ethmia helenmillerae	INBIOCRI001054521	Guanacaste	Guanacaste	Vicinity Estac. Murcielago, 8 km SW Cuajiniquil, Guanacaste, Prov. COSTA RICA, 100m, Jun 1989 GNP Biodiversity Survey, L N 320300_380200	10.9019	-85.7311	1989-06-01	100	GNP Biodiv. Inv., ?
Ethmia helenmillerae	INBIOCRI001290733	Guanacaste	Guanacaste	Est. Cacao, 1000-1400 m, Lado SO Vol. Cacao, P.N. Guan., Prov. Guan., COSTA RICA. 21 a 29 may 1992, D.Garcia. L N 323300,375700	10.9301	-85.4704	1992-05-21	1000	Garcia, Dunia
Ethmia helenmillerae	INBIOCRI001891157	Guanacaste	Guanacaste	Est. Murcielago, 8 km SO. de Cuajiniquil, P. N. Guanacaste, Prov. Guana, COSTA RICA. 100 m. 3 May 1994, C. Cano, L N 320300_347200 # 2907	10.9019	-85.731	1994-05-03	40	Cano, Carolina
Ethmia helenmillerae	INBIOCRI001900076	Guanacaste	Guanacaste	Est. Murcielago, 8 km SO. de Cuajiniquil, P. N. Guanacaste, Prov. Guana, COSTA RICA. 100 m. 6-23 Jun 1994, C. Cano, L N 320300_347200 # 3030	10.9019	-85.731	1994-06-06	40	Cano, Carolina
Ethmia helenmillerae	INBIOCRI001900079	Guanacaste	Guanacaste	Est. Murcielago, 8 km SO. de Cuajiniquil, P. N. Guanacaste, Prov. Guana, COSTA RICA. 100 m. 6-23 Jun 1994, C. Cano, L N 320300_347200 # 3030	10.9019	-85.731	1994-06-06	40	Cano, Carolina
Ethmia helenmillerae	INBIOCRI001714545	Guanacaste	Guanacaste	Est. Murcielago, 8 km suroeste de Cuajiniquil, 100 m, Prov. Guanacaste, Costa Rica, 13 a 28 jun 1992. III curso Parataxon. L N 320300,347200	10.9019	-85.731	1992-06-13	100	Parataxonomos III, ?
Ethmia helenmillerae	INBIOCRI001714551	Guanacaste	Guanacaste	Est. Murcielago, 8 km suroeste de Cuajiniquil, 100 m, Prov. Guanacaste, Costa Rica, 13 a 28 jun 1992. III curso Parataxon. L N 320300,347200	10.9019	-85.731	1992-06-13	100	Parataxonomos III, ?
Ethmia helenmillerae	INBIOCRI000429709	Guanacaste	Guanacaste	Est. Sta. Rosa, 300m, P. N. Sta. Rosa, Prov. Guanacaste, Costa Rica, 3 a 12 jun 1992, III Curso Parataxon. L- N 313000_359800	10.8364	-85.6155	1992-06-03	300	Parataxonomos III, ?
Ethmia helenmillerae	INBIOCRI000658585	Guanacaste	Guanacaste	Playa Naranjo, Sta. Rosa, P. N. Guanacaste, Prov. Guan, COSTA RICA, E. Alcazar, Set 1990, L- N 309300_353300	10.8027	-85.6748	1990-09-01	1	Alcazar, Eliden
Ethmia helenmillerae	INBIOCRI002125023	Guanacaste	Guanacaste	Sector Murcielago, Prov. Guana, COSTA RICA. 80m. 3-20 Oct 1994. F. A. Quesada, Desconocido L_N_347200_320300 #3307	10.9019	-85.731	1994-10-03	40	Quesada, Freddy A.
Ethmia janzeni	INBIOCRI001196250	Guanacaste	Guanacaste	Est. Agua Buena, 220 m, P.N. Guanacaste, Prov. Guan., COSTA RICA. 21 a 24 mar 1993, E. Lopez, L-N 334800,364100	11.0337	-85.577	1993-03-21	220	Lopez, Elba
Ethmia janzeni	INBIOCRI001211838	Guanacaste	Guanacaste	Est. Las Pailas, 800 m, P.N. Rincon de la Vieja, Prov. Guan., COSTA RICA. 24 nov a 26 ene 1993. J. Sihezar, G. Rodriguez, L N 306300,388600	10.7768	-85.3519	1992-11-24	800	Sihezar, Javier
Ethmia janzeni	INBIOCRI001817512	Guanacaste	Guanacaste	Est. Murcielago, 8 km SO. de Cuajiniquil, P. N. Guanacaste, Prov. Guana, COSTA RICA. 100 m. 6-24 Ene 1994, C. Cano, L N 320300_347200 # 2557	10.9019	-85.731	1994-01-06	40	Cano, Carolina
Ethmia janzeni	INBIOCRI000640617	Guanacaste	Guanacaste	Playa Naranjo, Sta. Rosa, P. N. Guanacaste Prov. Guan, COSTA RICA E. Alcazar, Ene 1991. L- N 309300_353300	10.8027	-85.6748	1991-01-01	1	Alcazar, Eliden
Ethmia janzeni	INB0003130559	Guanacaste	Tempisque	COSTA RICA. Prov. Guanacaste, Hojancha, Reserva Forestal Monte Alto. 500m. 20- 25 FEB 2001. H. Méndez. de Luz. L_N_382750_221650 #61617	10.0112	-85.4028	2001-02-20	500	Mendez, Henry
Ethmia janzeni	INB0003130571	Guanacaste	Tempisque	COSTA RICA. Prov. Guanacaste, Hojancha, Reserva Forestal Monte Alto. 500m. 20- 25 FEB 2001. H. Méndez. de Luz. L_N_382750_221650 #61617	10.0112	-85.4028	2001-02-20	500	Mendez, Henry
Ethmia janzeni	INB0003126235	Guanacaste	Tempisque	COSTA RICA. Prov. Guanacaste, Nicoya, P.N. Barra Honda, Sector Barra Honda. 100m. 18-23 ENE 2001. H. Méndez.de Luz. L_N_385400_239180 #61389	10.1698	-85.3791	2001-01-18	100	Mendez, Henry
Ethmia janzeni	INB0003126238	Guanacaste	Tempisque	COSTA RICA. Prov. Guanacaste, Nicoya, P.N. Barra Honda, Sector Barra Honda. 100m. 18-23 ENE 2001. H. Méndez.de Luz. L_N_385400_239180 #61389	10.1698	-85.3791	2001-01-18	100	Mendez, Henry
Ethmia janzeni	INB0003126253	Guanacaste	Tempisque	COSTA RICA. Prov. Guanacaste, Nicoya, P.N. Barra Honda, Sector Barra Honda. 100m. 18-23 ENE 2001. H. Méndez.de Luz. L_N_385400_239180 #61389	10.1698	-85.3791	2001-01-18	100	Mendez, Henry
Ethmia janzeni	INB0003126268	Guanacaste	Tempisque	COSTA RICA. Prov. Guanacaste, Nicoya, P.N. Barra Honda, Sector Barra Honda. 100m. 18-23 ENE 2001. H. Méndez.de Luz. L_N_385400_239180 #61389	10.1698	-85.3791	2001-01-18	100	Mendez, Henry
Ethmia janzeni	INB0003126176	Guanacaste	Tempisque	COSTA RICA. Prov. Guanacaste, Nicoya, P.N. Barra Honda, Sector Barra Honda. 100m. 18-23 ENE 2001. H. Méndez.de Luz. L_N_385400_239180 #61389	10.1698	-85.3791	2001-01-18	100	Mendez, Henry
Ethmia janzeni	INB0003126236	Guanacaste	Tempisque	COSTA RICA. Prov. Guanacaste, Nicoya, P.N. Barra Honda, Sector Barra Honda. 100m. 18-23 ENE 2001. H. Méndez.de Luz. L_N_385400_239180 #61389	10.1698	-85.3791	2001-01-18	100	Mendez, Henry
Ethmia janzeni	INB0003435319	Guanacaste	Tempisque	COSTA RICA. Prov. Guanacaste, Z.P. Nosara, Cerro Romo, 885m, 10 - 15 FEB 2002, H. Mendez, Trampa de Luz. L_N_220700_382545 #66981	10.0026	-85.4046	2002-02-10	885	Mendez, Henry
Ethmia janzeni	INB0003435320	Guanacaste	Tempisque	COSTA RICA. Prov. Guanacaste, Z.P. Nosara, Cerro Romo, 885m, 10 - 15 FEB 2002, H. Mendez, Trampa de Luz. L_N_220700_382545 #66981	10.0026	-85.4046	2002-02-10	885	Mendez, Henry
Ethmia janzeni	INB0003435330	Guanacaste	Tempisque	COSTA RICA. Prov. Guanacaste, Z.P. Nosara, Cerro Romo, 885m, 10 - 15 FEB 2002, H. Mendez, Trampa de Luz. L_N_220700_382545 #66981	10.0026	-85.4046	2002-02-10	885	Mendez, Henry
Ethmia janzeni	INB0003435357	Guanacaste	Tempisque	COSTA RICA. Prov. Guanacaste, Z.P. Nosara, Cerro Romo, 885m, 10 - 15 FEB 2002, H. Mendez, Trampa de Luz. L_N_220700_382545 #66981	10.0026	-85.4046	2002-02-10	885	Mendez, Henry
Ethmia janzeni	INB0003435367	Guanacaste	Tempisque	COSTA RICA. Prov. Guanacaste, Z.P. Nosara, Cerro Romo, 885m, 10 - 15 FEB 2002, H. Mendez, Trampa de Luz. L_N_220700_382545 #66981	10.0026	-85.4046	2002-02-10	885	Mendez, Henry
Ethmia janzeni	INB0003435368	Guanacaste	Tempisque	COSTA RICA. Prov. Guanacaste, Z.P. Nosara, Cerro Romo, 885m, 10 - 15 FEB 2002, H. Mendez, Trampa de Luz. L_N_220700_382545 #66981	10.0026	-85.4046	2002-02-10	885	Mendez, Henry
Ethmia janzeni	INBIOCRI002095459	Guanacaste	Tempisque	Los Mesones, P. N. Barra Honda, A. C. Tempisque, Prov. Guana, COSTA RICA. 100 m. Feb 1994, M. Reyes, L N 238200_388900 # 2610	10.1701	-85.3508	1994-02-01	350	Reyes, Marielos
Ethmia janzeni	INBIOCRI002095473	Guanacaste	Tempisque	Los Mesones, P. N. Barra Honda, A. C. Tempisque, Prov. Guana, COSTA RICA. 100 m. Feb 1994, M. Reyes, L N 238200_388900 # 2610	10.1701	-85.3508	1994-02-01	350	Reyes, Marielos
Ethmia janzeni	INBIOCRI002095500	Guanacaste	Tempisque	Los Mesones, P. N. Barra Honda, A. C. Tempisque, Prov. Guana, COSTA RICA. 100 m. Feb 1994, M. Reyes, L N 238200_388900 # 2610	10.1701	-85.3508	1994-02-01	350	Reyes, Marielos
Ethmia janzeni	INBIOCRI002095501	Guanacaste	Tempisque	Los Mesones, P. N. Barra Honda, A. C. Tempisque, Prov. Guana, COSTA RICA. 100 m. Feb 1994, M. Reyes, L N 238200_388900 # 2610	10.1701	-85.3508	1994-02-01	350	Reyes, Marielos
Ethmia janzeni	INBIOCRI002095509	Guanacaste	Tempisque	Los Mesones, P. N. Barra Honda, A. C. Tempisque, Prov. Guana, COSTA RICA. 100 m. Feb 1994, M. Reyes, L N 238200_388900 # 2610	10.1701	-85.3508	1994-02-01	350	Reyes, Marielos
Ethmia janzeni	INBIOCRI002095511	Guanacaste	Tempisque	Los Mesones, P. N. Barra Honda, A. C. Tempisque, Prov. Guana, COSTA RICA. 100 m. Feb 1994, M. Reyes, L N 238200_388900 # 2610	10.1701	-85.3508	1994-02-01	350	Reyes, Marielos
Ethmia janzeni	INBIOCRI002095516	Guanacaste	Tempisque	Los Mesones, P. N. Barra Honda, A. C. Tempisque, Prov. Guana, COSTA RICA. 100 m. Feb 1994, M. Reyes, L N 238200_388900 # 2610	10.1701	-85.3508	1994-02-01	350	Reyes, Marielos
Ethmia janzeni	INBIOCRI002095526	Guanacaste	Tempisque	Los Mesones, P. N. Barra Honda, A. C. Tempisque, Prov. Guana, COSTA RICA. 100 m. Feb 1994, M. Reyes, L N 238200_388900 # 2610	10.1701	-85.3508	1994-02-01	350	Reyes, Marielos
Ethmia janzeni	INBIOCRI002095527	Guanacaste	Tempisque	Los Mesones, P. N. Barra Honda, A. C. Tempisque, Prov. Guana, COSTA RICA. 100 m. Feb 1994, M. Reyes, L N 238200_388900 # 2610	10.1701	-85.3508	1994-02-01	350	Reyes, Marielos
Ethmia janzeni	INBIOCRI002095532	Guanacaste	Tempisque	Los Mesones, P. N. Barra Honda, A. C. Tempisque, Prov. Guana, COSTA RICA. 100 m. Feb 1994, M. Reyes, L N 238200_388900 # 2610	10.1701	-85.3508	1994-02-01	350	Reyes, Marielos
Ethmia janzeni	INBIOCRI002095461	Guanacaste	Tempisque	Los Mesones, P. N. Barra Honda, A. C. Tempisque, Prov. Guana, COSTA RICA. 100 m. Feb 1994, M. Reyes, L N 238200_388900 # 2610	10.1701	-85.3508	1994-02-01	350	Reyes, Marielos
Ethmia janzeni	INBIOCRI002095495	Guanacaste	Tempisque	Los Mesones, P. N. Barra Honda, A. C. Tempisque, Prov. Guana, COSTA RICA. 100 m. Feb 1994, M. Reyes, L N 238200_388900 # 2610	10.1701	-85.3508	1994-02-01	350	Reyes, Marielos
Ethmia johnpringlei	INB0004317171	Guanacaste	Guanacaste	4 km. W. Sta.Cecilia. Guanacaste Prov. COSTA RICA. 17 April 1983 300m DH Janzen & W. Hallwachs	11.0649	-85.4453	1983-04-17	1	Janzen, Daniel H.
Ethmia johnpringlei	INBIOCRI000575946	Guanacaste	Guanacaste	Est. Maritza, 600m, Lado oeste del Volcan Orosi, Prov. Guan, COSTA RICA II curso Parataxonomos, Ago 1990, L- N 326900_373000	10.9625	-85.4952	1990-08-01	600	Parataxonomos II, ?
Ethmia johnpringlei	INBIOCRI000575965	Guanacaste	Guanacaste	Est. Maritza, 600m, Lado oeste del Volcan Orosi, Prov. Guan, COSTA RICA II curso Parataxonomos, Ago 1990, L- N 326900_373000	10.9625	-85.4952	1990-08-01	600	Parataxonomos II, ?
Ethmia johnpringlei	INBIOCRI000575971	Guanacaste	Guanacaste	Est. Maritza, 600m, Lado oeste del Volcan Orosi, Prov. Guan, COSTA RICA II curso Parataxonomos, Ago 1990, L- N 326900_373000	10.9625	-85.4952	1990-08-01	600	Parataxonomos II, ?
Ethmia johnpringlei	INBIOCRI000575976	Guanacaste	Guanacaste	Est. Maritza, 600m, Lado oeste del Volcan Orosi, Prov. Guan, COSTA RICA II curso Parataxonomos, Ago 1990, L- N 326900_373000	10.9625	-85.4952	1990-08-01	600	Parataxonomos II, ?
Ethmia johnpringlei	INBIOCRI000576026	Guanacaste	Guanacaste	Est. Maritza, 600m, Lado oeste del Volcan Orosi, Prov. Guan, COSTA RICA II curso Parataxonomos, Ago 1990, L- N 326900_373000	10.9625	-85.4952	1990-08-01	600	Parataxonomos II, ?
Ethmia johnpringlei	INBIOCRI000576041	Guanacaste	Guanacaste	Est. Maritza, 600m, Lado oeste del Volcan Orosi, Prov. Guan, COSTA RICA II curso Parataxonomos, Ago 1990, L- N 326900_373000	10.9625	-85.4952	1990-08-01	600	Parataxonomos II, ?
Ethmia johnpringlei	INBIOCRI000576091	Guanacaste	Guanacaste	Est. Maritza, 600m, Lado oeste del Volcan Orosi, Prov. Guan, COSTA RICA II curso Parataxonomos, Ago 1990, L- N 326900_373000	10.9625	-85.4952	1990-08-01	600	Parataxonomos II, ?
Ethmia johnpringlei	INBIOCRI000576166	Guanacaste	Guanacaste	Est. Maritza, 600m, Lado oeste del Volcan Orosi, Prov. Guan, COSTA RICA II curso Parataxonomos, Ago 1990, L- N 326900_373000	10.9625	-85.4952	1990-08-01	600	Parataxonomos II, ?
Ethmia johnpringlei	INBIOCRI000576193	Guanacaste	Guanacaste	Est. Maritza, 600m, Lado oeste del Volcan Orosi, Prov. Guan, COSTA RICA II curso Parataxonomos, Ago 1990, L- N 326900_373000	10.9625	-85.4952	1990-08-01	600	Parataxonomos II, ?
Ethmia johnpringlei	INBIOCRI000669177	Guanacaste	Guanacaste	Est. Maritza, 600m, Lado oeste del Volcan Orosi, Prov. Guan, COSTA RICA II curso Parataxonomos, Ago 1990, L- N 326900_373000	10.9625	-85.4952	1990-08-01	600	Parataxonomos II, ?
Ethmia johnpringlei	INBIOCRI000680784	Guanacaste	Guanacaste	Est. Maritza, 600m, Lado oeste del Volcan Orosi, Prov. Guan, COSTA RICA II curso Parataxonomos, Ago 1990, L- N 326900_373000	10.9625	-85.4952	1990-08-01	600	Parataxonomos II, ?
Ethmia johnpringlei	INBIOCRI000575935	Guanacaste	Guanacaste	Est. Maritza, 600m, Lado oeste del Volcan Orosi, Prov. Guan, COSTA RICA II curso Parataxonomos, Ago 1990, L- N 326900_373000	10.9625	-85.4952	1990-08-01	600	Parataxonomos II, ?
Ethmia johnpringlei	INBIOCRI000575949	Guanacaste	Guanacaste	Est. Maritza, 600m, Lado oeste del Volcan Orosi, Prov. Guan, COSTA RICA II curso Parataxonomos, Ago 1990, L- N 326900_373000	10.9625	-85.4952	1990-08-01	600	Parataxonomos II, ?
Ethmia johnpringlei	INBIOCRI000575977	Guanacaste	Guanacaste	Est. Maritza, 600m, Lado oeste del Volcan Orosi, Prov. Guan, COSTA RICA II curso Parataxonomos, Ago 1990, L- N 326900_373000	10.9625	-85.4952	1990-08-01	600	Parataxonomos II, ?
Ethmia johnpringlei	INBIOCRI000576085	Guanacaste	Guanacaste	Est. Maritza, 600m, Lado oeste del Volcan Orosi, Prov. Guan, COSTA RICA II curso Parataxonomos, Ago 1990, L- N 326900_373000	10.9625	-85.4952	1990-08-01	600	Parataxonomos II, ?
Ethmia johnpringlei	INBIOCRI000576106	Guanacaste	Guanacaste	Est. Maritza, 600m, Lado oeste del Volcan Orosi, Prov. Guan, COSTA RICA II curso Parataxonomos, Ago 1990, L- N 326900_373000	10.9625	-85.4952	1990-08-01	600	Parataxonomos II, ?
Ethmia johnpringlei	INBIOCRI000576189	Guanacaste	Guanacaste	Est. Maritza, 600m, Lado oeste del Volcan Orosi, Prov. Guan, COSTA RICA II curso Parataxonomos, Ago 1990, L- N 326900_373000	10.9625	-85.4952	1990-08-01	600	Parataxonomos II, ?
Ethmia johnpringlei	INBIOCRI000667970	Guanacaste	Guanacaste	Est. Maritza, 600m, Lado oeste del Volcan Orosi, Prov. Guan, COSTA RICA II curso Parataxonomos, Ago 1990, L- N 326900_373000	10.9625	-85.4952	1990-08-01	600	Parataxonomos II, ?
Ethmia johnpringlei	INBIOCRI000669120	Guanacaste	Guanacaste	Est. Maritza, 600m, Lado oeste del Volcan Orosi, Prov. Guan, COSTA RICA II curso Parataxonomos, Ago 1990, L- N 326900_373000	10.9625	-85.4952	1990-08-01	600	Parataxonomos II, ?
Ethmia johnpringlei	INBIOCRI000669139	Guanacaste	Guanacaste	Est. Maritza, 600m, Lado oeste del Volcan Orosi, Prov. Guan, COSTA RICA II curso Parataxonomos, Ago 1990, L- N 326900_373000	10.9625	-85.4952	1990-08-01	600	Parataxonomos II, ?
Ethmia johnpringlei	INBIOCRI000680725	Guanacaste	Guanacaste	Est. Maritza, 600m, Lado oeste del Volcan Orosi, Prov. Guan, COSTA RICA II curso Parataxonomos, Ago 1990, L- N 326900_373000	10.9625	-85.4952	1990-08-01	600	Parataxonomos II, ?
Ethmia johnpringlei	INBIOCRI000027524	Guanacaste	Guanacaste	Est. Maritza,600m, Lado oeste del Volcan Orosi, Prov. Guan, COSTA RICA I Curso Microlepidop., Jul 1990, L- N 326900_373000	10.9625	-85.4952	1990-07-01	600	I Microlepidopt, ?
Ethmia johnpringlei	INBIOCRI000027526	Guanacaste	Guanacaste	Est. Maritza,600m, Lado oeste del Volcan Orosi, Prov. Guan, COSTA RICA I Curso Microlepidop., Jul 1990, L- N 326900_373000	10.9625	-85.4952	1990-07-01	600	I Microlepidopt, ?
Ethmia johnpringlei	INBIOCRI000027527	Guanacaste	Guanacaste	Est. Maritza,600m, Lado oeste del Volcan Orosi, Prov. Guan, COSTA RICA I Curso Microlepidop., Jul 1990, L- N 326900_373000	10.9625	-85.4952	1990-07-01	600	I Microlepidopt, ?
Ethmia johnpringlei	INBIOCRI000027528	Guanacaste	Guanacaste	Est. Maritza,600m, Lado oeste del Volcan Orosi, Prov. Guan, COSTA RICA I Curso Microlepidop., Jul 1990, L- N 326900_373000	10.9625	-85.4952	1990-07-01	600	I Microlepidopt, ?
Ethmia johnpringlei	INBIOCRI000027529	Guanacaste	Guanacaste	Est. Maritza,600m, Lado oeste del Volcan Orosi, Prov. Guan, COSTA RICA I Curso Microlepidop., Jul 1990, L- N 326900_373000	10.9625	-85.4952	1990-07-01	600	I Microlepidopt, ?
Ethmia johnpringlei	INBIOCRI000027530	Guanacaste	Guanacaste	Est. Maritza,600m, Lado oeste del Volcan Orosi, Prov. Guan, COSTA RICA I Curso Microlepidop., Jul 1990, L- N 326900_373000	10.9625	-85.4952	1990-07-01	600	I Microlepidopt, ?
Ethmia johnpringlei	INBIOCRI000027534	Guanacaste	Guanacaste	Est. Maritza,600m, Lado oeste del Volcan Orosi, Prov. Guan, COSTA RICA I Curso Microlepidop., Jul 1990, L- N 326900_373000	10.9625	-85.4952	1990-07-01	600	I Microlepidopt, ?
Ethmia johnpringlei	INBIOCRI000180859	Guanacaste	Guanacaste	Est. Maritza,600m, Lado oeste del Volcan Orosi, Prov. Guan, COSTA RICA I Curso Microlepidop., Jul 1990, L- N 326900_373000	10.9625	-85.4952	1990-07-01	600	I Microlepidopt, ?
Ethmia johnpringlei	INBIOCRI000180861	Guanacaste	Guanacaste	Est. Maritza,600m, Lado oeste del Volcan Orosi, Prov. Guan, COSTA RICA I Curso Microlepidop., Jul 1990, L- N 326900_373000	10.9625	-85.4952	1990-07-01	600	I Microlepidopt, ?
Ethmia johnpringlei	INBIOCRI000180862	Guanacaste	Guanacaste	Est. Maritza,600m, Lado oeste del Volcan Orosi, Prov. Guan, COSTA RICA I Curso Microlepidop., Jul 1990, L- N 326900_373000	10.9625	-85.4952	1990-07-01	600	I Microlepidopt, ?
Ethmia johnpringlei	INBIOCRI000180863	Guanacaste	Guanacaste	Est. Maritza,600m, Lado oeste del Volcan Orosi, Prov. Guan, COSTA RICA I Curso Microlepidop., Jul 1990, L- N 326900_373000	10.9625	-85.4952	1990-07-01	600	I Microlepidopt, ?
Ethmia johnpringlei	INBIOCRI000180864	Guanacaste	Guanacaste	Est. Maritza,600m, Lado oeste del Volcan Orosi, Prov. Guan, COSTA RICA I Curso Microlepidop., Jul 1990, L- N 326900_373000	10.9625	-85.4952	1990-07-01	600	I Microlepidopt, ?
Ethmia johnpringlei	INBIOCRI000180865	Guanacaste	Guanacaste	Est. Maritza,600m, Lado oeste del Volcan Orosi, Prov. Guan, COSTA RICA I Curso Microlepidop., Jul 1990, L- N 326900_373000	10.9625	-85.4952	1990-07-01	600	I Microlepidopt, ?
Ethmia johnpringlei	INBIOCRI000180866	Guanacaste	Guanacaste	Est. Maritza,600m, Lado oeste del Volcan Orosi, Prov. Guan, COSTA RICA I Curso Microlepidop., Jul 1990, L- N 326900_373000	10.9625	-85.4952	1990-07-01	600	I Microlepidopt, ?
Ethmia johnpringlei	INBIOCRI000180867	Guanacaste	Guanacaste	Est. Maritza,600m, Lado oeste del Volcan Orosi, Prov. Guan, COSTA RICA I Curso Microlepidop., Jul 1990, L- N 326900_373000	10.9625	-85.4952	1990-07-01	600	I Microlepidopt, ?
Ethmia johnpringlei	INBIOCRI000180868	Guanacaste	Guanacaste	Est. Maritza,600m, Lado oeste del Volcan Orosi, Prov. Guan, COSTA RICA I Curso Microlepidop., Jul 1990, L- N 326900_373000	10.9625	-85.4952	1990-07-01	600	I Microlepidopt, ?
Ethmia johnpringlei	INBIOCRI000180869	Guanacaste	Guanacaste	Est. Maritza,600m, Lado oeste del Volcan Orosi, Prov. Guan, COSTA RICA I Curso Microlepidop., Jul 1990, L- N 326900_373000	10.9625	-85.4952	1990-07-01	600	I Microlepidopt, ?
Ethmia johnpringlei	INBIOCRI000180870	Guanacaste	Guanacaste	Est. Maritza,600m, Lado oeste del Volcan Orosi, Prov. Guan, COSTA RICA I Curso Microlepidop., Jul 1990, L- N 326900_373000	10.9625	-85.4952	1990-07-01	600	I Microlepidopt, ?
Ethmia johnpringlei	INBIOCRI000180871	Guanacaste	Guanacaste	Est. Maritza,600m, Lado oeste del Volcan Orosi, Prov. Guan, COSTA RICA I Curso Microlepidop., Jul 1990, L- N 326900_373000	10.9625	-85.4952	1990-07-01	600	I Microlepidopt, ?
Ethmia johnpringlei	INBIOCRI000180872	Guanacaste	Guanacaste	Est. Maritza,600m, Lado oeste del Volcan Orosi, Prov. Guan, COSTA RICA I Curso Microlepidop., Jul 1990, L- N 326900_373000	10.9625	-85.4952	1990-07-01	600	I Microlepidopt, ?
Ethmia johnpringlei	INBIOCRI000180873	Guanacaste	Guanacaste	Est. Maritza,600m, Lado oeste del Volcan Orosi, Prov. Guan, COSTA RICA I Curso Microlepidop., Jul 1990, L- N 326900_373000	10.9625	-85.4952	1990-07-01	600	I Microlepidopt, ?
Ethmia johnpringlei	INBIOCRI000180874	Guanacaste	Guanacaste	Est. Maritza,600m, Lado oeste del Volcan Orosi, Prov. Guan, COSTA RICA I Curso Microlepidop., Jul 1990, L- N 326900_373000	10.9625	-85.4952	1990-07-01	600	I Microlepidopt, ?
Ethmia johnpringlei	INBIOCRI000180875	Guanacaste	Guanacaste	Est. Maritza,600m, Lado oeste del Volcan Orosi, Prov. Guan, COSTA RICA I Curso Microlepidop., Jul 1990, L- N 326900_373000	10.9625	-85.4952	1990-07-01	600	I Microlepidopt, ?
Ethmia johnpringlei	INBIOCRI000180876	Guanacaste	Guanacaste	Est. Maritza,600m, Lado oeste del Volcan Orosi, Prov. Guan, COSTA RICA I Curso Microlepidop., Jul 1990, L- N 326900_373000	10.9625	-85.4952	1990-07-01	600	I Microlepidopt, ?
Ethmia johnpringlei	INBIOCRI000180877	Guanacaste	Guanacaste	Est. Maritza,600m, Lado oeste del Volcan Orosi, Prov. Guan, COSTA RICA I Curso Microlepidop., Jul 1990, L- N 326900_373000	10.9625	-85.4952	1990-07-01	600	I Microlepidopt, ?
Ethmia johnpringlei	INBIOCRI000180879	Guanacaste	Guanacaste	Est. Maritza,600m, Lado oeste del Volcan Orosi, Prov. Guan, COSTA RICA I Curso Microlepidop., Jul 1990, L- N 326900_373000	10.9625	-85.4952	1990-07-01	600	I Microlepidopt, ?
Ethmia johnpringlei	INBIOCRI000180884	Guanacaste	Guanacaste	Est. Maritza,600m, Lado oeste del Volcan Orosi, Prov. Guan, COSTA RICA I Curso Microlepidop., Jul 1990, L- N 326900_373000	10.9625	-85.4952	1990-07-01	600	I Microlepidopt, ?
Ethmia johnpringlei	INBIOCRI000027531	Guanacaste	Guanacaste	Est. Maritza,600m, Lado oeste del Volcan Orosi, Prov. Guan, COSTA RICA I Curso Microlepidop., Jul 1990, L- N 326900_373000	10.9625	-85.4952	1990-07-01	600	I Microlepidopt, ?
Ethmia johnpringlei	INBIOCRI000027532	Guanacaste	Guanacaste	Est. Maritza,600m, Lado oeste del Volcan Orosi, Prov. Guan, COSTA RICA I Curso Microlepidop., Jul 1990, L- N 326900_373000	10.9625	-85.4952	1990-07-01	600	I Microlepidopt, ?
Ethmia johnpringlei	INBIOCRI000027533	Guanacaste	Guanacaste	Est. Maritza,600m, Lado oeste del Volcan Orosi, Prov. Guan, COSTA RICA I Curso Microlepidop., Jul 1990, L- N 326900_373000	10.9625	-85.4952	1990-07-01	600	I Microlepidopt, ?
Ethmia johnpringlei	INBIOCRI000027535	Guanacaste	Guanacaste	Est. Maritza,600m, Lado oeste del Volcan Orosi, Prov. Guan, COSTA RICA I Curso Microlepidop., Jul 1990, L- N 326900_373000	10.9625	-85.4952	1990-07-01	600	I Microlepidopt, ?
Ethmia johnpringlei	INBIOCRI000027536	Guanacaste	Guanacaste	Est. Maritza,600m, Lado oeste del Volcan Orosi, Prov. Guan, COSTA RICA I Curso Microlepidop., Jul 1990, L- N 326900_373000	10.9625	-85.4952	1990-07-01	600	I Microlepidopt, ?
Ethmia johnpringlei	INBIOCRI000027537	Guanacaste	Guanacaste	Est. Maritza,600m, Lado oeste del Volcan Orosi, Prov. Guan, COSTA RICA I Curso Microlepidop., Jul 1990, L- N 326900_373000	10.9625	-85.4952	1990-07-01	600	I Microlepidopt, ?
Ethmia johnpringlei	INBIOCRI000180878	Guanacaste	Guanacaste	Est. Maritza,600m, Lado oeste del Volcan Orosi, Prov. Guan, COSTA RICA I Curso Microlepidop., Jul 1990, L- N 326900_373000	10.9625	-85.4952	1990-07-01	600	I Microlepidopt, ?
Ethmia johnpringlei	INBIOCRI000180880	Guanacaste	Guanacaste	Est. Maritza,600m, Lado oeste del Volcan Orosi, Prov. Guan, COSTA RICA I Curso Microlepidop., Jul 1990, L- N 326900_373000	10.9625	-85.4952	1990-07-01	600	I Microlepidopt, ?
Ethmia johnpringlei	INBIOCRI000180881	Guanacaste	Guanacaste	Est. Maritza,600m, Lado oeste del Volcan Orosi, Prov. Guan, COSTA RICA I Curso Microlepidop., Jul 1990, L- N 326900_373000	10.9625	-85.4952	1990-07-01	600	I Microlepidopt, ?
Ethmia johnpringlei	INBIOCRI000180882	Guanacaste	Guanacaste	Est. Maritza,600m, Lado oeste del Volcan Orosi, Prov. Guan, COSTA RICA I Curso Microlepidop., Jul 1990, L- N 326900_373000	10.9625	-85.4952	1990-07-01	600	I Microlepidopt, ?
Ethmia johnpringlei	INBIOCRI000180883	Guanacaste	Guanacaste	Est. Maritza,600m, Lado oeste del Volcan Orosi, Prov. Guan, COSTA RICA I Curso Microlepidop., Jul 1990, L- N 326900_373000	10.9625	-85.4952	1990-07-01	600	I Microlepidopt, ?
Ethmia johnpringlei	INBIOCRI000180885	Guanacaste	Guanacaste	Est. Maritza,600m, Lado oeste del Volcan Orosi, Prov. Guan, COSTA RICA I Curso Microlepidop., Jul 1990, L- N 326900_373000	10.9625	-85.4952	1990-07-01	600	I Microlepidopt, ?
Ethmia johnpringlei	INBIOCRI000180886	Guanacaste	Guanacaste	Est. Maritza,600m, Lado oeste del Volcan Orosi, Prov. Guan, COSTA RICA I Curso Microlepidop., Jul 1990, L- N 326900_373000	10.9625	-85.4952	1990-07-01	600	I Microlepidopt, ?
Ethmia johnpringlei	INBIOCRI000180887	Guanacaste	Guanacaste	Est. Maritza,600m, Lado oeste del Volcan Orosi, Prov. Guan, COSTA RICA I Curso Microlepidop., Jul 1990, L- N 326900_373000	10.9625	-85.4952	1990-07-01	600	I Microlepidopt, ?
Ethmia johnpringlei	INBIOCRI000180888	Guanacaste	Guanacaste	Est. Maritza,600m, Lado oeste del Volcan Orosi, Prov. Guan, COSTA RICA I Curso Microlepidop., Jul 1990, L- N 326900_373000	10.9625	-85.4952	1990-07-01	600	I Microlepidopt, ?
Ethmia johnpringlei	INBIOCRI000180889	Guanacaste	Guanacaste	Est. Maritza,600m, Lado oeste del Volcan Orosi, Prov. Guan, COSTA RICA I Curso Microlepidop., Jul 1990, L- N 326900_373000	10.9625	-85.4952	1990-07-01	600	I Microlepidopt, ?
Ethmia johnpringlei	INBIOCRI000180890	Guanacaste	Guanacaste	Est. Maritza,600m, Lado oeste del Volcan Orosi, Prov. Guan, COSTA RICA I Curso Microlepidop., Jul 1990, L- N 326900_373000	10.9625	-85.4952	1990-07-01	600	I Microlepidopt, ?
Ethmia johnpringlei	INB0004317173	Guanacaste	Guanacaste	Estacion Maritza. 600m. W side Volcan Orosi Guanacaste Pv. COSTA RICA. 13 May 1988. Janzen, Hallwachs	10.9625	-85.4952	1988-05-13	600	Janzen, Daniel H.
Ethmia johnpringlei	INB0004317172	Guanacaste	Guanacaste	Estacion Maritza. 600m. W side Volcan Orosi Guanacaste Pv. COSTA RICA. 13 May 1988. Janzen, Hallwachs	10.9625	-85.4952	1988-05-13	600	Janzen, Daniel H.
Ethmia johnpringlei	INB0004317174	Guanacaste	Guanacaste	Estacion Maritza. 600m. W side Volcan Orosi Guanacaste Pv. COSTA RICA. 13 May 1988. Janzen, Hallwachs	10.9625	-85.4952	1988-05-13	600	Janzen, Daniel H.
Ethmia laphamorum	INB0004309638	Guanacaste	Guanacaste	17 may 1978 Santa Rosa National Park Guanacaste Province Costa Rica D. H. Janzen	10.8563	-85.6119	1978-05-17	280	Janzen, Daniel H.
Ethmia laphamorum	INB0004309628	Guanacaste	Guanacaste	20 may 1978 Santa Rosa National Park Guanacaste, Province Costa Rica. D.H. Janzen	10.8364	-85.6155	1978-05-20	300	Janzen, Daniel H.
Ethmia laphamorum	INB0004309633	Guanacaste	Guanacaste	21 May 1978 Santa Rosa National Park Guanacaste Province Costa Rica. D.H. Janzen	10.8364	-85.6155	1978-05-21	300	Janzen, Daniel H.
Ethmia laphamorum	INBIOCRI001966390	Guanacaste	Guanacaste	Bahia Santa Elena, P. N. Guanacaste, A. C. Guanacaste, Prov. Guana, COSTA RICA. 100 m. 11 Jun 1994, F.A. Quesada, L N 321800_339100 # 3019	10.9152	-85.8052	1994-06-11	100	Quesada, Freddy A.
Ethmia laphamorum	INBIOCRI001966391	Guanacaste	Guanacaste	Bahia Santa Elena, P. N. Guanacaste, A. C. Guanacaste, Prov. Guana, COSTA RICA. 100 m. 11 Jun 1994, F.A. Quesada, L N 321800_339100 # 3019	10.9152	-85.8052	1994-06-11	100	Quesada, Freddy A.
Ethmia laphamorum	INBIOCRI001966393	Guanacaste	Guanacaste	Bahia Santa Elena, P. N. Guanacaste, A. C. Guanacaste, Prov. Guana, COSTA RICA. 100 m. 11 Jun 1994, F.A. Quesada, L N 321800_339100 # 3019	10.9152	-85.8052	1994-06-11	100	Quesada, Freddy A.
Ethmia laphamorum	INBIOCRI001966392	Guanacaste	Guanacaste	Bahia Santa Elena, P. N. Guanacaste, A. C. Guanacaste, Prov. Guana, COSTA RICA. 100 m. 11 Jun 1994, F.A. Quesada, L N 321800_339100 # 3019	10.9152	-85.8052	1994-06-11	100	Quesada, Freddy A.
Ethmia laphamorum	INB0004309632	Guanacaste	Guanacaste	Casa Oeste, Cerro El Hacha. 12 km SE de La Cruz, 300 m, Guanacaste Prov. COSTA RICA. Dec 1987 A. Chacon	10.9832	-85.5411	1987-12-01	300	Chacon, Abelardo
Ethmia laphamorum	INBIOCRI001660871	Guanacaste	Guanacaste	Est. Murcielago, 8 km S.O. de Cuajiniquil, Prov. Guana, COSTA RICA. 100m. 11-20 Nov 1993. F. Quesada, L N 320300_347200 # 2472	10.9019	-85.731	1993-11-11	100	Quesada, Freddy A.
Ethmia laphamorum	INBIOCRI001660873	Guanacaste	Guanacaste	Est. Murcielago, 8 km S.O. de Cuajiniquil, Prov. Guana, COSTA RICA. 100m. 11-20 Nov 1993. F. Quesada, L N 320300_347200 # 2472	10.9019	-85.731	1993-11-11	100	Quesada, Freddy A.
Ethmia laphamorum	INBIOCRI001660884	Guanacaste	Guanacaste	Est. Murcielago, 8 km S.O. de Cuajiniquil, Prov. Guana, COSTA RICA. 100m. 11-20 Nov 1993. F. Quesada, L N 320300_347200 # 2472	10.9019	-85.731	1993-11-11	100	Quesada, Freddy A.
Ethmia laphamorum	INBIOCRI001660872	Guanacaste	Guanacaste	Est. Murcielago, 8 km S.O. de Cuajiniquil, Prov. Guana, COSTA RICA. 100m. 11-20 Nov 1993. F. Quesada, L N 320300_347200 # 2472	10.9019	-85.731	1993-11-11	100	Quesada, Freddy A.
Ethmia laphamorum	INBIOCRI001660874	Guanacaste	Guanacaste	Est. Murcielago, 8 km S.O. de Cuajiniquil, Prov. Guana, COSTA RICA. 100m. 11-20 Nov 1993. F. Quesada, L N 320300_347200 # 2472	10.9019	-85.731	1993-11-11	100	Quesada, Freddy A.
Ethmia laphamorum	INBIOCRI000443188	Guanacaste	Guanacaste	Est. Murcielago, 8 km SO Cuajiniquil, 100 m, Prov. Guan, COSTA RICA, PNG Invent. de Biod. Feb 1989, L- N 320300_347200	10.9019	-85.731	1989-02-01	100	GNP Biodiv. Inv., ?
Ethmia laphamorum	INBIOCRI000227654	Guanacaste	Guanacaste	Est. Murcielago, 8 km SO Cuajiniquil, 100m, Prov. Guan, COSTA RICA, I Curso Microlepidop., Jul 1990, L- N 320300_347200	10.9019	-85.731	1990-07-01	100	I Microlepidopt, ?
Ethmia laphamorum	INBIOCRI000227655	Guanacaste	Guanacaste	Est. Murcielago, 8 km SO Cuajiniquil, 100m, Prov. Guan, COSTA RICA, I Curso Microlepidop., Jul 1990, L- N 320300_347200	10.9019	-85.731	1990-07-01	100	I Microlepidopt, ?
Ethmia laphamorum	INBIOCRI000227652	Guanacaste	Guanacaste	Est. Murcielago, 8 km SO Cuajiniquil, 100m, Prov. Guan, COSTA RICA, I Curso Microlepidop., Jul 1990, L- N 320300_347200	10.9019	-85.731	1990-07-01	100	I Microlepidopt, ?
Ethmia laphamorum	INBIOCRI000227653	Guanacaste	Guanacaste	Est. Murcielago, 8 km SO Cuajiniquil, 100m, Prov. Guan, COSTA RICA, I Curso Microlepidop., Jul 1990, L- N 320300_347200	10.9019	-85.731	1990-07-01	100	I Microlepidopt, ?
Ethmia laphamorum	INBIOCRI000227656	Guanacaste	Guanacaste	Est. Murcielago, 8 km SO Cuajiniquil, 100m, Prov. Guan, COSTA RICA, I Curso Microlepidop., Jul 1990, L- N 320300_347200	10.9019	-85.731	1990-07-01	100	I Microlepidopt, ?
Ethmia laphamorum	INBIOCRI001852922	Guanacaste	Guanacaste	Est. Murcielago, 8 km SO. de Cuajiniquil, P. N. Guanacaste, Prov. Guana, COSTA RICA. 100 m. 10-29 Oct 1993, F. A. Quesada, L N 320300_347200 # 2394	10.9019	-85.731	1993-10-10	100	Quesada, Freddy A.
Ethmia laphamorum	INBIOCRI001852921	Guanacaste	Guanacaste	Est. Murcielago, 8 km SO. de Cuajiniquil, P. N. Guanacaste, Prov. Guana, COSTA RICA. 100 m. 10-29 Oct 1993, F. A. Quesada, L N 320300_347200 # 2394	10.9019	-85.731	1993-10-10	100	Quesada, Freddy A.
Ethmia laphamorum	INBIOCRI001841590	Guanacaste	Guanacaste	Est. Murcielago, 8 km SO. de Cuajiniquil, P. N. Guanacaste, Prov. Guana, COSTA RICA. 100 m. 6-7 Dic 1993, Curso Latinoamericano, L N 320300_347200 # 2500	10.9019	-85.731	1993-12-06	100	PNUMA, ?
Ethmia laphamorum	INBIOCRI001923591	Guanacaste	Guanacaste	Est. Murcielago, 8 km SO. de Cuajiniquil, P. N. Guanacaste, Prov. Guana, COSTA RICA. 80 m. 5-17 JUL 1994. C. Cano. L_N_320300_347200 #3129	10.9019	-85.731	1994-07-05	40	Cano, Carolina
Ethmia laphamorum	INBIOCRI001182453	Guanacaste	Guanacaste	Est. Murcielago, 8 km suroeste de Cuajiniquil, 100 m, Prov. Guan., COSTA RICA. 18 May-5 Jun 1993, F. A. Quesada, L- N 320300_347200	10.9019	-85.731	1993-05-18	100	Quesada, Freddy A.
Ethmia laphamorum	INBIOCRI001725366	Guanacaste	Guanacaste	Est. Murcielago, A.C.G., Prov. Guana, COSTA RICA. 100m. 9-19 Feb 1994. C. Cano, L N 320300_347200 # 2649	10.9019	-85.731	1994-02-09	40	Cano, Carolina
Ethmia laphamorum	INBIOCRI000306743	Guanacaste	Guanacaste	Est. Sta. Rosa, 300m, P. N. Guanacaste, Prov. Guan, COSTA RICA, I Curso Microlepidop., Jul 1990, L- N 313000_359800	10.8364	-85.6155	1990-07-01	300	I Microlepidopt, ?
Ethmia laphamorum	INB0004309630	Guanacaste	Guanacaste	Estac. Maritza, 600 m. W side Volcan Orosi Guanac. Pr. COSTA RICA. 17 May 1988. Janzen & Hallwachs W85 29 37", N10 57 39"	10.9625	-85.4952	1988-05-17	600	Janzen, Daniel H.
Ethmia laphamorum	INB0004309631	Guanacaste	Guanacaste	Estacion Pitilla, 700 m, 9 km S. Santa Cecilia, Alajuela Prv. COSTA RICA. 18 May 1988 Janzen & Hallwachs	10.9908	-85.4276	1988-05-18	680	Janzen, Daniel H.
Ethmia laphamorum	INBIOCRI001054712	Guanacaste	Guanacaste	Fca. Jenny, 300m, 31Km N. Liberia, Guanacaste Prov. COSTA RICA, Dec 1988 GNP Biodiversity Survey W85 34`27 ,N10 51`55"	10.8655	-85.5735	1988-12-01	200	GNP Biodiv. Inv., ?
Ethmia laphamorum	INBIOCRI000533092	Guanacaste	Guanacaste	Playa Naranjo, Sta. Rosa, P. N. Guanacaste Prov. Guan, COSTA RICA E. Alcazar, Dic 1990, L- N 309300_353300	10.8027	-85.6748	1990-12-01	1	Alcazar, Eliden
Ethmia laphamorum	INBIOCRI000533129	Guanacaste	Guanacaste	Playa Naranjo, Sta. Rosa, P. N. Guanacaste Prov. Guan, COSTA RICA E. Alcazar, Dic 1990, L- N 309300_353300	10.8027	-85.6748	1990-12-01	1	Alcazar, Eliden
Ethmia laphamorum	INBIOCRI000533134	Guanacaste	Guanacaste	Playa Naranjo, Sta. Rosa, P. N. Guanacaste Prov. Guan, COSTA RICA E. Alcazar, Dic 1990, L- N 309300_353300	10.8027	-85.6748	1990-12-01	1	Alcazar, Eliden
Ethmia laphamorum	INBIOCRI000069965	Guanacaste	Guanacaste	Playa Naranjo, Sta. Rosa, P. N. Guanacaste, Prov. Guan, COSTA RICA E. Alcazar, Oct 1990, L- N 309300_353300	10.8027	-85.6748	1990-10-01	1	Alcazar, Eliden
Ethmia laphamorum	INBIOCRI000070055	Guanacaste	Guanacaste	Playa Naranjo, Sta. Rosa, P. N. Guanacaste, Prov. Guan, COSTA RICA E. Alcazar, Oct 1990, L- N 309300_353300	10.8027	-85.6748	1990-10-01	1	Alcazar, Eliden
Ethmia laphamorum	INBIOCRI000070063	Guanacaste	Guanacaste	Playa Naranjo, Sta. Rosa, P. N. Guanacaste, Prov. Guan, COSTA RICA E. Alcazar, Oct 1990, L- N 309300_353300	10.8027	-85.6748	1990-10-01	1	Alcazar, Eliden
Ethmia laphamorum	INBIOCRI000070087	Guanacaste	Guanacaste	Playa Naranjo, Sta. Rosa, P. N. Guanacaste, Prov. Guan, COSTA RICA E. Alcazar, Oct 1990, L- N 309300_353300	10.8027	-85.6748	1990-10-01	1	Alcazar, Eliden
Ethmia laphamorum	INBIOCRI000070093	Guanacaste	Guanacaste	Playa Naranjo, Sta. Rosa, P. N. Guanacaste, Prov. Guan, COSTA RICA E. Alcazar, Oct 1990, L- N 309300_353300	10.8027	-85.6748	1990-10-01	1	Alcazar, Eliden
Ethmia laphamorum	INBIOCRI000070124	Guanacaste	Guanacaste	Playa Naranjo, Sta. Rosa, P. N. Guanacaste, Prov. Guan, COSTA RICA E. Alcazar, Oct 1990, L- N 309300_353300	10.8027	-85.6748	1990-10-01	1	Alcazar, Eliden
Ethmia laphamorum	INBIOCRI000070143	Guanacaste	Guanacaste	Playa Naranjo, Sta. Rosa, P. N. Guanacaste, Prov. Guan, COSTA RICA E. Alcazar, Oct 1990, L- N 309300_353300	10.8027	-85.6748	1990-10-01	1	Alcazar, Eliden
Ethmia laphamorum	INBIOCRI000658496	Guanacaste	Guanacaste	Playa Naranjo, Sta. Rosa, P. N. Guanacaste, Prov. Guan, COSTA RICA, E. Alcazar, Set 1990, L- N 309300_353300	10.8027	-85.6748	1990-09-01	1	Alcazar, Eliden
Ethmia laphamorum	INB0004309626	Guanacaste	Guanacaste	Santa Rosa Nat. Pk., Prov. Guanacaste COSTA RICA 7-9 Nov 1979 D.H. Janzen	10.8364	-85.6155	1979-11-07	300	Janzen, Daniel H.
Ethmia laphamorum	INB0004309643	Guanacaste	Guanacaste	Santa Rosa National Park Guana. Prov. Costa Rica 15-17 May 1979 D. H. Janzen	10.8364	-85.6155	1979-05-15	300	Janzen, Daniel H.
Ethmia laphamorum	INB0004309621	Guanacaste	Guanacaste	Santa Rosa National Park Guana. Prov. Costa Rica 15-17 May 1979 D. H. Janzen	10.8364	-85.6155	1979-05-15	300	Janzen, Daniel H.
Ethmia laphamorum	INB0004309622	Guanacaste	Guanacaste	Santa Rosa National Park Guana. Prov. Costa Rica 15-17 May 1979 D. H. Janzen	10.8364	-85.6155	1979-05-15	300	Janzen, Daniel H.
Ethmia laphamorum	INB0004309623	Guanacaste	Guanacaste	Santa Rosa National Park Guana. Prov. Costa Rica 15-17 May 1979 D. H. Janzen	10.8364	-85.6155	1979-05-15	300	Janzen, Daniel H.
Ethmia laphamorum	INB0004309625	Guanacaste	Guanacaste	Santa Rosa National Park Guana. Prov. Costa Rica 18-20 May 1979 D. H. Janzen	10.8364	-85.6155	1979-05-18	300	Janzen, Daniel H.
Ethmia laphamorum	INB0004309642	Guanacaste	Guanacaste	Santa Rosa National Park Guanacaste Prov. COSTA RICA Nov 1982 300m D.H. Janzen & W. Hallwachs	10.8563	-85.6119	1982-11-01	280	Janzen, Daniel H.
Ethmia laphamorum	INB0004309624	Guanacaste	Guanacaste	Santa Rosa National Park Guanacaste Prov. COSTA RICA. 12-14 May 1980 DH Janzen & W. Hallwachs	10.8364	-85.6155	1980-05-12	300	Janzen, Daniel H.
Ethmia laphamorum	INB0004309644	Guanacaste	Guanacaste	Santa Rosa National Park Guanacaste Prov. COSTA RICA. May 1983 300m DH Janzen & W. Hallwachs	10.8563	-85.6119	1983-05-01	280	Janzen, Daniel H.
Ethmia laphamorum	INB0004309645	Guanacaste	Guanacaste	Santa Rosa National Park Guanacaste Prov.. COSTA RICA. D. H. Janzen 12 Dec 1978-10 Jan 1979.	10.8364	-85.6155	1978-12-12	300	Janzen, Daniel H.
Ethmia laphamorum	INB0004309610	Guanacaste	Guanacaste	Santa Rosa National Park Guanacaste Prov.. COSTA RICA. D. H. Janzen 12 Dec 1978-10 Jan 1979.	10.8364	-85.6155	1978-12-12	300	Janzen, Daniel H.
Ethmia laphamorum	INB0004309611	Guanacaste	Guanacaste	Santa Rosa National Park Guanacaste Prov.. COSTA RICA. D. H. Janzen 12 Dec 1978-10 Jan 1979.	10.8364	-85.6155	1978-12-12	300	Janzen, Daniel H.
Ethmia laphamorum	INB0004309612	Guanacaste	Guanacaste	Santa Rosa National Park Guanacaste Prov.. COSTA RICA. D. H. Janzen 12 Dec 1978-10 Jan 1979.	10.8364	-85.6155	1978-12-12	300	Janzen, Daniel H.
Ethmia laphamorum	INB0004309613	Guanacaste	Guanacaste	Santa Rosa National Park Guanacaste Prov.. COSTA RICA. D. H. Janzen 12 Dec 1978-10 Jan 1979.	10.8364	-85.6155	1978-12-12	300	Janzen, Daniel H.
Ethmia laphamorum	INB0004309614	Guanacaste	Guanacaste	Santa Rosa National Park Guanacaste Prov.. COSTA RICA. D. H. Janzen 12 Dec 1978-10 Jan 1979.	10.8364	-85.6155	1978-12-12	300	Janzen, Daniel H.
Ethmia laphamorum	INB0004309634	Guanacaste	Guanacaste	Santa Rosa National Park Guanacaste Province Costa Rica 23 May 1978 D.H. Janzen	10.8364	-85.6155	1978-05-23	300	Janzen, Daniel H.
Ethmia laphamorum	INB0004309635	Guanacaste	Guanacaste	Santa Rosa National Park Guanacaste Province Costa Rica 23 May 1978 D.H. Janzen	10.8364	-85.6155	1978-05-23	300	Janzen, Daniel H.
Ethmia laphamorum	INB0004309627	Guanacaste	Guanacaste	Santa Rosa National Park Guanacaste Province Costa Rica 24 May 1978 D.H. Janzen	10.8364	-85.6155	1978-05-24	300	Janzen, Daniel H.
Ethmia laphamorum	INB0004309639	Guanacaste	Guanacaste	Santa Rosa National Park Guanacaste Province Costa Rica. D. H. Janzen 4-15 December 1977	10.8364	-85.6155	1977-12-04	300	Janzen, Daniel H.
Ethmia laphamorum	INB0004309640	Guanacaste	Guanacaste	Santa Rosa National Park Guanacaste Province Costa Rica. D. H. Janzen 4-15 December 1977	10.8364	-85.6155	1977-12-04	300	Janzen, Daniel H.
Ethmia laphamorum	INB0004309641	Guanacaste	Guanacaste	Santa Rosa National Park Guanacaste Province Costa Rica. D. H. Janzen 4-15 December 1977	10.8364	-85.6155	1977-12-04	300	Janzen, Daniel H.
Ethmia laphamorum	INB0004309615	Guanacaste	Guanacaste	Santa Rosa National Park Guanacaste Province Costa Rica. D. H. Janzen 4-15 December 1977	10.8364	-85.6155	1977-12-04	300	Janzen, Daniel H.
Ethmia laphamorum	INB0004309616	Guanacaste	Guanacaste	Santa Rosa National Park Guanacaste Province Costa Rica. D. H. Janzen 4-15 December 1977	10.8364	-85.6155	1977-12-04	300	Janzen, Daniel H.
Ethmia laphamorum	INB0004309617	Guanacaste	Guanacaste	Santa Rosa National Park Guanacaste Province Costa Rica. D. H. Janzen 4-15 December 1977	10.8364	-85.6155	1977-12-04	300	Janzen, Daniel H.
Ethmia laphamorum	INB0004309618	Guanacaste	Guanacaste	Santa Rosa National Park Guanacaste Province Costa Rica. D. H. Janzen 4-15 December 1977	10.8364	-85.6155	1977-12-04	300	Janzen, Daniel H.
Ethmia laphamorum	INB0004309619	Guanacaste	Guanacaste	Santa Rosa National Park Guanacaste Province Costa Rica. D. H. Janzen 4-15 December 1977	10.8364	-85.6155	1977-12-04	300	Janzen, Daniel H.
Ethmia laphamorum	INB0004309620	Guanacaste	Guanacaste	Santa Rosa National Park Guanacaste Province Costa Rica. D. H. Janzen 4-15 December 1977	10.8364	-85.6155	1977-12-04	300	Janzen, Daniel H.
Ethmia laphamorum	INBIOCRI000214026	Guanacaste	Guanacaste	Vicinity Estac. Murcielago 8 km SW Cuajiniquil, Guanacaste Prov. Costa Rica, 100 m, Feb 1989 GNP Biodiversity Survey W85 43 59 N10 54 08	10.9019	-85.731	1989-02-01	40	GNP Biodiv. Inv., ?
Ethmia laphamorum	INBIOCRI000214161	Guanacaste	Guanacaste	Vicinity Estac. Murcielago 8 km SW Cuajiniquil, Guanacaste Prov. Costa Rica, 100 m, Feb 1989 GNP Biodiversity Survey W85 43 59 N10 54 08	10.9019	-85.731	1989-02-01	40	GNP Biodiv. Inv., ?
Ethmia laphamorum	INBIOCRI000214170	Guanacaste	Guanacaste	Vicinity Estac. Murcielago 8 km SW Cuajiniquil, Guanacaste Prov. Costa Rica, 100 m, Feb 1989 GNP Biodiversity Survey W85 43 59 N10 54 08	10.9019	-85.731	1989-02-01	40	GNP Biodiv. Inv., ?
Ethmia laphamorum	INBIOCRI001054717	Guanacaste	Guanacaste	Vicinity Estac. Murcielago, 8 km SW Cuajiniquil, Guanacaste, Prov. COSTA RICA, 100m, Jun 1989 GNP Biodiversity Survey, L N 320300_380200	10.9019	-85.7311	1989-06-01	100	GNP Biodiv. Inv., ?
Ethmia laphamorum	INBIOCRI000026252	Guanacaste	Guanacaste	Vicinity Estac. Murcielago, 8 km SW Cuajiniquil, Guanacaste, Prov. COSTA RICA, 100m, Jun 1989 GNP Biodiversity Survey, L N 320300_380200	10.9019	-85.7311	1989-06-01	100	GNP Biodiv. Inv., ?
Ethmia laphamorum	INB0004309636	Guanacaste	Tempisque	COSTA RICA. Prov. Guanacaste, P.N. Barra Honda. 3 km NO de Nacaome, P. N. Barra Honda 100m. 16 MAY 1988. D. Janzen, Hayata. Desconocido. L_N_239000_386000 #4658	10.1682	-85.3737	1988-05-16	100	Janzen, Daniel H.
Ethmia laphamorum	INB0004309637	Guanacaste	Tempisque	COSTA RICA. Prov. Guanacaste, P.N. Barra Honda. 3 km NO de Nacaome, P. N. Barra Honda 100m. 16 MAY 1988. D. Janzen, Hayata. Desconocido. L_N_239000_386000 #4658	10.1682	-85.3737	1988-05-16	100	Janzen, Daniel H.
Ethmia laphamorum	INB0004309629	Guanacaste	Tempisque	COSTA RICA. Prov. Guanacaste, P.N. Barra Honda. 3 km NO de Nacaome, P. N. Barra Honda 100m. 16 MAY 1988. D. Janzen, Hayata. Desconocido. L_N_239000_386000 #4658	10.1682	-85.3737	1988-05-16	100	Janzen, Daniel H.
Ethmia laphamorum	INBIOCRI001054710	Guanacaste	Tempisque	P. N. Barra Honda, 3 Km NW Nacaome, Guanac. Prov. COSTA RICA. 100 m. Janzen & Hallwachs, 6 Jan 1989	10.152	-85.3572	1989-01-06	100	Janzen, Daniel H.
Ethmia laphamorum	INBIOCRI000026247	Guanacaste	Tempisque	P. N. Barra Honda, 3 Km NW Nacaome, Guanac. Prov. COSTA RICA. 100 m. Janzen & Hallwachs, 6 Jan 1989	10.152	-85.3572	1989-01-06	100	Janzen, Daniel H.
Ethmia laphamorum	INBIOCRI000026249	Guanacaste	Tempisque	P. N. Barra Honda, 3 Km NW Nacaome, Guanac. Prov. COSTA RICA. 100 m. Janzen & Hallwachs, 6 Jan 1989	10.152	-85.3572	1989-01-06	100	Janzen, Daniel H.
Ethmia laphamorum	INBIOCRI000026250	Guanacaste	Tempisque	P. N. Barra Honda, 3 Km NW Nacaome, Guanac. Prov. COSTA RICA. 100 m. Janzen & Hallwachs, 6 Jan 1989	10.152	-85.3572	1989-01-06	100	Janzen, Daniel H.
Ethmia laphamorum	INBIOCRI000026251	Guanacaste	Tempisque	P. N. Barra Honda, 3 Km NW Nacaome, Guanac. Prov. COSTA RICA. 100 m. Janzen & Hallwachs, 6 Jan 1989	10.152	-85.3572	1989-01-06	100	Janzen, Daniel H.
Ethmia laphamorum	INBIOCRI001054713	Guanacaste	Tempisque	P. N. Barra Honda, 3 Km NW Nacaome, Guanac. Prov. COSTA RICA. 100 m. Janzen & Hallwachs, 6 Jan 1989	10.152	-85.3572	1989-01-06	100	Janzen, Daniel H.
Ethmia laphamorum	INBIOCRI001054714	Guanacaste	Tempisque	P. N. Barra Honda, 3 Km NW Nacaome, Guanac. Prov. COSTA RICA. 100 m. Janzen & Hallwachs, 6 Jan 1989	10.152	-85.3572	1989-01-06	100	Janzen, Daniel H.
Ethmia laphamorum	INBIOCRI001054715	Guanacaste	Tempisque	P. N. Barra Honda, 3 Km NW Nacaome, Guanac. Prov. COSTA RICA. 100 m. Janzen & Hallwachs, 6 Jan 1989	10.152	-85.3572	1989-01-06	100	Janzen, Daniel H.
Ethmia laphamorum	INBIOCRI001054716	Guanacaste	Tempisque	P. N. Barra Honda, 3 Km NW Nacaome, Guanac. Prov. COSTA RICA. 100 m. Janzen & Hallwachs, 6 Jan 1989	10.152	-85.3572	1989-01-06	100	Janzen, Daniel H.
Ethmia laphamorum	INBIOCRI001054718	Guanacaste	Tempisque	P. N. Barra Honda, 3 Km NW Nacaome, Guanac. Prov. COSTA RICA. 100 m. Janzen & Hallwachs, 6 Jan 1989	10.152	-85.3572	1989-01-06	100	Janzen, Daniel H.
Ethmia laphamorum	INBIOCRI001054719	Guanacaste	Tempisque	P. N. Barra Honda, 3 Km NW Nacaome, Guanac. Prov. COSTA RICA. 100 m. Janzen & Hallwachs, 6 Jan 1989	10.152	-85.3572	1989-01-06	100	Janzen, Daniel H.
Ethmia laphamorum	INBIOCRI001054720	Guanacaste	Tempisque	P. N. Barra Honda, 3 Km NW Nacaome, Guanac. Prov. COSTA RICA. 100 m. Janzen & Hallwachs, 6 Jan 1989	10.152	-85.3572	1989-01-06	100	Janzen, Daniel H.
Ethmia laphamorum	INBIOCRI001054721	Guanacaste	Tempisque	P. N. Barra Honda, 3 Km NW Nacaome, Guanac. Prov. COSTA RICA. 100 m. Janzen & Hallwachs, 6 Jan 1989	10.152	-85.3572	1989-01-06	100	Janzen, Daniel H.
Ethmia laphamorum	INBIOCRI001054722	Guanacaste	Tempisque	P. N. Barra Honda, 3 Km NW Nacaome, Guanac. Prov. COSTA RICA. 100 m. Janzen & Hallwachs, 6 Jan 1989	10.152	-85.3572	1989-01-06	100	Janzen, Daniel H.
Ethmia laphamorum	INBIOCRI000026246	Guanacaste	Tempisque	P. N. Barra Honda, 3 Km NW Nacaome, Guanac. Prov. COSTA RICA. 100 m. Janzen & Hallwachs, 6 Jan 1989	10.152	-85.3572	1989-01-06	100	Janzen, Daniel H.
Ethmia laphamorum	INBIOCRI000026248	Guanacaste	Tempisque	P. N. Barra Honda, 3 Km NW Nacaome, Guanac. Prov. COSTA RICA. 100 m. Janzen & Hallwachs, 6 Jan 1989	10.152	-85.3572	1989-01-06	100	Janzen, Daniel H.
Ethmia laphamorum	INBIOCRI000026253	Guanacaste	Tempisque	P. N. Barra Honda, 3 Km NW Nacaome, Guanac. Prov. COSTA RICA. 100 m. Janzen & Hallwachs, 6 Jan 1989	10.152	-85.3572	1989-01-06	100	Janzen, Daniel H.
Ethmia laphamorum	INBIOCRI001054711	Guanacaste	Tempisque	P. N. Barra Honda, 3 Km NW Nacaome, Guanac. Prov. COSTA RICA. 100 m. Janzen & Hallwachs, 6 Jan 1989	10.152	-85.3572	1989-01-06	100	Janzen, Daniel H.
Ethmia laphamorum	INBIOCRI001054723	Guanacaste	Tempisque	P. N. Barra Honda, 3 Km NW Nacaome, Guanac. Prov. COSTA RICA. 100 m. Janzen & Hallwachs, 6 Jan 1989	10.152	-85.3572	1989-01-06	100	Janzen, Daniel H.
Ethmia laphamorum	INBIOCRI001054724	Guanacaste	Tempisque	P. N. Barra Honda, 3 Km NW Nacaome, Guanac. Prov. COSTA RICA. 100 m. Janzen & Hallwachs, 6 Jan 1989	10.152	-85.3572	1989-01-06	100	Janzen, Daniel H.
Ethmia laphamorum	INBIOCRI001054725	Guanacaste	Tempisque	P. N. Barra Honda, 3 Km NW Nacaome, Guanac. Prov. COSTA RICA. 100 m. Janzen & Hallwachs, 6 Jan 1989	10.152	-85.3572	1989-01-06	100	Janzen, Daniel H.
Ethmia laphamorum	INBIOCRI001054726	Guanacaste	Tempisque	P. N. Barra Honda, 3 Km NW Nacaome, Guanac. Prov. COSTA RICA. 100 m. Janzen & Hallwachs, 6 Jan 1989	10.152	-85.3572	1989-01-06	100	Janzen, Daniel H.
Ethmia laphamorum	INBIOCRI001054727	Guanacaste	Tempisque	P. N. Barra Honda, 3 Km NW Nacaome, Guanac. Prov. COSTA RICA. 100 m. Janzen & Hallwachs, 6 Jan 1989	10.152	-85.3572	1989-01-06	100	Janzen, Daniel H.
Ethmia laphamorum	INBIOCRI001054728	Guanacaste	Tempisque	P. N. Barra Honda, 3 Km NW Nacaome, Guanac. Prov. COSTA RICA. 100 m. Janzen & Hallwachs, 6 Jan 1989	10.152	-85.3572	1989-01-06	100	Janzen, Daniel H.
Ethmia laphamorum	INBIOCRI001054729	Guanacaste	Tempisque	P. N. Barra Honda, 3 Km NW Nacaome, Guanac. Prov. COSTA RICA. 100 m. Janzen & Hallwachs, 6 Jan 1989	10.152	-85.3572	1989-01-06	100	Janzen, Daniel H.
Ethmia laphamorum	INBIOCRI001054730	Guanacaste	Tempisque	P. N. Barra Honda, 3 Km NW Nacaome, Guanac. Prov. COSTA RICA. 100 m. Janzen & Hallwachs, 6 Jan 1989	10.152	-85.3572	1989-01-06	100	Janzen, Daniel H.
Ethmia laphamorum	INBIOCRI001054731	Guanacaste	Tempisque	P. N. Barra Honda, 3 Km NW Nacaome, Guanac. Prov. COSTA RICA. 100 m. Janzen & Hallwachs, 6 Jan 1989	10.152	-85.3572	1989-01-06	100	Janzen, Daniel H.
Ethmia laphamorum	INBIOCRI001054732	Guanacaste	Tempisque	P. N. Barra Honda, 3 Km NW Nacaome, Guanac. Prov. COSTA RICA. 100 m. Janzen & Hallwachs, 6 Jan 1989	10.152	-85.3572	1989-01-06	100	Janzen, Daniel H.
Ethmia laphamorum	INBIOCRI001054733	Guanacaste	Tempisque	P. N. Barra Honda, 3 Km NW Nacaome, Guanac. Prov. COSTA RICA. 100 m. Janzen & Hallwachs, 6 Jan 1989	10.152	-85.3572	1989-01-06	100	Janzen, Daniel H.
Ethmia laphamorum	INBIOCRI001054734	Guanacaste	Tempisque	P. N. Barra Honda, 3 Km NW Nacaome, Guanac. Prov. COSTA RICA. 100 m. Janzen & Hallwachs, 6 Jan 1989	10.152	-85.3572	1989-01-06	100	Janzen, Daniel H.
Ethmia laphamorum	INBIOCRI001054735	Guanacaste	Tempisque	P. N. Barra Honda, 3 Km NW Nacaome, Guanac. Prov. COSTA RICA. 100 m. Janzen & Hallwachs, 6 Jan 1989	10.152	-85.3572	1989-01-06	100	Janzen, Daniel H.
Ethmia laphamorum	INBIOCRI001054736	Guanacaste	Tempisque	P. N. Barra Honda, 3 Km NW Nacaome, Guanac. Prov. COSTA RICA. 100 m. Janzen & Hallwachs, 6 Jan 1989	10.152	-85.3572	1989-01-06	100	Janzen, Daniel H.
Ethmia laphamorum	INBIOCRI001054737	Guanacaste	Tempisque	P. N. Barra Honda, 3 Km NW Nacaome, Guanac. Prov. COSTA RICA. 100 m. Janzen & Hallwachs, 6 Jan 1989	10.152	-85.3572	1989-01-06	100	Janzen, Daniel H.
Ethmia laphamorum	INBIOCRI001054738	Guanacaste	Tempisque	P. N. Barra Honda, 3 Km NW Nacaome, Guanac. Prov. COSTA RICA. 100 m. Janzen & Hallwachs, 6 Jan 1989	10.152	-85.3572	1989-01-06	100	Janzen, Daniel H.
Ethmia laphamorum	INBIOCRI001054739	Guanacaste	Tempisque	P. N. Barra Honda, 3 Km NW Nacaome, Guanac. Prov. COSTA RICA. 100 m. Janzen & Hallwachs, 6 Jan 1989	10.152	-85.3572	1989-01-06	100	Janzen, Daniel H.
Ethmia laphamorum	INBIOCRI001054740	Guanacaste	Tempisque	P. N. Barra Honda, 3 Km NW Nacaome, Guanac. Prov. COSTA RICA. 100 m. Janzen & Hallwachs, 6 Jan 1989	10.152	-85.3572	1989-01-06	100	Janzen, Daniel H.
Ethmia lichyi	INBIOCRI001965059	Alajuela	Cordillera Volcánica Central	Virgen del Socorro Alajuela Prov. COSTA RICA, 6 Feb 1987, D.H. Janzen & W. Hallwachs	10.2585	-84.1718	1987-02-06	750	Janzen, Daniel H.
Ethmia lichyi	INB0003375210	Cartago	La Amistad Caribe	COSTA RICA. Prov. Cartago, R.F. Río Pacuare, Turrialba, P.N. Barbilla, Est. Barbilla, 500m, SEP 2001. L. Chavarría, T. de Luz. L_N_218279_596387 #64719	9.98135	-83.4543	2001-09-01	500	Chavarría, Lucía
Ethmia lichyi	INB0003375217	Cartago	La Amistad Caribe	COSTA RICA. Prov. Cartago, R.F. Río Pacuare, Turrialba, P.N. Barbilla, Est. Barbilla, 500m, SEP 2001. L. Chavarría, T. de Luz. L_N_218279_596387 #64719	9.98135	-83.4543	2001-09-01	500	Chavarría, Lucía
Ethmia lichyi	INB0003401887	Cartago	La Amistad Caribe	COSTA RICA. Prov. Cartago, R.F. Río Pacuare, Turrialba, P.N. Barbilla, Estación Barbilla, 500m, NOV 2001, L. Chavarría, Trampa de Luz. L_N_218279_596387 #65805	9.98135	-83.4543	2001-11-01	500	Chavarría, Lucía
Ethmia lichyi	INB0003301256	Cartago	La Amistad Caribe	COSTA RICA. Prov. Cartago, Turrialba, P.N. Barbilla, Est. Barbilla. 500m. 20 al 25 MAY 2001. L. Chavarría. Luz. L_N_218279_596387 #62506	9.98135	-83.4543	2001-05-20	500	Chavarría, Lucía
Ethmia lichyi	INB0003386914	Cartago	La Amistad Caribe	COSTA RICA. Prov. Cartago, Turrialba, R.F. Río Pacuare, P.N. Barbilla, Estac. Barbilla, 500m, OCT 2001, L. Chavarría, Trampa de Luz. L_N_218279_596387 #65236	9.98135	-83.4543	2001-10-01	500	Chavarría, Lucía
Ethmia lichyi	INBIOCRI001831530	Guanacaste	Guanacaste	Est. Las Pailas, P.N. Rincon de la Vieja, A. C. Guanacaste, Prov. Guana, COSTA RICA. 800 m. 7-23 Ene 1994, K. E. Taylor, L N 306300_388600 # 2567	10.7768	-85.3519	1994-01-07	800	Taylor, Karla
Ethmia lichyi	INBIOCRI002058093	Heredia	Cordillera Volcánica Central	COSTA RICA. Prov. Heredia, Sarapiquí, Zona Prot La Selva, Estación Biol. La Selva. 50-100m. Mar 1996. INBio-OET. Manual. L_N_535600_268000 #61312	10.432	-84.0082	1996-03-01	50	OET, INBio
Ethmia lichyi	INBIOCRI002059512	Heredia	Cordillera Volcánica Central	COSTA RICA. Prov. Heredia, Sarapiquí, Zona Prot. La Selva, Estación Biol. La Selva. 50-100m. ABR 1996. INBio-OET. Manual. L_N_535600_268000 #61313	10.432	-84.0082	1996-04-01	50	OET, INBio
Ethmia lichyi	INBIOCRI002059578	Heredia	Cordillera Volcánica Central	COSTA RICA. Prov. Heredia, Sarapiquí, Zona Prot. La Selva, Estación Biol. La Selva. 50-100m. ABR 1996. INBio-OET. Manual. L_N_535600_268000 #61313	10.432	-84.0082	1996-04-01	50	OET, INBio
Ethmia lichyi	INBIOCRI002059815	Heredia	Cordillera Volcánica Central	COSTA RICA. Prov. Heredia, Sarapiquí, Zona Prot. La Selva, Estación Biol. La Selva. 50-100m. ABR 1996. INBio-OET. Manual. L_N_535600_268000 #61313	10.432	-84.0082	1996-04-01	50	OET, INBio
Ethmia lichyi	INBIOCRI002061259	Heredia	Cordillera Volcánica Central	COSTA RICA. Prov. Heredia, Sarapiquí, Zona Prot. La Selva, Estación Biol. La Selva. 50-100m. ABR 1996. INBio-OET. Manual. L_N_535600_268000 #61313	10.432	-84.0082	1996-04-01	50	OET, INBio
Ethmia lichyi	INBIOCRI002061594	Heredia	Cordillera Volcánica Central	COSTA RICA. Prov. Heredia, Sarapiquí, Zona Prot. La Selva, Estación Biol. La Selva. 50-100m. ABR 1996. INBio-OET. Manual. L_N_535600_268000 #61313	10.432	-84.0082	1996-04-01	50	OET, INBio
Ethmia lichyi	INBIOCRI002062851	Heredia	Cordillera Volcánica Central	Costa Rica. Prov. Heredia, Z.P. La Selva. A.C.C.V.C, Sarapiquí, Zona Prot La Selva, Estación Biol La Selva 0 a 100m. Del 01 May 1996 al 31 May 1996. INBio-OET. Manual. L_N_535600_268000 #61420	10.432	-84.0082	1996-05-01	50	OET, INBio
Ethmia lichyi	INBIOCRI002062898	Heredia	Cordillera Volcánica Central	Costa Rica. Prov. Heredia, Z.P. La Selva. A.C.C.V.C, Sarapiquí, Zona Prot La Selva, Estación Biol La Selva 0 a 100m. Del 01 May 1996 al 31 May 1996. INBio-OET. Manual. L_N_535600_268000 #61420	10.432	-84.0082	1996-05-01	50	OET, INBio
Ethmia lichyi	INBIOCRI002062899	Heredia	Cordillera Volcánica Central	Costa Rica. Prov. Heredia, Z.P. La Selva. A.C.C.V.C, Sarapiquí, Zona Prot La Selva, Estación Biol La Selva 0 a 100m. Del 01 May 1996 al 31 May 1996. INBio-OET. Manual. L_N_535600_268000 #61420	10.432	-84.0082	1996-05-01	50	OET, INBio
Ethmia lichyi	INBIOCRI002062941	Heredia	Cordillera Volcánica Central	Costa Rica. Prov. Heredia, Z.P. La Selva. A.C.C.V.C, Sarapiquí, Zona Prot La Selva, Estación Biol La Selva 0 a 100m. Del 01 May 1996 al 31 May 1996. INBio-OET. Manual. L_N_535600_268000 #61420	10.432	-84.0082	1996-05-01	50	OET, INBio
Ethmia lichyi	INBIOCRI002063133	Heredia	Cordillera Volcánica Central	Costa Rica. Prov. Heredia, Z.P. La Selva. A.C.C.V.C, Sarapiquí, Zona Prot La Selva, Estación Biol La Selva 0 a 100m. Del 01 May 1996 al 31 May 1996. INBio-OET. Manual. L_N_535600_268000 #61420	10.432	-84.0082	1996-05-01	50	OET, INBio
Ethmia lichyi	INBIOCRI001258139	Heredia	Cordillera Volcánica Central	COSTA RICA. Prov. Heredia. Sarapiquí. Z. P. La Selva. Est. Biol. La Selva. 50-150m. FEB 1996. INBio-OET. L_N_268800_535300 #92921	10.4392	-84.0109	1996-02-01	50	OET, INBio
Ethmia lichyi	INBIOCRI002057528	Heredia	Cordillera Volcánica Central	COSTA RICA. Prov. Heredia. Sarapiquí. Z. P. La Selva. Est. Biol. La Selva. 50-150m. FEB 1996. INBio-OET. L_N_268800_535300 #92921	10.4392	-84.0109	1996-02-01	50	OET, INBio
Ethmia lichyi	INBIOCRI001250033	Heredia	Cordillera Volcánica Central	COSTA RICA. Prov. Heredia. Sarapiquí. Z. P. La Selva. Est. Biol. La Selva. 50-150m. FEB 1996. INBio-OET. L_N_268800_535300 #92921	10.4392	-84.0109	1996-02-01	50	OET, INBio
Ethmia lichyi	INBIOCRI001251113	Heredia	Cordillera Volcánica Central	COSTA RICA. Prov. Heredia. Sarapiquí. Z. P. La Selva. Est. Biol. La Selva. 50-150m. FEB 1996. INBio-OET. L_N_268800_535300 #92921	10.4392	-84.0109	1996-02-01	50	OET, INBio
Ethmia lichyi	INBIOCRI001258138	Heredia	Cordillera Volcánica Central	COSTA RICA. Prov. Heredia. Sarapiquí. Z. P. La Selva. Est. Biol. La Selva. 50-150m. FEB 1996. INBio-OET. L_N_268800_535300 #92921	10.4392	-84.0109	1996-02-01	50	OET, INBio
Ethmia lichyi	INBIOCRI002739342	Heredia	Cordillera Volcánica Central	COSTA RICA. Prov. Heredia. Sarapiquí. Z.P. La Selva. Est. Biol. La Selva. 50-150m. MAR 1999. INBio-OET. L_N_268800_535300 #95303	10.4392	-84.0109	1999-03-01	50	OET, INBio
Ethmia lichyi	INBIOCRI002739420	Heredia	Cordillera Volcánica Central	COSTA RICA. Prov. Heredia. Sarapiquí. Z.P. La Selva. Est. Biol. La Selva. 50-150m. MAY 1999. INBio-OET. L_N_268800_535300 #87138	10.4392	-84.0109	1999-05-01	50	OET, INBio
Ethmia lichyi	INBIOCRI000530113	Heredia	Cordillera Volcánica Central	Est. El Ceibo, P. N. Braulio Carrillo, 400-600 m, Prov. Heredia, COSTA RICA, R. Aguilar, Mar 1990, L- N 256500_527700	10.328	-84.0804	1990-03-01	400	Aguilar, Reinaldo
Ethmia lichyi	INBIOCRI001374629	Heredia	Cordillera Volcánica Central	Est. Magsasay, 200 m, P. N. Braulio Carrilo, Prov. Here., COSTA RICA. May 1991. R. Aguilar, L- N 264600_531000	10.4013	-84.0502	1991-05-01	200	Aguilar, Reinaldo
Ethmia lichyi	INBIOCRI001300272	Heredia	Cordillera Volcánica Central	Est. Magsasay, 200 m, P.N. Braulio Carrillo, Prov. Here., COSTA RICA. May 1991, M.A. Zumbado, L-N 264600,531000	10.4013	-84.0502	1991-05-01	200	Zumbado, Manuel Angel
Ethmia lichyi	INBIOCRI000674081	Heredia	Cordillera Volcánica Central	Est. Magsasay, P. N. Braulio Carrillo, 200 m, Prov. Here, COSTA RICA R. Aguilar, Abr 1991, L- N 264600_531100	10.4013	-84.0493	1991-04-01	200	Aguilar, Reinaldo
Ethmia lichyi	INBIOCRI000214860	Heredia	Cordillera Volcánica Central	Est. Magsasay, P. N. Braulio Carrillo, 200 m, Prov. Here, COSTA RICA R. Aguilar, Oct 1990, L- N 264600_531100	10.4013	-84.0493	1990-10-01	200	Aguilar, Reinaldo
Ethmia lichyi	INBIOCRI000306617	Heredia	Cordillera Volcánica Central	Est. Magsasay, P. N. Braulio Carrillo, 200m, Prov. Here, COSTA RICA R. Aguilar, Ago 1990, L- N 264600_531100	10.4013	-84.0493	1990-08-01	200	Aguilar, Reinaldo
Ethmia lichyi	INB0004310867	Heredia	Cordillera Volcánica Central	La Selva Biol. Sta. 40m, Puerto Viejo de Sarapiqui Heredia Pv. COSTA RICA Mar 1987 M.M. Chavarria	10.432	-84.0091	1987-03-01	40	Chavarría, Maria M.
Ethmia lichyi	INB0004310868	Heredia	Cordillera Volcánica Central	La Selva Biol. Sta. 40m, Puerto Viejo de Sarapiqui Heredia, Pv. COSTA RICA Apr 1987 M.M. Chavarria	10.432	-84.0091	1987-04-01	40	Chavarría, Maria M.
Ethmia lichyi	INBIOCRI001235647	Heredia	Cordillera Volcánica Central		10.4333	-84.0167	1993-09-18	50	Brenes, Danilo
Ethmia lichyi	INBIOCRI001645970	Limón	La Amistad Caribe	Amubri, A.C. Amistad, Prov. Limon, COSTA RICA. 70m. 4-21 Dec 1993, G. Gallardo, L S 385500_578000 # 2480	9.51935	-82.9563	1993-12-04	70	Gallardo, Gerardina
Ethmia lichyi	INB0003049130	Limón	La Amistad Caribe	COSTA RICA, Prov. Limón, A.C.L.A.C, Central, Reserva Biol Hitoy Cerere, Est Hitoy Cerere, Cerro Bobocara. 770m. 13 JUN 1999. R. Barton. de Luz L_N_184400_ 639100 #53812	9.67373	-83.066	1999-06-13	770	Barton Salazar, Raul
Ethmia lichyi	INB0003049134	Limón	La Amistad Caribe	COSTA RICA, Prov. Limón, A.C.L.A.C, Central, Reserva Biol Hitoy Cerere, Est Hitoy Cerere, Cerro Bobocara. 770m. 13 JUN 1999. R. Barton. de Luz L_N_184400_ 639100 #53812	9.67373	-83.066	1999-06-13	770	Barton Salazar, Raul
Ethmia lichyi	INB0003460127	Limón	La Amistad Caribe	COSTA RICA. Prov. Limón, Cahuita, Finca los Guanacastecos, 100m, ABR 2002, L. Chavarría, Trampa de Luz. L_N_192000_659200 #68029	9.74165	-82.8825	2002-04-01	100	Chavarría, Lucía
Ethmia lichyi	INB0003446017	Limón	La Amistad Caribe	COSTA RICA. Prov. Limón, R.B. Hitoy Cerere, Cerro Bitarkara, Sector el Rancho, 900 - 1025m, 13 MAR 2002, M. Moraga, L. Chavarría. Tp de Luz. L_S_398841_558082 #67364	9.64028	-83.1375	2002-03-13	900	Moraga, Marcos
Ethmia lichyi	INB0003446018	Limón	La Amistad Caribe	COSTA RICA. Prov. Limón, R.B. Hitoy Cerere, Cerro Bitarkara, Sector el Rancho, 900 - 1025m, 13 MAR 2002, M. Moraga, L. Chavarría. Tp de Luz. L_S_398841_558082 #67364	9.64028	-83.1375	2002-03-13	900	Moraga, Marcos
Ethmia lichyi	INB0003707555	Limón	La Amistad Caribe	COSTA RICA. Prov. Limón, R.B. Hitoy Cerere, Send. Espavel, 560m, 30 MAR 2003, B. Gamboa, E. Rojas, Luz Mercurio, L_S_401200_569800 #73469	9.66144	-83.0307	2003-03-30	560	Gamboa R., Billen
Ethmia lichyi	INB0003766370	Limón	La Amistad Caribe	COSTA RICA. Prov. Limón, R.B. Hitoy Cerere, Valle de la Estrella, Send. Espavel, 560m, 23-27 SEP 2003, W. Arana, B. Gamboa, E. Rojas, Tp. Luz, L_S_401200_569800 #75426	9.66144	-83.0307	2003-09-23	560	Arana Ugalde, Wilfredo
Ethmia lichyi	INB0004052294	Limón	La Amistad Caribe	COSTA RICA. Prov. Limón. R.B. Hitoy Cerere. Cerro Bitarkara, bosque secundario. 1000-1100m. 23 NOV 2006. M. Moraga, B. Gamboa. Tp. Luz. L_S_398841_558082 #90238	9.64028	-83.1375	2006-11-23	1000	Moraga, Marcos
Ethmia lichyi	INB0003319811	Limón	La Amistad Caribe	COSTA RICA. Prov. Limón. Valle de La Estrella. R. B.Hitoy Cerere. Est. Hitoy Cerere. 100m. OCT-NOV 2001. L. Chavarría. De Luz. L_N_643470_184120 #62928	9.67103	-83.0262	2000-10-01	100	Chavarría, Lucía
Ethmia lichyi	INB0003319810	Limón	La Amistad Caribe	COSTA RICA. Prov. Limón. Valle de La Estrella. R. B.Hitoy Cerere. Est. Hitoy Cerere. 100m. OCT-NOV 2001. L. Chavarría. De Luz. L_N_643470_184120 #62928	9.67103	-83.0262	2000-10-01	100	Chavarría, Lucía
Ethmia lichyi	INBIOCRI001299464	Limón	La Amistad Caribe	Est. Hitoy Cerere, 100 m, R. Cerere, Res. Biol. Hitoy Cerere, Prov. Limon, COSTA RICA. Mar 1993. G. Carballo. L-N 184200,643300	9.67177	-83.0277	1993-03-01	100	Carballo, Gerardo
Ethmia lichyi	INBIOCRI000688575	Limón	La Amistad Caribe	Est. Hitoy Cerere, Res. Biol. Hitoy Cerere, R. Cerere, 200m, Prov. Limon, COSTA RICA, M. Barrelier, Oct 1990, L- N 184200,643300	9.67177	-83.0277	1990-10-01	200	Barrelier, Marlon
Ethmia lichyi	INBIOCRI000997523	Limón	La Amistad Caribe	Manzanillo, 0-100 m, RNFS Gandoca y Manzanillo, Prov. Limon, COSTA RICA. 6 a 27 ene 1993, K. Taylor, L- S 398100_610600	9.63258	-82.6591	1993-01-06	1	Taylor, Karla
Ethmia lichyi	INBIOCRI001371674	Limón	Tortuguero	Cerro Tortuguero, 0-120 m, P. N. Tortuguero, Prov. Limon, COSTA RICA. Ago 1991, R. Delgado, L-N 285000,588000	10.5848	-83.5292	1991-08-01	1	Delgado, Roberto
Ethmia lichyi	INBIOCRI001372904	Limón	Tortuguero	Cerro Tortuguero, 0-120 m, P. N. Tortuguero, Prov. Limon, COSTA RICA. Jun 1991, R. Delgado, L- N 285000_588000	10.5848	-83.5292	1991-06-01	1	Delgado, Roberto
Ethmia lichyi	INBIOCRI001372950	Limón	Tortuguero	Cerro Tortuguero, 0-120 m, P. N. Tortuguero, Prov. Limon, COSTA RICA. Jun 1991, R. Delgado, L- N 285000_588000	10.5848	-83.5292	1991-06-01	1	Delgado, Roberto
Ethmia lichyi	INBIOCRI001373062	Limón	Tortuguero	Cerro Tortuguero, 0-120 m, P. N. Tortuguero, Prov. Limon, COSTA RICA. Jun 1991, R. Delgado, L- N 285000_588000	10.5848	-83.5292	1991-06-01	1	Delgado, Roberto
Ethmia lichyi	INBIOCRI001352806	Limón	Tortuguero	Cerro Tortuguero, 0-120 m, P.N. Tortuguero Prov. Limon, COSTA RICA Ene 1993, R. Delgado, L-N 285000_588000	10.5848	-83.5292	1993-01-01	1	Delgado, Roberto
Ethmia lichyi	INBIOCRI000865460	Limón	Tortuguero	Cerro Tortuguero, 0-120m P. N. Tortuguero, Prov. Limon, Costa Rica, Ago 1992, R. Delgado, L-N 285000_588000	10.5848	-83.5292	1992-08-01	1	Delgado, Roberto
Ethmia lichyi	INBIOCRI000781882	Limón	Tortuguero	Cerro Tortuguero, 0-120m, P.N. Tortuguero, Prov. Limon, Costa Rica, Dic 1992, R. Delgado, L-N 285000,588000	10.5848	-83.5292	1992-12-01	1	Delgado, Roberto
Ethmia lichyi	INBIOCRI000279126	Limón	Tortuguero	Cerro Tortuguero, P. N. Tortuguero, 0-100m, Prov. Limon, COSTA RICA. J. Solano, Abr 1991. L- N 285000_588000	10.5848	-83.5292	1991-04-01	1	Solano, Jose
Ethmia lichyi	INBIOCRI000279127	Limón	Tortuguero	Cerro Tortuguero, P. N. Tortuguero, 0-100m, Prov. Limon, COSTA RICA. J. Solano, Abr 1991. L- N 285000_588000	10.5848	-83.5292	1991-04-01	1	Solano, Jose
Ethmia lichyi	INBIOCRI000358807	Limón	Tortuguero	Cerro Tortuguero, P. N. Tortuguero, 0-100m, Prov. Limon, COSTA RICA. J. Solano, Mar 1991, L- N 285000_588000	10.5848	-83.5292	1991-03-01	0	Solano, Jose
Ethmia lichyi	INBIOCRI000358808	Limón	Tortuguero	Cerro Tortuguero, P. N. Tortuguero, 0-100m, Prov. Limon, COSTA RICA. J. Solano, Mar 1991, L- N 285000_588000	10.5848	-83.5292	1991-03-01	0	Solano, Jose
Ethmia lichyi	INBIOCRI000358809	Limón	Tortuguero	Cerro Tortuguero, P. N. Tortuguero, 0-100m, Prov. Limon, COSTA RICA. J. Solano, Mar 1991, L- N 285000_588000	10.5848	-83.5292	1991-03-01	0	Solano, Jose
Ethmia lichyi	INBIOCRI000359212	Limón	Tortuguero	Cerro Tortuguero, P. N. Tortuguero, 0-100m, Prov. Limon, COSTA RICA. J. Solano, Mar 1991, L- N 285000_588000	10.5848	-83.5292	1991-03-01	0	Solano, Jose
Ethmia lichyi	INBIOCRI000359259	Limón	Tortuguero	Cerro Tortuguero, P. N. Tortuguero, 0-100m, Prov. Limon, COSTA RICA. J. Solano, Mar 1991, L- N 285000_588000	10.5848	-83.5292	1991-03-01	0	Solano, Jose
Ethmia lichyi	INBIOCRI000359281	Limón	Tortuguero	Cerro Tortuguero, P. N. Tortuguero, 0-100m, Prov. Limon, COSTA RICA. J. Solano, Mar 1991, L- N 285000_588000	10.5848	-83.5292	1991-03-01	0	Solano, Jose
Ethmia lichyi	INBIOCRI000002463	Limón	Tortuguero	Cerro Tortuguero, P. N. Tortuguero, Prov. Limon, COSTA RICA, 100 m. April 1989, R. Aguilar & J. Solano, L N 285000_588000	10.5848	-83.5292	1989-04-01	100	Aguilar, Reinaldo
Ethmia lichyi	INBIOCRI000003226	Limón	Tortuguero	Cerro Tortuguero, P. N. Tortuguero, Prov. Limon, COSTA RICA, 100 m. April 1989, R. Aguilar & J. Solano, L N 285000_588000	10.5848	-83.5292	1989-04-01	100	Aguilar, Reinaldo
Ethmia lichyi	INBIOCRI000031483	Limón	Tortuguero	Cerro Tortuguero, P. N. Tortuguero, Prov. Limon, COSTA RICA. 100 m. Oct 1989. J. Solano, L N 285000_588000	10.5848	-83.5292	1989-10-01	1	Solano, Jose
Ethmia lichyi	INBIOCRI001152888	Limón	Tortuguero	Cerro Tortuguero, Prov. Limon, COSTA RICA 1-120m. Jul 1993, R. Delgado, L N 285000_588000 # 2246	10.5848	-83.5292	1993-07-01	1	Delgado, Roberto
Ethmia lichyi	INBIOCRI001372278	Limón	Tortuguero	Cerro Tortuguero, Prov. Limon, Costa Rica, 0-120 m. May 1991, R. Delgado, L N 285000_588000	10.5848	-83.5292	1991-05-01	1	Delgado, Roberto
Ethmia lichyi	INBIOCRI001372298	Limón	Tortuguero	Cerro Tortuguero, Prov. Limon, Costa Rica, 0-120 m. May 1991, R. Delgado, L N 285000_588000	10.5848	-83.5292	1991-05-01	1	Delgado, Roberto
Ethmia lichyi	INBIOCRI000957618	Limón	Tortuguero	Rio Sardinas, 10 m, R.N.F.S. Barra del Colorado, Prov. Limon, Costa Rica, 14 oct 1992. F. Araya L- N 291500_564700	10.6441	-83.742	1992-10-14	10	Araya, F.
Ethmia lichyi	INBIOCRI001631901	Limón	Tortuguero	Rio Sardinas, R.N.F.S. Barra del Colorado, Prov. Limon, COSTA RICA, 10m. 11-19 0ct 1993, F. Araya, L N 291500_564700 # 2398	10.6441	-83.742	1993-10-11	10	Araya, F.
Ethmia lichyi	INBIOCRI001984546	Limón	Tortuguero	Rio Sardinas, R.N.F.S. Barra del Colorado, Prov. Limón, COSTA RICA. 15 m. 10-13 Dic 1993, F. V. Araya. L_N_291500_564700 #2489	10.6441	-83.742	1993-12-10	15	Araya, F.
Ethmia lichyi	INBIOCRI000562247	Limón	Tortuguero	Sector Cerro Cocori, Fca. de E. Rojas, 150m, Prov. Limon, COSTA RICA, E. Rojas, Ago 1991, L- N 286000_567500	10.5943	-83.7165	1991-08-01	150	Rojas, Elias
Ethmia lichyi	INBIOCRI001371449	Limón	Tortuguero	Sector Cerro Cocori, Fca. de E. Rojas, 150m, Prov. Limon, COSTA RICA. Feb 1993, E. Rojas, L- N 286000_567500	10.5943	-83.7165	1993-02-01	150	Rojas, Elias
Ethmia lichyi	INBIOCRI000452205	Limón	Tortuguero	Sector Cerro Cocori, Fca. de E. Rojas, Prov. Limon, COSTA RICA E. Rojas, Abr 1991, L- N 286000_567500	10.5943	-83.7165	1991-04-01	160	Rojas, Elias
Ethmia lichyi	INBIOCRI000452399	Limón	Tortuguero	Sector Cerro Cocori, Fca. de E. Rojas, Prov. Limon, COSTA RICA E. Rojas, Abr 1991, L- N 286000_567500	10.5943	-83.7165	1991-04-01	160	Rojas, Elias
Ethmia lichyi	INBIOCRI000641150	Limón	Tortuguero	Sector Cerro Cocori, Fca. de E. Rojas, Prov. Limon, COSTA RICA E. Rojas, Abr 1991, L- N 286000_567500	10.5943	-83.7165	1991-04-01	160	Rojas, Elias
Ethmia lichyi	INBIOCRI000541651	Limón	Tortuguero	Sector Cerro Cocori, Fca. de E. Rojas, Prov. Limon, COSTA RICA, E. Rojas, Nov 1990, L- N 286000_567500	10.5943	-83.7165	1990-11-01	160	Rojas, Elias
Ethmia lichyi	INBIOCRI001140684	Limón	Tortuguero	Sector Cerro Cocori, Finca de E. Rojas, Prov. Limon, COSTA RICA, 150m. Set 1993. E. Rojas, L N 286000_567500 # 2347	10.5943	-83.7165	1993-09-01	150	Rojas, Elias
Ethmia lichyi	INBIOCRI002438506	Puntarenas	Osa	Albergue Cerro de Oro, Puntarenas, Costa Rica. 150-170m. 10-25 MAR 1996. L. Angulo, de Luz L_S_279650_518450 #7097	8.56288	-83.4991	1996-03-10	150	Angulo, Luis
Ethmia lichyi	INB0003315741	Puntarenas	Osa	Costa Rica. Prov. Puntarenas, Golfito, P.N. Piedras Blancas, Est El Bonito, 100m. 27-31AGO 2000. M. Moraga. de Luz. L_S_548350_292700 #58137	8.68066	-83.2273	2000-08-27	100	Moraga, Marcos
Ethmia lichyi	INB0003493308	Puntarenas	Osa	COSTA RICA. Prov. Puntarenas, Golfito, R.V.S. Golfito, Sector El Tajo, 100m, 14 - 15 MAY 2002. M. Moraga, Tp de Luz, L_S_291500_551500 #69809	8.66977	-83.1987	2002-05-14	100	Moraga, Marcos
Ethmia lichyi	INB0003709703	Puntarenas	Osa	COSTA RICA. Prov. Puntarenas, H. Lacustrino Pejeperrito, Laguna Humedal Pejeperrito, 0m, 2 ABR 2003, K.Caballero, M.Moraga, A.Azofeifa, Luz, L_S_265550_525100 #73521	8.43534	-83.4387	2003-04-02	0	Caballero, Khanaki
Ethmia lichyi	INB0003708619	Puntarenas	Osa	COSTA RICA. Prov. Puntarenas, P.N. Corcovado, Boca de Quebrada Hedionda, 2m, 30-31 MAR 2003, M.Moraga, K.Caballero, A. Azofeifa, Tp. Luz, L_S_266900_515900 #73505	8.4476	-83.5223	2003-03-30	0	Moraga, Marcos
Ethmia lichyi	INB0003486032	Puntarenas	Osa	COSTA RICA. Prov. Puntarenas, P.N. Piedras Blancas, Sector Riyito, 10m, 12 - 13 MAY 2002, M. Moraga, Tp de Luz, L_S_298825_541569 #69470	8.73611	-83.2889	2002-05-12	10	Moraga, Marcos
Ethmia lichyi	INBIOCRI001956631	Puntarenas	Osa	Est. Esquinas, Peninsula de Osa., Prov. Punta, COSTA RICA. 200 m. nov 1993, M. Segura, L S 301400_542200 # 2452	8.75939	-83.2831	1993-11-01	200	Segura, Marianella
Ethmia lichyi	INBIOCRI000357803	Puntarenas	Osa	Est. Sirena, 0-100m, P. N. Corcovado, Prov. Punt., COSTA RICA, G. Fonseca, Set 1991, L- S 270500_508300	8.48017	-83.5913	1991-09-01	1	Fonseca, Gilberto
Ethmia lichyi	INBIOCRI000347967	Puntarenas	Osa	Est. Sirena, 0-100m, P. N. Corcovado, Prov. Punt., COSTA RICA. G. Fonseca, Oct 1991, L- S 270500_508300	8.48017	-83.5913	1991-10-01	1	Fonseca, Gilberto
Ethmia lichyi	INBIOCRI000788430	Puntarenas	Osa	Est. Sirena, 0-100m, P. N. Corcovado, Prov. Puntarenas, Costa Rica, G. Fonseca, Mar 1992, L-S 270500_508300	8.48017	-83.5913	1992-03-01	1	Fonseca, Gilberto
Ethmia lichyi	INBIOCRI000654062	Puntarenas	Osa	Est. Sirena, P. N. Corcovado, 0 - 100m, Prov. Punt., COSTA RICA, G. Fonseca, Oct 1990, L- S 270500_508300	8.48017	-83.5913	1990-10-01	0	Fonseca, Gilberto
Ethmia lichyi	INBIOCRI000449361	Puntarenas	Osa	Est. Sirena, P. N. Corcovado, 0 -100m, Prov. Punt., COSTA RICA, G. Fonseca, Abr 1991, L- S 270500_508300	8.48017	-83.5913	1991-04-01	1	Fonseca, Gilberto
Ethmia lichyi	INBIOCRI000677725	Puntarenas	Osa	Est. Sirena, P. N. Corcovado, 0-100m, Prov. Punt., COSTA RICA F. Quesada, Jun 1990, L- S 270500_508300	8.48017	-83.5913	1990-06-01	1	Quesada, Freddy A.
Ethmia lichyi	INBIOCRI001958357	Puntarenas	Osa	Est. Sirena, P. N. Corcovado, A. C. Osa, Prov. Punta, COSTA RICA. 1-100 m. Dic 1993, G. Fonseca, L S 270500_508300 # 2538	8.48017	-83.5913	1993-12-01	1	Fonseca, Gilberto
Ethmia lichyi	INBIOCRI001958441	Puntarenas	Osa	Est. Sirena, P. N. Corcovado, A. C. Osa, Prov. Punta, COSTA RICA. 1-100 m. Dic 1993, G. Fonseca, L S 270500_508300 # 2538	8.48017	-83.5913	1993-12-01	1	Fonseca, Gilberto
Ethmia lichyi	INBIOCRI001625541	Puntarenas	Osa	Est. Sirena, P. N. Corcovado, Prov. Punta, COSTA RICA. 0-100 m. Nov 1993, G. Fonseca, L S 270500_508300 # 2490	8.48017	-83.5913	1993-11-01	0	Fonseca, Gilberto
Ethmia lichyi	INBIOCRI001755636	Puntarenas	Osa	Est. Sirena, P. N. Corcovado, Prov. Punta, COSTA RICA. 1-100m. Mar 1994. G. Fonseca, L S 270500_508300 # 2769	8.48017	-83.5913	1994-03-01	1	Fonseca, Gilberto
Ethmia lichyi	INBIOCRI001799523	Puntarenas	Osa	Est. Sirena, P. N. Corcovado, Prov. Punta, COSTA RICA. 1-100m. May 1994. G. Fonseca, L S 270500_508300 # 2899	8.48017	-83.5913	1994-05-01	1	Fonseca, Gilberto
Ethmia lichyi	INBIOCRI001629161	Puntarenas	Osa	Estacion Sirena, Prov. Punta, COSTA RICA. 1-100 m. Set 1993. G. Fonseca, L S 270500_508300 # 2362	8.48017	-83.5913	1993-09-01	1	Fonseca, Gilberto
Ethmia lichyi	INBIOCRI001629183	Puntarenas	Osa	Estacion Sirena, Prov. Punta, COSTA RICA. 1-100 m. Set 1993. G. Fonseca, L S 270500_508300 # 2362	8.48017	-83.5913	1993-09-01	1	Fonseca, Gilberto
Ethmia lichyi	INBIOCRI001407203	Puntarenas	Osa	Rancho Quemado, 200 m, Peninsula de Osa, Prov. Punt., COSTA RICA. Jul 1991, F. Quesada, L- S 292500_511000	8.6791	-83.5667	1991-07-01	200	Quesada, Freddy A.
Ethmia lichyi	INBIOCRI000878964	Puntarenas	Osa	Rancho Quemado, 200 m, Peninsula de Osa, Prov. Puntarenas, Costa Rica, F. Quesada y G. Varela, May 1992 L S 292500_511000	8.6791	-83.5667	1992-05-01	200	Quesada, Freddy A.
Ethmia lichyi	INBIOCRI000916988	Puntarenas	Osa	Rancho Quemado, 200m, Peninsula de Osa, Prov. Puntarenas, Costa Rica, Nov 1992, F. Quesada, L-S 292500_511000	8.6791	-83.5667	1992-11-01	200	Quesada, Freddy A.
Ethmia lichyi	INBIOCRI000916987	Puntarenas	Osa	Rancho Quemado, 200m, Peninsula de Osa, Prov. Puntarenas, Costa Rica, Nov 1992, F. Quesada, L-S 292500_511000	8.6791	-83.5667	1992-11-01	200	Quesada, Freddy A.
Ethmia lichyi	INBIOCRI000949149	Puntarenas	Osa	Rancho Quemado, 200m, Peninsula de Osa, Prov. Puntarenas, Costa Rica, Nov 1992, M. Segura, L S 292500_511000	8.6791	-83.5667	1992-11-01	200	Segura, Marianella
Ethmia linda	INBIOCRI000391730	Guanacaste	Guanacaste	Est. Maritza, 600m, Lado oeste del Volcan Orosi, Prov. Guan, COSTA RICA II curso Parataxonomos, Ago 1990, L- N 326900_373000	10.9625	-85.4952	1990-08-01	600	Parataxonomos II, ?
Ethmia linda	INBIOCRI000391733	Guanacaste	Guanacaste	Est. Maritza, 600m, Lado oeste del Volcan Orosi, Prov. Guan, COSTA RICA II curso Parataxonomos, Ago 1990, L- N 326900_373000	10.9625	-85.4952	1990-08-01	600	Parataxonomos II, ?
Ethmia linda	INBIOCRI000391773	Guanacaste	Guanacaste	Est. Maritza, 600m, Lado oeste del Volcan Orosi, Prov. Guan, COSTA RICA II curso Parataxonomos, Ago 1990, L- N 326900_373000	10.9625	-85.4952	1990-08-01	600	Parataxonomos II, ?
Ethmia linda	INBIOCRI000391802	Guanacaste	Guanacaste	Est. Maritza, 600m, Lado oeste del Volcan Orosi, Prov. Guan, COSTA RICA II curso Parataxonomos, Ago 1990, L- N 326900_373000	10.9625	-85.4952	1990-08-01	600	Parataxonomos II, ?
Ethmia linda	INBIOCRI000391832	Guanacaste	Guanacaste	Est. Maritza, 600m, Lado oeste del Volcan Orosi, Prov. Guan, COSTA RICA II curso Parataxonomos, Ago 1990, L- N 326900_373000	10.9625	-85.4952	1990-08-01	600	Parataxonomos II, ?
Ethmia linda	INBIOCRI000391848	Guanacaste	Guanacaste	Est. Maritza, 600m, Lado oeste del Volcan Orosi, Prov. Guan, COSTA RICA II curso Parataxonomos, Ago 1990, L- N 326900_373000	10.9625	-85.4952	1990-08-01	600	Parataxonomos II, ?
Ethmia linda	INBIOCRI000391926	Guanacaste	Guanacaste	Est. Maritza, 600m, Lado oeste del Volcan Orosi, Prov. Guan, COSTA RICA II curso Parataxonomos, Ago 1990, L- N 326900_373000	10.9625	-85.4952	1990-08-01	600	Parataxonomos II, ?
Ethmia linda	INBIOCRI000391930	Guanacaste	Guanacaste	Est. Maritza, 600m, Lado oeste del Volcan Orosi, Prov. Guan, COSTA RICA II curso Parataxonomos, Ago 1990, L- N 326900_373000	10.9625	-85.4952	1990-08-01	600	Parataxonomos II, ?
Ethmia linda	INBIOCRI000391934	Guanacaste	Guanacaste	Est. Maritza, 600m, Lado oeste del Volcan Orosi, Prov. Guan, COSTA RICA II curso Parataxonomos, Ago 1990, L- N 326900_373000	10.9625	-85.4952	1990-08-01	600	Parataxonomos II, ?
Ethmia linda	INBIOCRI000391935	Guanacaste	Guanacaste	Est. Maritza, 600m, Lado oeste del Volcan Orosi, Prov. Guan, COSTA RICA II curso Parataxonomos, Ago 1990, L- N 326900_373000	10.9625	-85.4952	1990-08-01	600	Parataxonomos II, ?
Ethmia linda	INBIOCRI000391941	Guanacaste	Guanacaste	Est. Maritza, 600m, Lado oeste del Volcan Orosi, Prov. Guan, COSTA RICA II curso Parataxonomos, Ago 1990, L- N 326900_373000	10.9625	-85.4952	1990-08-01	600	Parataxonomos II, ?
Ethmia linda	INBIOCRI000391943	Guanacaste	Guanacaste	Est. Maritza, 600m, Lado oeste del Volcan Orosi, Prov. Guan, COSTA RICA II curso Parataxonomos, Ago 1990, L- N 326900_373000	10.9625	-85.4952	1990-08-01	600	Parataxonomos II, ?
Ethmia linda	INBIOCRI000391945	Guanacaste	Guanacaste	Est. Maritza, 600m, Lado oeste del Volcan Orosi, Prov. Guan, COSTA RICA II curso Parataxonomos, Ago 1990, L- N 326900_373000	10.9625	-85.4952	1990-08-01	600	Parataxonomos II, ?
Ethmia linda	INBIOCRI000391948	Guanacaste	Guanacaste	Est. Maritza, 600m, Lado oeste del Volcan Orosi, Prov. Guan, COSTA RICA II curso Parataxonomos, Ago 1990, L- N 326900_373000	10.9625	-85.4952	1990-08-01	600	Parataxonomos II, ?
Ethmia linda	INBIOCRI000391951	Guanacaste	Guanacaste	Est. Maritza, 600m, Lado oeste del Volcan Orosi, Prov. Guan, COSTA RICA II curso Parataxonomos, Ago 1990, L- N 326900_373000	10.9625	-85.4952	1990-08-01	600	Parataxonomos II, ?
Ethmia linda	INBIOCRI000391987	Guanacaste	Guanacaste	Est. Maritza, 600m, Lado oeste del Volcan Orosi, Prov. Guan, COSTA RICA II curso Parataxonomos, Ago 1990, L- N 326900_373000	10.9625	-85.4952	1990-08-01	600	Parataxonomos II, ?
Ethmia linda	INBIOCRI000392021	Guanacaste	Guanacaste	Est. Maritza, 600m, Lado oeste del Volcan Orosi, Prov. Guan, COSTA RICA II curso Parataxonomos, Ago 1990, L- N 326900_373000	10.9625	-85.4952	1990-08-01	600	Parataxonomos II, ?
Ethmia linda	INBIOCRI000392040	Guanacaste	Guanacaste	Est. Maritza, 600m, Lado oeste del Volcan Orosi, Prov. Guan, COSTA RICA II curso Parataxonomos, Ago 1990, L- N 326900_373000	10.9625	-85.4952	1990-08-01	600	Parataxonomos II, ?
Ethmia linda	INBIOCRI000392041	Guanacaste	Guanacaste	Est. Maritza, 600m, Lado oeste del Volcan Orosi, Prov. Guan, COSTA RICA II curso Parataxonomos, Ago 1990, L- N 326900_373000	10.9625	-85.4952	1990-08-01	600	Parataxonomos II, ?
Ethmia linda	INBIOCRI000392055	Guanacaste	Guanacaste	Est. Maritza, 600m, Lado oeste del Volcan Orosi, Prov. Guan, COSTA RICA II curso Parataxonomos, Ago 1990, L- N 326900_373000	10.9625	-85.4952	1990-08-01	600	Parataxonomos II, ?
Ethmia linda	INBIOCRI000392056	Guanacaste	Guanacaste	Est. Maritza, 600m, Lado oeste del Volcan Orosi, Prov. Guan, COSTA RICA II curso Parataxonomos, Ago 1990, L- N 326900_373000	10.9625	-85.4952	1990-08-01	600	Parataxonomos II, ?
Ethmia linda	INBIOCRI000575928	Guanacaste	Guanacaste	Est. Maritza, 600m, Lado oeste del Volcan Orosi, Prov. Guan, COSTA RICA II curso Parataxonomos, Ago 1990, L- N 326900_373000	10.9625	-85.4952	1990-08-01	600	Parataxonomos II, ?
Ethmia linda	INBIOCRI000575931	Guanacaste	Guanacaste	Est. Maritza, 600m, Lado oeste del Volcan Orosi, Prov. Guan, COSTA RICA II curso Parataxonomos, Ago 1990, L- N 326900_373000	10.9625	-85.4952	1990-08-01	600	Parataxonomos II, ?
Ethmia linda	INBIOCRI000575932	Guanacaste	Guanacaste	Est. Maritza, 600m, Lado oeste del Volcan Orosi, Prov. Guan, COSTA RICA II curso Parataxonomos, Ago 1990, L- N 326900_373000	10.9625	-85.4952	1990-08-01	600	Parataxonomos II, ?
Ethmia linda	INBIOCRI000575934	Guanacaste	Guanacaste	Est. Maritza, 600m, Lado oeste del Volcan Orosi, Prov. Guan, COSTA RICA II curso Parataxonomos, Ago 1990, L- N 326900_373000	10.9625	-85.4952	1990-08-01	600	Parataxonomos II, ?
Ethmia linda	INBIOCRI000575939	Guanacaste	Guanacaste	Est. Maritza, 600m, Lado oeste del Volcan Orosi, Prov. Guan, COSTA RICA II curso Parataxonomos, Ago 1990, L- N 326900_373000	10.9625	-85.4952	1990-08-01	600	Parataxonomos II, ?
Ethmia linda	INBIOCRI000575943	Guanacaste	Guanacaste	Est. Maritza, 600m, Lado oeste del Volcan Orosi, Prov. Guan, COSTA RICA II curso Parataxonomos, Ago 1990, L- N 326900_373000	10.9625	-85.4952	1990-08-01	600	Parataxonomos II, ?
Ethmia linda	INBIOCRI000575948	Guanacaste	Guanacaste	Est. Maritza, 600m, Lado oeste del Volcan Orosi, Prov. Guan, COSTA RICA II curso Parataxonomos, Ago 1990, L- N 326900_373000	10.9625	-85.4952	1990-08-01	600	Parataxonomos II, ?
Ethmia linda	INBIOCRI000575951	Guanacaste	Guanacaste	Est. Maritza, 600m, Lado oeste del Volcan Orosi, Prov. Guan, COSTA RICA II curso Parataxonomos, Ago 1990, L- N 326900_373000	10.9625	-85.4952	1990-08-01	600	Parataxonomos II, ?
Ethmia linda	INBIOCRI000575957	Guanacaste	Guanacaste	Est. Maritza, 600m, Lado oeste del Volcan Orosi, Prov. Guan, COSTA RICA II curso Parataxonomos, Ago 1990, L- N 326900_373000	10.9625	-85.4952	1990-08-01	600	Parataxonomos II, ?
Ethmia linda	INBIOCRI000575959	Guanacaste	Guanacaste	Est. Maritza, 600m, Lado oeste del Volcan Orosi, Prov. Guan, COSTA RICA II curso Parataxonomos, Ago 1990, L- N 326900_373000	10.9625	-85.4952	1990-08-01	600	Parataxonomos II, ?
Ethmia linda	INBIOCRI000575962	Guanacaste	Guanacaste	Est. Maritza, 600m, Lado oeste del Volcan Orosi, Prov. Guan, COSTA RICA II curso Parataxonomos, Ago 1990, L- N 326900_373000	10.9625	-85.4952	1990-08-01	600	Parataxonomos II, ?
Ethmia linda	INBIOCRI000575964	Guanacaste	Guanacaste	Est. Maritza, 600m, Lado oeste del Volcan Orosi, Prov. Guan, COSTA RICA II curso Parataxonomos, Ago 1990, L- N 326900_373000	10.9625	-85.4952	1990-08-01	600	Parataxonomos II, ?
Ethmia linda	INBIOCRI000575966	Guanacaste	Guanacaste	Est. Maritza, 600m, Lado oeste del Volcan Orosi, Prov. Guan, COSTA RICA II curso Parataxonomos, Ago 1990, L- N 326900_373000	10.9625	-85.4952	1990-08-01	600	Parataxonomos II, ?
Ethmia linda	INBIOCRI000575967	Guanacaste	Guanacaste	Est. Maritza, 600m, Lado oeste del Volcan Orosi, Prov. Guan, COSTA RICA II curso Parataxonomos, Ago 1990, L- N 326900_373000	10.9625	-85.4952	1990-08-01	600	Parataxonomos II, ?
Ethmia linda	INBIOCRI000575972	Guanacaste	Guanacaste	Est. Maritza, 600m, Lado oeste del Volcan Orosi, Prov. Guan, COSTA RICA II curso Parataxonomos, Ago 1990, L- N 326900_373000	10.9625	-85.4952	1990-08-01	600	Parataxonomos II, ?
Ethmia linda	INBIOCRI000575974	Guanacaste	Guanacaste	Est. Maritza, 600m, Lado oeste del Volcan Orosi, Prov. Guan, COSTA RICA II curso Parataxonomos, Ago 1990, L- N 326900_373000	10.9625	-85.4952	1990-08-01	600	Parataxonomos II, ?
Ethmia linda	INBIOCRI000575975	Guanacaste	Guanacaste	Est. Maritza, 600m, Lado oeste del Volcan Orosi, Prov. Guan, COSTA RICA II curso Parataxonomos, Ago 1990, L- N 326900_373000	10.9625	-85.4952	1990-08-01	600	Parataxonomos II, ?
Ethmia linda	INBIOCRI000575988	Guanacaste	Guanacaste	Est. Maritza, 600m, Lado oeste del Volcan Orosi, Prov. Guan, COSTA RICA II curso Parataxonomos, Ago 1990, L- N 326900_373000	10.9625	-85.4952	1990-08-01	600	Parataxonomos II, ?
Ethmia linda	INBIOCRI000575993	Guanacaste	Guanacaste	Est. Maritza, 600m, Lado oeste del Volcan Orosi, Prov. Guan, COSTA RICA II curso Parataxonomos, Ago 1990, L- N 326900_373000	10.9625	-85.4952	1990-08-01	600	Parataxonomos II, ?
Ethmia linda	INBIOCRI000575994	Guanacaste	Guanacaste	Est. Maritza, 600m, Lado oeste del Volcan Orosi, Prov. Guan, COSTA RICA II curso Parataxonomos, Ago 1990, L- N 326900_373000	10.9625	-85.4952	1990-08-01	600	Parataxonomos II, ?
Ethmia linda	INBIOCRI000576000	Guanacaste	Guanacaste	Est. Maritza, 600m, Lado oeste del Volcan Orosi, Prov. Guan, COSTA RICA II curso Parataxonomos, Ago 1990, L- N 326900_373000	10.9625	-85.4952	1990-08-01	600	Parataxonomos II, ?
Ethmia linda	INBIOCRI000576001	Guanacaste	Guanacaste	Est. Maritza, 600m, Lado oeste del Volcan Orosi, Prov. Guan, COSTA RICA II curso Parataxonomos, Ago 1990, L- N 326900_373000	10.9625	-85.4952	1990-08-01	600	Parataxonomos II, ?
Ethmia linda	INBIOCRI000576007	Guanacaste	Guanacaste	Est. Maritza, 600m, Lado oeste del Volcan Orosi, Prov. Guan, COSTA RICA II curso Parataxonomos, Ago 1990, L- N 326900_373000	10.9625	-85.4952	1990-08-01	600	Parataxonomos II, ?
Ethmia linda	INBIOCRI000576014	Guanacaste	Guanacaste	Est. Maritza, 600m, Lado oeste del Volcan Orosi, Prov. Guan, COSTA RICA II curso Parataxonomos, Ago 1990, L- N 326900_373000	10.9625	-85.4952	1990-08-01	600	Parataxonomos II, ?
Ethmia linda	INBIOCRI000576015	Guanacaste	Guanacaste	Est. Maritza, 600m, Lado oeste del Volcan Orosi, Prov. Guan, COSTA RICA II curso Parataxonomos, Ago 1990, L- N 326900_373000	10.9625	-85.4952	1990-08-01	600	Parataxonomos II, ?
Ethmia linda	INBIOCRI000576021	Guanacaste	Guanacaste	Est. Maritza, 600m, Lado oeste del Volcan Orosi, Prov. Guan, COSTA RICA II curso Parataxonomos, Ago 1990, L- N 326900_373000	10.9625	-85.4952	1990-08-01	600	Parataxonomos II, ?
Ethmia linda	INBIOCRI000576029	Guanacaste	Guanacaste	Est. Maritza, 600m, Lado oeste del Volcan Orosi, Prov. Guan, COSTA RICA II curso Parataxonomos, Ago 1990, L- N 326900_373000	10.9625	-85.4952	1990-08-01	600	Parataxonomos II, ?
Ethmia linda	INBIOCRI000576033	Guanacaste	Guanacaste	Est. Maritza, 600m, Lado oeste del Volcan Orosi, Prov. Guan, COSTA RICA II curso Parataxonomos, Ago 1990, L- N 326900_373000	10.9625	-85.4952	1990-08-01	600	Parataxonomos II, ?
Ethmia linda	INBIOCRI000576034	Guanacaste	Guanacaste	Est. Maritza, 600m, Lado oeste del Volcan Orosi, Prov. Guan, COSTA RICA II curso Parataxonomos, Ago 1990, L- N 326900_373000	10.9625	-85.4952	1990-08-01	600	Parataxonomos II, ?
Ethmia linda	INBIOCRI000576068	Guanacaste	Guanacaste	Est. Maritza, 600m, Lado oeste del Volcan Orosi, Prov. Guan, COSTA RICA II curso Parataxonomos, Ago 1990, L- N 326900_373000	10.9625	-85.4952	1990-08-01	600	Parataxonomos II, ?
Ethmia linda	INBIOCRI000576073	Guanacaste	Guanacaste	Est. Maritza, 600m, Lado oeste del Volcan Orosi, Prov. Guan, COSTA RICA II curso Parataxonomos, Ago 1990, L- N 326900_373000	10.9625	-85.4952	1990-08-01	600	Parataxonomos II, ?
Ethmia linda	INBIOCRI000576104	Guanacaste	Guanacaste	Est. Maritza, 600m, Lado oeste del Volcan Orosi, Prov. Guan, COSTA RICA II curso Parataxonomos, Ago 1990, L- N 326900_373000	10.9625	-85.4952	1990-08-01	600	Parataxonomos II, ?
Ethmia linda	INBIOCRI000576109	Guanacaste	Guanacaste	Est. Maritza, 600m, Lado oeste del Volcan Orosi, Prov. Guan, COSTA RICA II curso Parataxonomos, Ago 1990, L- N 326900_373000	10.9625	-85.4952	1990-08-01	600	Parataxonomos II, ?
Ethmia linda	INBIOCRI000576141	Guanacaste	Guanacaste	Est. Maritza, 600m, Lado oeste del Volcan Orosi, Prov. Guan, COSTA RICA II curso Parataxonomos, Ago 1990, L- N 326900_373000	10.9625	-85.4952	1990-08-01	600	Parataxonomos II, ?
Ethmia linda	INBIOCRI000576191	Guanacaste	Guanacaste	Est. Maritza, 600m, Lado oeste del Volcan Orosi, Prov. Guan, COSTA RICA II curso Parataxonomos, Ago 1990, L- N 326900_373000	10.9625	-85.4952	1990-08-01	600	Parataxonomos II, ?
Ethmia linda	INBIOCRI000576205	Guanacaste	Guanacaste	Est. Maritza, 600m, Lado oeste del Volcan Orosi, Prov. Guan, COSTA RICA II curso Parataxonomos, Ago 1990, L- N 326900_373000	10.9625	-85.4952	1990-08-01	600	Parataxonomos II, ?
Ethmia linda	INBIOCRI000576206	Guanacaste	Guanacaste	Est. Maritza, 600m, Lado oeste del Volcan Orosi, Prov. Guan, COSTA RICA II curso Parataxonomos, Ago 1990, L- N 326900_373000	10.9625	-85.4952	1990-08-01	600	Parataxonomos II, ?
Ethmia linda	INBIOCRI000576207	Guanacaste	Guanacaste	Est. Maritza, 600m, Lado oeste del Volcan Orosi, Prov. Guan, COSTA RICA II curso Parataxonomos, Ago 1990, L- N 326900_373000	10.9625	-85.4952	1990-08-01	600	Parataxonomos II, ?
Ethmia linda	INBIOCRI000667915	Guanacaste	Guanacaste	Est. Maritza, 600m, Lado oeste del Volcan Orosi, Prov. Guan, COSTA RICA II curso Parataxonomos, Ago 1990, L- N 326900_373000	10.9625	-85.4952	1990-08-01	600	Parataxonomos II, ?
Ethmia linda	INBIOCRI000667923	Guanacaste	Guanacaste	Est. Maritza, 600m, Lado oeste del Volcan Orosi, Prov. Guan, COSTA RICA II curso Parataxonomos, Ago 1990, L- N 326900_373000	10.9625	-85.4952	1990-08-01	600	Parataxonomos II, ?
Ethmia linda	INBIOCRI000667979	Guanacaste	Guanacaste	Est. Maritza, 600m, Lado oeste del Volcan Orosi, Prov. Guan, COSTA RICA II curso Parataxonomos, Ago 1990, L- N 326900_373000	10.9625	-85.4952	1990-08-01	600	Parataxonomos II, ?
Ethmia linda	INBIOCRI000667982	Guanacaste	Guanacaste	Est. Maritza, 600m, Lado oeste del Volcan Orosi, Prov. Guan, COSTA RICA II curso Parataxonomos, Ago 1990, L- N 326900_373000	10.9625	-85.4952	1990-08-01	600	Parataxonomos II, ?
Ethmia linda	INBIOCRI000668038	Guanacaste	Guanacaste	Est. Maritza, 600m, Lado oeste del Volcan Orosi, Prov. Guan, COSTA RICA II curso Parataxonomos, Ago 1990, L- N 326900_373000	10.9625	-85.4952	1990-08-01	600	Parataxonomos II, ?
Ethmia linda	INBIOCRI000668063	Guanacaste	Guanacaste	Est. Maritza, 600m, Lado oeste del Volcan Orosi, Prov. Guan, COSTA RICA II curso Parataxonomos, Ago 1990, L- N 326900_373000	10.9625	-85.4952	1990-08-01	600	Parataxonomos II, ?
Ethmia linda	INBIOCRI000668075	Guanacaste	Guanacaste	Est. Maritza, 600m, Lado oeste del Volcan Orosi, Prov. Guan, COSTA RICA II curso Parataxonomos, Ago 1990, L- N 326900_373000	10.9625	-85.4952	1990-08-01	600	Parataxonomos II, ?
Ethmia linda	INBIOCRI000669118	Guanacaste	Guanacaste	Est. Maritza, 600m, Lado oeste del Volcan Orosi, Prov. Guan, COSTA RICA II curso Parataxonomos, Ago 1990, L- N 326900_373000	10.9625	-85.4952	1990-08-01	600	Parataxonomos II, ?
Ethmia linda	INBIOCRI000669150	Guanacaste	Guanacaste	Est. Maritza, 600m, Lado oeste del Volcan Orosi, Prov. Guan, COSTA RICA II curso Parataxonomos, Ago 1990, L- N 326900_373000	10.9625	-85.4952	1990-08-01	600	Parataxonomos II, ?
Ethmia linda	INBIOCRI000669166	Guanacaste	Guanacaste	Est. Maritza, 600m, Lado oeste del Volcan Orosi, Prov. Guan, COSTA RICA II curso Parataxonomos, Ago 1990, L- N 326900_373000	10.9625	-85.4952	1990-08-01	600	Parataxonomos II, ?
Ethmia linda	INBIOCRI000669180	Guanacaste	Guanacaste	Est. Maritza, 600m, Lado oeste del Volcan Orosi, Prov. Guan, COSTA RICA II curso Parataxonomos, Ago 1990, L- N 326900_373000	10.9625	-85.4952	1990-08-01	600	Parataxonomos II, ?
Ethmia linda	INBIOCRI000669276	Guanacaste	Guanacaste	Est. Maritza, 600m, Lado oeste del Volcan Orosi, Prov. Guan, COSTA RICA II curso Parataxonomos, Ago 1990, L- N 326900_373000	10.9625	-85.4952	1990-08-01	600	Parataxonomos II, ?
Ethmia linda	INBIOCRI000673980	Guanacaste	Guanacaste	Est. Maritza, 600m, Lado oeste del Volcan Orosi, Prov. Guan, COSTA RICA II curso Parataxonomos, Ago 1990, L- N 326900_373000	10.9625	-85.4952	1990-08-01	600	Parataxonomos II, ?
Ethmia linda	INBIOCRI000680712	Guanacaste	Guanacaste	Est. Maritza, 600m, Lado oeste del Volcan Orosi, Prov. Guan, COSTA RICA II curso Parataxonomos, Ago 1990, L- N 326900_373000	10.9625	-85.4952	1990-08-01	600	Parataxonomos II, ?
Ethmia linda	INBIOCRI000680719	Guanacaste	Guanacaste	Est. Maritza, 600m, Lado oeste del Volcan Orosi, Prov. Guan, COSTA RICA II curso Parataxonomos, Ago 1990, L- N 326900_373000	10.9625	-85.4952	1990-08-01	600	Parataxonomos II, ?
Ethmia linda	INBIOCRI000680724	Guanacaste	Guanacaste	Est. Maritza, 600m, Lado oeste del Volcan Orosi, Prov. Guan, COSTA RICA II curso Parataxonomos, Ago 1990, L- N 326900_373000	10.9625	-85.4952	1990-08-01	600	Parataxonomos II, ?
Ethmia linda	INBIOCRI000680742	Guanacaste	Guanacaste	Est. Maritza, 600m, Lado oeste del Volcan Orosi, Prov. Guan, COSTA RICA II curso Parataxonomos, Ago 1990, L- N 326900_373000	10.9625	-85.4952	1990-08-01	600	Parataxonomos II, ?
Ethmia linda	INBIOCRI000680745	Guanacaste	Guanacaste	Est. Maritza, 600m, Lado oeste del Volcan Orosi, Prov. Guan, COSTA RICA II curso Parataxonomos, Ago 1990, L- N 326900_373000	10.9625	-85.4952	1990-08-01	600	Parataxonomos II, ?
Ethmia linda	INBIOCRI000680748	Guanacaste	Guanacaste	Est. Maritza, 600m, Lado oeste del Volcan Orosi, Prov. Guan, COSTA RICA II curso Parataxonomos, Ago 1990, L- N 326900_373000	10.9625	-85.4952	1990-08-01	600	Parataxonomos II, ?
Ethmia linda	INBIOCRI000680754	Guanacaste	Guanacaste	Est. Maritza, 600m, Lado oeste del Volcan Orosi, Prov. Guan, COSTA RICA II curso Parataxonomos, Ago 1990, L- N 326900_373000	10.9625	-85.4952	1990-08-01	600	Parataxonomos II, ?
Ethmia linda	INBIOCRI000680756	Guanacaste	Guanacaste	Est. Maritza, 600m, Lado oeste del Volcan Orosi, Prov. Guan, COSTA RICA II curso Parataxonomos, Ago 1990, L- N 326900_373000	10.9625	-85.4952	1990-08-01	600	Parataxonomos II, ?
Ethmia linda	INBIOCRI000680758	Guanacaste	Guanacaste	Est. Maritza, 600m, Lado oeste del Volcan Orosi, Prov. Guan, COSTA RICA II curso Parataxonomos, Ago 1990, L- N 326900_373000	10.9625	-85.4952	1990-08-01	600	Parataxonomos II, ?
Ethmia linda	INBIOCRI000680760	Guanacaste	Guanacaste	Est. Maritza, 600m, Lado oeste del Volcan Orosi, Prov. Guan, COSTA RICA II curso Parataxonomos, Ago 1990, L- N 326900_373000	10.9625	-85.4952	1990-08-01	600	Parataxonomos II, ?
Ethmia linda	INBIOCRI000680766	Guanacaste	Guanacaste	Est. Maritza, 600m, Lado oeste del Volcan Orosi, Prov. Guan, COSTA RICA II curso Parataxonomos, Ago 1990, L- N 326900_373000	10.9625	-85.4952	1990-08-01	600	Parataxonomos II, ?
Ethmia linda	INBIOCRI000680767	Guanacaste	Guanacaste	Est. Maritza, 600m, Lado oeste del Volcan Orosi, Prov. Guan, COSTA RICA II curso Parataxonomos, Ago 1990, L- N 326900_373000	10.9625	-85.4952	1990-08-01	600	Parataxonomos II, ?
Ethmia linda	INBIOCRI000680771	Guanacaste	Guanacaste	Est. Maritza, 600m, Lado oeste del Volcan Orosi, Prov. Guan, COSTA RICA II curso Parataxonomos, Ago 1990, L- N 326900_373000	10.9625	-85.4952	1990-08-01	600	Parataxonomos II, ?
Ethmia linda	INBIOCRI000680776	Guanacaste	Guanacaste	Est. Maritza, 600m, Lado oeste del Volcan Orosi, Prov. Guan, COSTA RICA II curso Parataxonomos, Ago 1990, L- N 326900_373000	10.9625	-85.4952	1990-08-01	600	Parataxonomos II, ?
Ethmia linda	INBIOCRI000391834	Guanacaste	Guanacaste	Est. Maritza, 600m, Lado oeste del Volcan Orosi, Prov. Guan, COSTA RICA II curso Parataxonomos, Ago 1990, L- N 326900_373000	10.9625	-85.4952	1990-08-01	600	Parataxonomos II, ?
Ethmia linda	INBIOCRI000391944	Guanacaste	Guanacaste	Est. Maritza, 600m, Lado oeste del Volcan Orosi, Prov. Guan, COSTA RICA II curso Parataxonomos, Ago 1990, L- N 326900_373000	10.9625	-85.4952	1990-08-01	600	Parataxonomos II, ?
Ethmia linda	INBIOCRI000392037	Guanacaste	Guanacaste	Est. Maritza, 600m, Lado oeste del Volcan Orosi, Prov. Guan, COSTA RICA II curso Parataxonomos, Ago 1990, L- N 326900_373000	10.9625	-85.4952	1990-08-01	600	Parataxonomos II, ?
Ethmia linda	INBIOCRI000575933	Guanacaste	Guanacaste	Est. Maritza, 600m, Lado oeste del Volcan Orosi, Prov. Guan, COSTA RICA II curso Parataxonomos, Ago 1990, L- N 326900_373000	10.9625	-85.4952	1990-08-01	600	Parataxonomos II, ?
Ethmia linda	INBIOCRI000575956	Guanacaste	Guanacaste	Est. Maritza, 600m, Lado oeste del Volcan Orosi, Prov. Guan, COSTA RICA II curso Parataxonomos, Ago 1990, L- N 326900_373000	10.9625	-85.4952	1990-08-01	600	Parataxonomos II, ?
Ethmia linda	INBIOCRI000576057	Guanacaste	Guanacaste	Est. Maritza, 600m, Lado oeste del Volcan Orosi, Prov. Guan, COSTA RICA II curso Parataxonomos, Ago 1990, L- N 326900_373000	10.9625	-85.4952	1990-08-01	600	Parataxonomos II, ?
Ethmia linda	INBIOCRI000668043	Guanacaste	Guanacaste	Est. Maritza, 600m, Lado oeste del Volcan Orosi, Prov. Guan, COSTA RICA II curso Parataxonomos, Ago 1990, L- N 326900_373000	10.9625	-85.4952	1990-08-01	600	Parataxonomos II, ?
Ethmia linda	INBIOCRI000669169	Guanacaste	Guanacaste	Est. Maritza, 600m, Lado oeste del Volcan Orosi, Prov. Guan, COSTA RICA II curso Parataxonomos, Ago 1990, L- N 326900_373000	10.9625	-85.4952	1990-08-01	600	Parataxonomos II, ?
Ethmia linda	INBIOCRI000673988	Guanacaste	Guanacaste	Est. Maritza, 600m, Lado oeste del Volcan Orosi, Prov. Guan, COSTA RICA II curso Parataxonomos, Ago 1990, L- N 326900_373000	10.9625	-85.4952	1990-08-01	600	Parataxonomos II, ?
Ethmia linda	INBIOCRI000680729	Guanacaste	Guanacaste	Est. Maritza, 600m, Lado oeste del Volcan Orosi, Prov. Guan, COSTA RICA II curso Parataxonomos, Ago 1990, L- N 326900_373000	10.9625	-85.4952	1990-08-01	600	Parataxonomos II, ?
Ethmia linda	INBIOCRI000324140	Guanacaste	Guanacaste	Fca. Jenny, 30 km N de Liberia, P. N. Guanacaste, Prov. Guan. COSTA RICA R. Espinoza, Jun 1991, L- N 316200_364400	10.8655	-85.5735	1991-06-01	200	Espinoza, Roberto
Ethmia millerorum	INBIOCRI000639867	Guanacaste	Guanacaste	Est. Cacao, 1000 - 1400m, Lado suroeste del Volcan Cacao, Prov. Guan., COSTA RICA. C. Chaves, 25 set - 11 oct 1990, L- N 323300_375700	10.9301	-85.4704	1990-09-25	1000	Chavez, Carlos
Ethmia millerorum	INBIOCRI002212715	Guanacaste	Guanacaste	Est. Cacao, 2 Km SW del Cerro Cacao, Prov. Guana, COSTA RICA. 1000-1200m. FEB 1995. E. Phillips, L_N_323100_375800 #5448	10.9283	-85.4695	1995-02-01	1100	Phillips, Eugenie
Ethmia millerorum	INBIOCRI002212737	Guanacaste	Guanacaste	Est. Cacao, 2 Km SW del Cerro Cacao, Prov. Guana, COSTA RICA. 1000-1200m. FEB 1995. E. Phillips, L_N_323100_375800 #5448	10.9283	-85.4695	1995-02-01	1100	Phillips, Eugenie
Ethmia millerorum	INBIOCRI002143134	Guanacaste	Guanacaste	Est. Cacao, Prov. Guana, COSTA RICA. 1400m. 13-17 FEB 1995. E. Fletes, L_N_323700_376700 #4766	10.9337	-85.4613	1995-02-13	1100	Fletes, Eida
Ethmia millerorum	INBIOCRI001054752	Guanacaste	Guanacaste	Estac. Mengo, 1100m, SW side Volcan Cacao Guanac, Pr. Costa Rica, Feb 1989 GNP Biodiversity Survey W85 28'10", N10 55'43"	10.9301	-85.4704	1989-02-01	1100	GNP Biodiv. Inv., ?
Ethmia millerorum	INBIOCRI001054759	Guanacaste	Guanacaste	Estac. Mengo, 1100m, SW side Volcan Cacao Guanac, Pr. Costa Rica, Feb 1989 GNP Biodiversity Survey W85 28'10", N10 55'43"	10.9301	-85.4704	1989-02-01	1100	GNP Biodiv. Inv., ?
Ethmia miriamschulmanae	INBIOCRI001900081	Guanacaste	Guanacaste	Est. Murcielago, 8 km SO. de Cuajiniquil, P. N. Guanacaste, Prov. Guana, COSTA RICA. 100 m. 6-23 Jun 1994, C. Cano, L N 320300_347200 # 3030	10.9019	-85.731	1994-06-06	40	Cano, Carolina
Ethmia miriamschulmanae	INBIOCRI000454229	Guanacaste	Guanacaste	Fca. Jenny, 30 km N Liberia, P. N. Guanacaste, Prov. Guan. COSTA RICA E. Araya & R. Espinoza, Oct 1990, L- N 316200_364400	10.8655	-85.5735	1990-10-01	200	Araya, Elda
Ethmia miriamschulmanae	INBIOCRI000498282	Guanacaste	Guanacaste	Fca. Jenny, 30 km N Liberia, P. N. Guanacaste, Prov. Guan. COSTA RICA E. Araya & R. Espinoza, Set 1990, L- N 316200_364400	10.8655	-85.5735	1990-09-01	200	Araya, Elda
Ethmia miriamschulmanae	INBIOCRI000227295	Guanacaste	Guanacaste	Fca. Jenny, 30 km N Liberia, P. N. Guanacaste, Prov. Guan. COSTA RICA E. Araya & R. Espinoza, Set 1990, L- N 316200_364400	10.8655	-85.5735	1990-09-01	200	Araya, Elda
Ethmia miriamschulmanae	INBIOCRI000498286	Guanacaste	Guanacaste	Fca. Jenny, 30 km N Liberia, P. N. Guanacaste, Prov. Guan. COSTA RICA E. Araya & R. Espinoza, Set 1990, L- N 316200_364400	10.8655	-85.5735	1990-09-01	200	Araya, Elda
Ethmia miriamschulmanae	INBIOCRI000498308	Guanacaste	Guanacaste	Fca. Jenny, 30 km N Liberia, P. N. Guanacaste, Prov. Guan. COSTA RICA E. Araya & R. Espinoza, Set 1990, L- N 316200_364400	10.8655	-85.5735	1990-09-01	200	Araya, Elda
Ethmia miriamschulmanae	INBIOCRI000498309	Guanacaste	Guanacaste	Fca. Jenny, 30 km N Liberia, P. N. Guanacaste, Prov. Guan. COSTA RICA E. Araya & R. Espinoza, Set 1990, L- N 316200_364400	10.8655	-85.5735	1990-09-01	200	Araya, Elda
Ethmia miriamschulmanae	INBIOCRI000498355	Guanacaste	Guanacaste	Fca. Jenny, 30 km N Liberia, P. N. Guanacaste, Prov. Guan. COSTA RICA E. Araya & R. Espinoza, Set 1990, L- N 316200_364400	10.8655	-85.5735	1990-09-01	200	Araya, Elda
Ethmia miriamschulmanae	INBIOCRI000498380	Guanacaste	Guanacaste	Fca. Jenny, 30 km N Liberia, P. N. Guanacaste, Prov. Guan. COSTA RICA E. Araya & R. Espinoza, Set 1990, L- N 316200_364400	10.8655	-85.5735	1990-09-01	200	Araya, Elda
Ethmia miriamschulmanae	INBIOCRI002022631	Guanacaste	Guanacaste	Finca Jenny, Prov. Guana, COSTA RICA. 240m. 6-13 SET 1994. E. Araya, Desconocido L_N_363700_317150 #3223	10.8655	-85.5735	1994-09-06	200	Araya, Elda
Ethmia miriamschulmanae	INBIOCRI002022627	Guanacaste	Guanacaste	Finca Jenny, Prov. Guana, COSTA RICA. 240m. 6-13 SET 1994. E. Araya, Desconocido L_N_363700_317150 #3223	10.8655	-85.5735	1994-09-06	200	Araya, Elda
Ethmia miriamschulmanae	INBIOCRI002022630	Guanacaste	Guanacaste	Finca Jenny, Prov. Guana, COSTA RICA. 240m. 6-13 SET 1994. E. Araya, Desconocido L_N_363700_317150 #3223	10.8655	-85.5735	1994-09-06	200	Araya, Elda
Ethmia miriamschulmanae	INBIOCRI002022632	Guanacaste	Guanacaste	Finca Jenny, Prov. Guana, COSTA RICA. 240m. 6-13 SET 1994. E. Araya, Desconocido L_N_363700_317150 #3223	10.8655	-85.5735	1994-09-06	200	Araya, Elda
Ethmia miriamschulmanae	INBIOCRI002022636	Guanacaste	Guanacaste	Finca Jenny, Prov. Guana, COSTA RICA. 240m. 6-13 SET 1994. E. Araya, Desconocido L_N_363700_317150 #3223	10.8655	-85.5735	1994-09-06	200	Araya, Elda
Ethmia miriamschulmanae	INBIOCRI002053015	Guanacaste	Guanacaste	Finca Jenny. 30 Km N. de Liberia, Prov. Guana, COSTA RICA. 240m. 6-10 AGO 1994. E. Araya, Desconocido L_N_363700_317150 #3222	10.8741	-85.58	1994-08-06	240	Araya, Elda
Ethmia miriamschulmanae	INBIOCRI002052990	Guanacaste	Guanacaste	Finca Jenny. 30 Km N. de Liberia, Prov. Guana, COSTA RICA. 240m. 6-10 AGO 1994. E. Araya, Desconocido L_N_363700_317150 #3222	10.8741	-85.58	1994-08-06	240	Araya, Elda
Ethmia miriamschulmanae	INB0004336357	Guanacaste	Guanacaste	La Maritza. Hda. Orosi Gste. Pr. Costa Rica 550m. 2-5 June 1986 W. Hallwachs, D.H. Janzen	10.9589	-85.5025	1986-06-02	550	Janzen, Daniel H.
Ethmia miriamschulmanae	INB0004336359	Guanacaste	Guanacaste	Santa Rosa National Park Guanacaste Prov. COSTA RICA. May 1985 300m, D.H. Janzen & W. Hallwachs	10.8563	-85.6119	1985-05-01	280	Janzen, Daniel H.
Ethmia miriamschulmanae	INB0004336358	Guanacaste	Guanacaste	Santa Rosa National Park Guanacaste Prov.. COSTA RICA. D. H. Janzen 12 Dec 1978-10 Jan 1979.	10.8364	-85.6155	1978-12-12	300	Janzen, Daniel H.
Ethmia miriamschulmanae	INBIOCRI000026254	Guanacaste	Guanacaste	Vicinity Estac. Murcielago, 8 km SW Cuajiniquil, Guanacaste, Prov. COSTA RICA, 100m, Jun 1989 GNP Biodiversity Survey, L N 320300_380200	10.9019	-85.7311	1989-06-01	100	GNP Biodiv. Inv., ?
Ethmia miriamschulmanae	INBIOCRI000026258	Guanacaste	Guanacaste	Vicinity Estac. Murcielago, 8 km SW Cuajiniquil, Guanacaste, Prov. COSTA RICA, 100m, Jun 1989 GNP Biodiversity Survey, L N 320300_380200	10.9019	-85.7311	1989-06-01	100	GNP Biodiv. Inv., ?
Ethmia miriamschulmanae	INBIOCRI000026261	Guanacaste	Guanacaste	Vicinity Estac. Murcielago, 8 km SW Cuajiniquil, Guanacaste, Prov. COSTA RICA, 100m, Jun 1989 GNP Biodiversity Survey, L N 320300_380200	10.9019	-85.7311	1989-06-01	100	GNP Biodiv. Inv., ?
Ethmia miriamschulmanae	INBIOCRI000026257	Guanacaste	Guanacaste	Vicinity Estac. Murcielago, 8 km SW Cuajiniquil, Guanacaste, Prov. COSTA RICA, 100m, Jun 1989 GNP Biodiversity Survey, L N 320300_380200	10.9019	-85.7311	1989-06-01	100	GNP Biodiv. Inv., ?
Ethmia miriamschulmanae	INBIOCRI000026262	Guanacaste	Guanacaste	Vicinity Estac. Murcielago, 8 km SW Cuajiniquil, Guanacaste, Prov. COSTA RICA, 100m, Jun 1989 GNP Biodiversity Survey, L N 320300_380200	10.9019	-85.7311	1989-06-01	100	GNP Biodiv. Inv., ?
Ethmia miriamschulmanae	INBIOCRI000026263	Guanacaste	Guanacaste	Vicinity Estac. Murcielago, 8 km SW Cuajiniquil, Guanacaste, Prov. COSTA RICA, 100m, Jun 1989 GNP Biodiversity Survey, L N 320300_380200	10.9019	-85.7311	1989-06-01	100	GNP Biodiv. Inv., ?
Ethmia miriamschulmanae	INBIOCRI002019864	Guanacaste	Tempisque	P.N. Barra Honda, Prov. Guana, COSTA RICA. 100m. SET 1994. M. Reyes L N 239000,386000 #3213	10.1682	-85.3737	1994-09-01	100	Reyes, Marielos
Ethmia mnesicosma	INB0003154981	Alajuela	Arenal	COSTA RICA. Prov. Alajuela, Upala, Bijagua, P.N. Volcán Tenorio, Albergue Heliconias. 800m. 07-30 OCT 2000.G. Rodríguez. de Luz. L_N_423800_299800 #61776	10.7189	-85.0299	2000-10-07	800	Rodriguez, Gladys
Ethmia mnesicosma	INBIOCRI000475381	Alajuela	Guanacaste	Fca. San Gabriel, 2 km SW Dos Rios, 600m, Prov. Alaj. COSTA RICA I Curso Microlepidop, Jul 1990 L- N 318800_383500	10.8896	-85.3989	1990-07-01	600	I Microlepidopt, ?
Ethmia mnesicosma	INBIOCRI000000197	Alajuela	Guanacaste	Fca. San Gabriel, 2Km SW Dos Rios, Alajuela Prov. COSTA RICA, 600m. May 1989, GNP Biodiv. Survey 318800,383500	10.8896	-85.3989	1989-05-01	600	GNP Biodiv. Inv., ?
Ethmia mnesicosma	INB0004317169	Guanacaste	Guanacaste	COSTA RICA, Prov. Guanacaste, A.C.G, La Cruz, Pque Nal Guanacaste, Estación Maritza. 600m. 14 JUL 1988. M. Scoble. de Luz L_N_326900_373000 #52150	10.9625	-85.4952	1988-07-14	600	Scoble, Malcolm
Ethmia mnesicosma	INB0004317170	Guanacaste	Guanacaste	Derrumbe, Estac. Mengo, 1400 m, W side Volcan Cacao, Guanacaste Prov. COSTA RICA,11 Jul 1988 Janzen & Hallwachs	10.9337	-85.4613	1988-07-11	1100	Janzen, Daniel H.
Ethmia mnesicosma	INBIOCRI000633183	Guanacaste	Guanacaste	Est. Cacao, 1000-1400m, Lado SO Vol. Cacao, P. N. G., Prov. Guan, COSTA RICA, C. Chaves, Ago 1991, L- N 323300_375700	10.9301	-85.4704	1991-08-01	1000	Chavez, Carlos
Ethmia mnesicosma	INBIOCRI000544594	Guanacaste	Guanacaste	Est. Cacao, 1000-1400m, Lado SO Vol. Cacao, P. N. G., Prov. Guan. COSTA RICA, C. Chaves & R. Espinoza, Nov-Dic 1990, L-N 323300_375700	10.9301	-85.4704	1990-11-01	1000	Chavez, Carlos
Ethmia mnesicosma	INBIOCRI001837502	Guanacaste	Guanacaste	Est. Las Pailas, P.N. Rincon de la Vieja, A. C. Guanacaste, Prov. Guana, COSTA RICA. 800 m. 19 Jun-1 Jul 1993, K. E. Taylor, L N 306300_388600 # 2200	10.7768	-85.3519	1993-06-19	800	Taylor, Karla
Ethmia mnesicosma	INBIOCRI000936317	Guanacaste	Guanacaste	Est. Pitilla, 700m, 9km S Sta. Cecilia, P.N. Guanacaste, Prov. Guanacaste, Costa Rica, 22 oct a 2 nov 1992, C. Moraga L-N 330200_380200	10.9926	-85.4295	1992-10-22	700	Moraga, Calixto
Ethmia mnesicosma	INBIOCRI000306906	Guanacaste	Guanacaste	Est. Sta. Rosa, 300m, P. N. Guanacaste, Prov. Guan, COSTA RICA, I Curso Microlepidop., Jul 1990, L- N 313000_359800	10.8364	-85.6155	1990-07-01	300	I Microlepidopt, ?
Ethmia mnesicosma	INBIOCRI001054709	Guanacaste	Guanacaste	Estac. Cacao, 1000-1400m, SW side Volcan Cacao Guanac. Pr. COSTA RICA Mar 1988, GNP Biod. Sur. L- N 323300_375700	10.9301	-85.4704	1988-03-01	1000	GNP Biodiv. Inv., ?
Ethmia mnesicosma	INBIOCRI000141576	Guanacaste	Guanacaste	Estac. Pitilla, 700 m, 9 km S Sta. Cecilia, Guanac. Pr. COSTA RICA, Nov 1989, C. Moraga & P. Rios, L N 330200_380200	10.9926	-85.4295	1989-11-01	700	Moraga, Calixto
Ethmia mnesicosma	INBIOCRI001054690	Guanacaste	Guanacaste	Estac. Pitilla, 700m, 9 km S. Santa Cecilia, Guanac. Pr. COSTA RICA Mar 1989 GNP Biodiversity Survey W85 25'40", N10 59'26"	10.9926	-85.4295	1989-03-01	700	GNP Biodiv. Inv., ?
Ethmia mnesicosma	INBIOCRI001054615	Guanacaste	Guanacaste	Santa Rosa National Park, Guana. Prov. Costa Rica 4-6 July 1979 D. H. Janzen	10.8364	-85.6155	1979-07-04	300	Janzen, Daniel H.
Ethmia mnesicosma	INBIOCRI001400895	Guanacaste	Tempisque	3 km NO de Nacaome, 100m, P. N. Barra Honda, Prov. Guan., COSTA RICA. 3 a 30 may 1993. M. Reyes, L- N 239000_386000	10.1682	-85.3737	1993-05-03	100	Reyes, Marielos
Ethmia mnesicosma	INB0003401231	Guanacaste	Tempisque	COSTA RICA. Prov. Guanacaste, Z.P. Nosara, R.F. Monte Alto, Cerro Romo, 850m, 13 - 18 NOV 2001, H. Mendez, Trampa de Luz. L_N_220700_382545 #65800	10.0026	-85.4046	2001-11-13	850	Mendez, Henry
Ethmia mnesicosma	INB0003545092	Guanacaste	Tempisque	COSTA RICA. Prov. Guanacaste, Z.P. Nosara, Sector el Mirador, 780m, 4 - 10 OCT 2002, H. Mendez, Tp. de Luz, L_N_220750_383450 #71748	10.0031	-85.3964	2002-10-04	780	Mendez, Henry
Ethmia mnesicosma	INB0003554527	Guanacaste	Tempisque	COSTA RICA. Prov. Guanacaste, Z.P. Nosara, Sector el Mirador, 800m, 2 - 8 NOV 2002, H. Mendez, Tp. de Luz, L_N_220750_383450 #72175	10.0031	-85.3964	2002-11-02	800	Mendez, Henry
Ethmia mnesicosma	INB0003521712	Guanacaste	Tempisque	COSTA RICA. Prov. Guanacaste, Z.P. Nosara, Sector Monte Alto, 500m, 8 - 12 JUL 2002, J. Jiménez, Tp. Luz, L_N_221900_382500 #70711	10.0135	-85.4051	2002-07-08	500	Jiménez Esquivel, Jimmy
Ethmia nigritaenia	INBIOCRI002033957	Guanacaste	Guanacaste	Est. Murci?lago, Prov. Guana, COSTA RICA. 80m. 3-19 SET 1994. F. A. Quesada, Desconocido L_N_347200_320300 #3225	10.9019	-85.731	1994-09-03	40	Quesada, Freddy A.
Ethmia nigritaenia	INB0004309606	Guanacaste	Guanacaste	Santa Rosa National Park Guana. Prov. Costa Rica. 29-31 May 1979 D.H. Janzen	10.8364	-85.6155	1979-05-29	300	Janzen, Daniel H.
Ethmia nigritaenia	INB0003886875	Guanacaste	Guanacaste	SSW side Cerro El Hacha 300-400m., Guanacaste Pr. Costa Rica 31 May 1986 DH Janzen & W.Hallwachs	10.9931	-85.5429	1986-05-31	300	Janzen, Daniel H.
Ethmia nigritaenia	INBIOCRI000152883	Guanacaste	Guanacaste	Vicinity Estac. Murcielago 8 km SW Cuajiniquil, Guanacaste Prov. Costa Rica, 100 m, Feb 1989 GNP Biodiversity Survey W85 43 59 N10 54 08	10.9019	-85.731	1989-02-01	40	GNP Biodiv. Inv., ?
Ethmia nigritaenia	INBIOCRI000080160	Guanacaste	Guanacaste	Vicinity Estac. Murcielago 8 km SW Cuajiniquil, Guanacaste Prov. Costa Rica, 100 m, Feb 1989 GNP Biodiversity Survey W85 43 59 N10 54 08	10.9019	-85.731	1989-02-01	40	GNP Biodiv. Inv., ?
Ethmia nigritaenia	INBIOCRI000080174	Guanacaste	Guanacaste	Vicinity Estac. Murcielago 8 km SW Cuajiniquil, Guanacaste Prov. Costa Rica, 100 m, Feb 1989 GNP Biodiversity Survey W85 43 59 N10 54 08	10.9019	-85.731	1989-02-01	40	GNP Biodiv. Inv., ?
Ethmia nigritaenia	INBIOCRI000080176	Guanacaste	Guanacaste	Vicinity Estac. Murcielago 8 km SW Cuajiniquil, Guanacaste Prov. Costa Rica, 100 m, Feb 1989 GNP Biodiversity Survey W85 43 59 N10 54 08	10.9019	-85.731	1989-02-01	40	GNP Biodiv. Inv., ?
Ethmia nigritaenia	INBIOCRI000152937	Guanacaste	Guanacaste	Vicinity Estac. Murcielago 8 km SW Cuajiniquil, Guanacaste Prov. Costa Rica, 100 m, Feb 1989 GNP Biodiversity Survey W85 43 59 N10 54 08	10.9019	-85.731	1989-02-01	40	GNP Biodiv. Inv., ?
Ethmia nigritaenia	INBIOCRI000152942	Guanacaste	Guanacaste	Vicinity Estac. Murcielago 8 km SW Cuajiniquil, Guanacaste Prov. Costa Rica, 100 m, Feb 1989 GNP Biodiversity Survey W85 43 59 N10 54 08	10.9019	-85.731	1989-02-01	40	GNP Biodiv. Inv., ?
Ethmia penthica	INBIOCRI002334563	Guanacaste	Guanacaste	Est. Cacao, Prov. Guana, COSTA RICA. 1100m. 17-18 FEB 1995. E. Alfaro, L_N_323100_375800 #4584	10.9301	-85.4704	1995-02-17	1100	Alfaro, Evelio
Ethmia penthica	INB0004338459	Guanacaste	Guanacaste	Estac. Maritza, 600 m. W side Volcan Orosi Guanac. Pr. COSTA RICA. 17 May 1988. Janzen & Hallwachs W85 29 37", N10 57 39"	10.9625	-85.4952	1988-05-17	600	Janzen, Daniel H.
Ethmia perpulchra	INB0003146797	Alajuela	Arenal	COSTA RICA. Prov. Alajuela, Upala, P.N. Volcán Tenorio, Alb. Heliconias, Mirador, Send. Lag. Danto. 700m. 21-27 FEB 2001. G. Rodríguez. Luces. L_N_422423_298575 #61619	10.7078	-85.0427	2001-02-21	700	Rodriguez, Gladys
Ethmia perpulchra	INB0003146803	Alajuela	Arenal	COSTA RICA. Prov. Alajuela, Upala, P.N. Volcán Tenorio, Alb. Heliconias, Mirador, Send. Lag. Danto. 700m. 21-27 FEB 2001. G. Rodríguez. Luces. L_N_422423_298575 #61619	10.7078	-85.0427	2001-02-21	700	Rodriguez, Gladys
Ethmia perpulchra	INB0003146805	Alajuela	Arenal	COSTA RICA. Prov. Alajuela, Upala, P.N. Volcán Tenorio, Alb. Heliconias, Mirador, Send. Lag. Danto. 700m. 21-27 FEB 2001. G. Rodríguez. Luces. L_N_422423_298575 #61619	10.7078	-85.0427	2001-02-21	700	Rodriguez, Gladys
Ethmia perpulchra	INB0003146806	Alajuela	Arenal	COSTA RICA. Prov. Alajuela, Upala, P.N. Volcán Tenorio, Alb. Heliconias, Mirador, Send. Lag. Danto. 700m. 21-27 FEB 2001. G. Rodríguez. Luces. L_N_422423_298575 #61619	10.7078	-85.0427	2001-02-21	700	Rodriguez, Gladys
Ethmia perpulchra	INB0003146807	Alajuela	Arenal	COSTA RICA. Prov. Alajuela, Upala, P.N. Volcán Tenorio, Alb. Heliconias, Mirador, Send. Lag. Danto. 700m. 21-27 FEB 2001. G. Rodríguez. Luces. L_N_422423_298575 #61619	10.7078	-85.0427	2001-02-21	700	Rodriguez, Gladys
Ethmia perpulchra	INB0003146808	Alajuela	Arenal	COSTA RICA. Prov. Alajuela, Upala, P.N. Volcán Tenorio, Alb. Heliconias, Mirador, Send. Lag. Danto. 700m. 21-27 FEB 2001. G. Rodríguez. Luces. L_N_422423_298575 #61619	10.7078	-85.0427	2001-02-21	700	Rodriguez, Gladys
Ethmia perpulchra	INB0003146809	Alajuela	Arenal	COSTA RICA. Prov. Alajuela, Upala, P.N. Volcán Tenorio, Alb. Heliconias, Mirador, Send. Lag. Danto. 700m. 21-27 FEB 2001. G. Rodríguez. Luces. L_N_422423_298575 #61619	10.7078	-85.0427	2001-02-21	700	Rodriguez, Gladys
Ethmia perpulchra	INB0003146810	Alajuela	Arenal	COSTA RICA. Prov. Alajuela, Upala, P.N. Volcán Tenorio, Alb. Heliconias, Mirador, Send. Lag. Danto. 700m. 21-27 FEB 2001. G. Rodríguez. Luces. L_N_422423_298575 #61619	10.7078	-85.0427	2001-02-21	700	Rodriguez, Gladys
Ethmia perpulchra	INB0003146812	Alajuela	Arenal	COSTA RICA. Prov. Alajuela, Upala, P.N. Volcán Tenorio, Alb. Heliconias, Mirador, Send. Lag. Danto. 700m. 21-27 FEB 2001. G. Rodríguez. Luces. L_N_422423_298575 #61619	10.7078	-85.0427	2001-02-21	700	Rodriguez, Gladys
Ethmia perpulchra	INB0003146813	Alajuela	Arenal	COSTA RICA. Prov. Alajuela, Upala, P.N. Volcán Tenorio, Alb. Heliconias, Mirador, Send. Lag. Danto. 700m. 21-27 FEB 2001. G. Rodríguez. Luces. L_N_422423_298575 #61619	10.7078	-85.0427	2001-02-21	700	Rodriguez, Gladys
Ethmia perpulchra	INB0003146814	Alajuela	Arenal	COSTA RICA. Prov. Alajuela, Upala, P.N. Volcán Tenorio, Alb. Heliconias, Mirador, Send. Lag. Danto. 700m. 21-27 FEB 2001. G. Rodríguez. Luces. L_N_422423_298575 #61619	10.7078	-85.0427	2001-02-21	700	Rodriguez, Gladys
Ethmia perpulchra	INB0003146815	Alajuela	Arenal	COSTA RICA. Prov. Alajuela, Upala, P.N. Volcán Tenorio, Alb. Heliconias, Mirador, Send. Lag. Danto. 700m. 21-27 FEB 2001. G. Rodríguez. Luces. L_N_422423_298575 #61619	10.7078	-85.0427	2001-02-21	700	Rodriguez, Gladys
Ethmia perpulchra	INB0003146816	Alajuela	Arenal	COSTA RICA. Prov. Alajuela, Upala, P.N. Volcán Tenorio, Alb. Heliconias, Mirador, Send. Lag. Danto. 700m. 21-27 FEB 2001. G. Rodríguez. Luces. L_N_422423_298575 #61619	10.7078	-85.0427	2001-02-21	700	Rodriguez, Gladys
Ethmia perpulchra	INB0003146817	Alajuela	Arenal	COSTA RICA. Prov. Alajuela, Upala, P.N. Volcán Tenorio, Alb. Heliconias, Mirador, Send. Lag. Danto. 700m. 21-27 FEB 2001. G. Rodríguez. Luces. L_N_422423_298575 #61619	10.7078	-85.0427	2001-02-21	700	Rodriguez, Gladys
Ethmia perpulchra	INB0003146818	Alajuela	Arenal	COSTA RICA. Prov. Alajuela, Upala, P.N. Volcán Tenorio, Alb. Heliconias, Mirador, Send. Lag. Danto. 700m. 21-27 FEB 2001. G. Rodríguez. Luces. L_N_422423_298575 #61619	10.7078	-85.0427	2001-02-21	700	Rodriguez, Gladys
Ethmia perpulchra	INB0003146819	Alajuela	Arenal	COSTA RICA. Prov. Alajuela, Upala, P.N. Volcán Tenorio, Alb. Heliconias, Mirador, Send. Lag. Danto. 700m. 21-27 FEB 2001. G. Rodríguez. Luces. L_N_422423_298575 #61619	10.7078	-85.0427	2001-02-21	700	Rodriguez, Gladys
Ethmia perpulchra	INB0003146820	Alajuela	Arenal	COSTA RICA. Prov. Alajuela, Upala, P.N. Volcán Tenorio, Alb. Heliconias, Mirador, Send. Lag. Danto. 700m. 21-27 FEB 2001. G. Rodríguez. Luces. L_N_422423_298575 #61619	10.7078	-85.0427	2001-02-21	700	Rodriguez, Gladys
Ethmia perpulchra	INB0003146821	Alajuela	Arenal	COSTA RICA. Prov. Alajuela, Upala, P.N. Volcán Tenorio, Alb. Heliconias, Mirador, Send. Lag. Danto. 700m. 21-27 FEB 2001. G. Rodríguez. Luces. L_N_422423_298575 #61619	10.7078	-85.0427	2001-02-21	700	Rodriguez, Gladys
Ethmia perpulchra	INB0003146822	Alajuela	Arenal	COSTA RICA. Prov. Alajuela, Upala, P.N. Volcán Tenorio, Alb. Heliconias, Mirador, Send. Lag. Danto. 700m. 21-27 FEB 2001. G. Rodríguez. Luces. L_N_422423_298575 #61619	10.7078	-85.0427	2001-02-21	700	Rodriguez, Gladys
Ethmia perpulchra	INB0003146886	Alajuela	Arenal	COSTA RICA. Prov. Alajuela, Upala, P.N. Volcán Tenorio, Alb. Heliconias, Mirador, Send. Lag. Danto. 700m. 21-27 FEB 2001. G. Rodríguez. Luces. L_N_422423_298575 #61619	10.7078	-85.0427	2001-02-21	700	Rodriguez, Gladys
Ethmia perpulchra	INB0003146895	Alajuela	Arenal	COSTA RICA. Prov. Alajuela, Upala, P.N. Volcán Tenorio, Alb. Heliconias, Mirador, Send. Lag. Danto. 700m. 21-27 FEB 2001. G. Rodríguez. Luces. L_N_422423_298575 #61619	10.7078	-85.0427	2001-02-21	700	Rodriguez, Gladys
Ethmia perpulchra	INB0003146896	Alajuela	Arenal	COSTA RICA. Prov. Alajuela, Upala, P.N. Volcán Tenorio, Alb. Heliconias, Mirador, Send. Lag. Danto. 700m. 21-27 FEB 2001. G. Rodríguez. Luces. L_N_422423_298575 #61619	10.7078	-85.0427	2001-02-21	700	Rodriguez, Gladys
Ethmia perpulchra	INB0003146804	Alajuela	Arenal	COSTA RICA. Prov. Alajuela, Upala, P.N. Volcán Tenorio, Alb. Heliconias, Mirador, Send. Lag. Danto. 700m. 21-27 FEB 2001. G. Rodríguez. Luces. L_N_422423_298575 #61619	10.7078	-85.0427	2001-02-21	700	Rodriguez, Gladys
Ethmia perpulchra	INB0003146811	Alajuela	Arenal	COSTA RICA. Prov. Alajuela, Upala, P.N. Volcán Tenorio, Alb. Heliconias, Mirador, Send. Lag. Danto. 700m. 21-27 FEB 2001. G. Rodríguez. Luces. L_N_422423_298575 #61619	10.7078	-85.0427	2001-02-21	700	Rodriguez, Gladys
Ethmia perpulchra	INB0003173742	Alajuela	Arenal	COSTA RICA. Prov. Alajuela, Upala, P.N. Volcán Tenorio, Alb. Heliconias, S. Heliconias. 700m. 20-28 ABR 2001. G. Rodríguez. de Luz. L_N_422600_299100 #62069	10.7125	-85.0409	2001-04-20	700	Rodriguez, Gladys
Ethmia phylacis	INB0004317168	Guanacaste	Guanacaste	Estac. Maritza, 600 m. W side Volcan Orosi Guanac. Pr. COSTA RICA. 17 May 1988. Janzen & Hallwachs W85 29 37", N10 57 39"	10.9625	-85.4952	1988-05-17	600	Janzen, Daniel H.
Ethmia phylacis	INBIOCRI001054618	Guanacaste	Guanacaste	Santa Rosa National Park Guanacaste Prov. COSTA RICA 2-4 May 1980 D.H. Janzen & W.Hallwachs	10.8364	-85.6155	1980-05-02	300	Janzen, Daniel H.
Ethmia phylacis	INB0004317166	Guanacaste	Guanacaste	Santa Rosa National Park Guanacaste Prov. COSTA RICA 7-8 May 1980 DH Janzen & W. Hallwachs	10.8364	-85.6155	1980-05-07	300	Janzen, Daniel H.
Ethmia phylacis	INB0004317167	Guanacaste	Guanacaste	Santa Rosa National Park Guanacaste Prov. COSTA RICA. 9-11 May 1980 DH Janzen & W Hallwachs	10.8364	-85.6155	1980-05-09	300	Janzen, Daniel H.
Ethmia randycurtisi	INBIOCRI001867140	Puntarenas	Arenal	Est. La Casona, R.B. Monteverde, A. C. Arenal, Prov. Punta, COSTA RICA. 1520 m. Ene 1994, N. G. Obando	10.3043	-84.7962	-84.7962		Obando, Norman
Ethmia randycurtisi	INBIOCRI001867141	Puntarenas	Arenal	Est. La Casona, R.B. Monteverde, A. C. Arenal, Prov. Punta, COSTA RICA. 1520 m. Ene 1994, N. G. Obando	10.3043	-84.7962	-84.7962		Obando, Norman
Ethmia randycurtisi	INBIOCRI001992316	Puntarenas	Arenal	Est. La Casona, Prov. Punta, COSTA RICA. 1520m. 3-17 SET 1994. K. L. Martinez	10.298	-84.7925	-84.7925		Martinez, Kattia
Ethmia randycurtisi	INB0003101969	Cartago	La Amistad Pacífico	COSTA RICA, Prov. Cartago, Paraíso, Pque Nal Tapantí, Send La Pava. 1400m. ABR 1999. R. Delgado.	9.74991	-83.782	-83.782		Delgado, Roberto
Ethmia randycurtisi	INB0003141180	Cartago	La Amistad Pacífico	COSTA RICA, Prov. Cartago, Paraíso, P.N. Tapantí Al Costado de Casa Adm. 1200m. NOV 1999. R. Delgado	9.76168	-83.7865	-83.7865		Delgado, Roberto
Ethmia randycurtisi	INB0003141341	Cartago	La Amistad Pacífico	COSTA RICA, Prov. Cartago, Paraíso, P.N. Tapantí, La Represa, del Puente del Río Porras 300m S.E. 1660m. SET 1999. R. Delgado.	9.69521	-83.7812	-83.7812		Delgado, Roberto
Ethmia randycurtisi	INB0003352875	Cartago	La Amistad Pacífico	COSTA RICA. Prov. Cartago, P.N. Tapantí-Mzo de La Muerte, Sect. Represa, Puente del Río Porras 300m SE.1660m, AUG 2001. R. Delgado	9.69521	-83.7812	-83.7812		Delgado, Roberto
Ethmia randyjonesi	INB0003087553	Alajuela	Arenal	COSTA RICA, Prov. Alajuela, A.C.A, San Carlos, Reserva Ftal Arenal, Send Pilón. 650m. NOV 1999. G. Rodriguez. Manual (red, libre) L_N_269200_458050 #56821	10.4427	-84.7165	1999-11-01	650	Rodriguez, Gladys
Ethmia randyjonesi	INB0003142507	Alajuela	Arenal	COSTA RICA, Prov. Alajuela, Upala, Bijagua, Albergue Heliconias. 700m. JUN 2000. G. Rodríguez. de luz. L_N_299800_423800 #56811	10.7189	-85.0299	2000-06-01	700	Rodriguez, Gladys
Ethmia randyjonesi	INB0003146905	Alajuela	Arenal	COSTA RICA. Prov. Alajuela, Upala, P.N. Volcán Tenorio, Alb. Heliconias, Mirador, Send. Lag. Danto. 700m. 21-27 FEB 2001. G. Rodríguez. Luces. L_N_422423_298575 #61619	10.7078	-85.0427	2001-02-21	700	Rodriguez, Gladys
Ethmia randyjonesi	INBIOCRI000014177	Alajuela	Guanacaste	COSTA RICA. Prov. Alajuela, Upala, Dos Ríos, Finca San Gabriel. 600m. JUN 1989. GNP Biodiv. Inv. Manual. L_N_383500_318800 #20	10.8896	-85.3989	1989-06-01	600	GNP Biodiv. Inv., ?
Ethmia randyjonesi	INBIOCRI000015090	Alajuela	Guanacaste	Fca. San Gabriel, 2km SW de Dos Rios, Alajuela Prov. COSTA RICA. 600m, May 1989 GNP Biodiv. Survey L N 318800_383500	10.8896	-85.3989	1989-05-01	600	GNP Biodiv. Inv., ?
Ethmia randyjonesi	INB0004310884	Guanacaste	Guanacaste	4 km. E. Casetilla Rincon Nat. Pk. Gste. Prov. COSTA RICA 6 June 1981 DH Janzen & W. Hallwachs	10.7535	-85.286	1981-06-06	750	Janzen, Daniel H.
Ethmia randyjonesi	INB0004310885	Guanacaste	Guanacaste	4 km. E. Casetilla Rincon Nat. Pk. Gste. Prov. COSTA RICA 6 June 1981 DH Janzen & W. Hallwachs	10.7535	-85.286	1981-06-06	750	Janzen, Daniel H.
Ethmia randyjonesi	INB0004310886	Guanacaste	Guanacaste	4 km. E. Casetilla Rincon Nat. Pk. Gste. Prov. COSTA RICA 6 June 1981 DH Janzen & W. Hallwachs	10.7535	-85.286	1981-06-06	750	Janzen, Daniel H.
Ethmia randyjonesi	INB0004310887	Guanacaste	Guanacaste	4 km. E. Casetilla Rincon Nat. Pk. Gste. Prov. COSTA RICA 6 June 1981 DH Janzen & W. Hallwachs	10.7535	-85.286	1981-06-06	750	Janzen, Daniel H.
Ethmia randyjonesi	INB0004310883	Guanacaste	Guanacaste	4 km. E. Casetilla Rincon Nat. Pk., Gste. Prov. COSTA RICA 22 May 1982, 750m, DH Janzen & W. Hallwachs	10.7679	-85.2888	1982-05-22	700	Janzen, Daniel H.
Ethmia randyjonesi	INB0004310891	Guanacaste	Guanacaste	4 km. E. Casetilla Rincon Nat. Pk., Gste. Prov. COSTA RICA 22 May 1982, 750m, DH Janzen & W. Hallwachs	10.7679	-85.2888	1982-05-22	700	Janzen, Daniel H.
Ethmia randyjonesi	INB0004310892	Guanacaste	Guanacaste	4 km. E. Casetilla Rincon Nat. Pk., Gste. Prov. COSTA RICA 22 May 1982, 750m, DH Janzen & W. Hallwachs	10.7679	-85.2888	1982-05-22	700	Janzen, Daniel H.
Ethmia randyjonesi	INB0004310893	Guanacaste	Guanacaste	4 km. E. Casetilla Rincon Nat. Pk., Gste. Prov. COSTA RICA 22 May 1982, 750m, DH Janzen & W. Hallwachs	10.7679	-85.2888	1982-05-22	700	Janzen, Daniel H.
Ethmia randyjonesi	INB0004310882	Guanacaste	Guanacaste	4 km. E. Casetilla Rincon Nat. Pk., Gste. Prov., COSTA RICA 14 Feb 1983 DH Janzen & W. Hallwachs	10.7679	-85.2888	1983-02-14	700	Janzen, Daniel H.
Ethmia randyjonesi	INB0004310894	Guanacaste	Guanacaste	4 km. E. Casetilla Rincon Nat. Pk., Gste. Prov., COSTA RICA 14 Feb 1983 DH Janzen & W. Hallwachs	10.7679	-85.2888	1983-02-14	700	Janzen, Daniel H.
Ethmia randyjonesi	INB0004310895	Guanacaste	Guanacaste	4 km. E. Casetilla Rincon Nat. Pk., Gste. Prov., COSTA RICA 14 Feb 1983 DH Janzen & W. Hallwachs	10.7679	-85.2888	1983-02-14	700	Janzen, Daniel H.
Ethmia randyjonesi	INB0004310896	Guanacaste	Guanacaste	4 km. E. Casetilla Rincon Nat. Pk., Gste. Prov., COSTA RICA 14 Feb 1983 DH Janzen & W. Hallwachs	10.7679	-85.2888	1983-02-14	700	Janzen, Daniel H.
Ethmia randyjonesi	INB0004310888	Guanacaste	Guanacaste	4 km. E. Casetilla Rincon Nat. Pk.,Gste. Prov.,COSTA RICA 27 Dec 1981 750m DH Janzen & W. Hallwachs	10.7679	-85.2888	1981-12-27	700	Janzen, Daniel H.
Ethmia randyjonesi	INB0004310889	Guanacaste	Guanacaste	4 km. E. Casetilla Rincon Nat. Pk.,Gste. Prov.,COSTA RICA 27 Dec 1981 750m DH Janzen & W. Hallwachs	10.7679	-85.2888	1981-12-27	700	Janzen, Daniel H.
Ethmia randyjonesi	INB0004310890	Guanacaste	Guanacaste	4 km. E. Casetilla Rincon Nat. Pk.,Gste. Prov.,COSTA RICA 27 Dec 1981 750m DH Janzen & W. Hallwachs	10.7679	-85.2888	1981-12-27	700	Janzen, Daniel H.
Ethmia randyjonesi	INBIOCRI002401366	Guanacaste	Guanacaste	COSTA RICA, Prov. Guanacaste, Faldas SW. V. Cacao. 1150-1250m. JUN 1996. I. Villegas, C. Moraga. de Luz L_N_322300_376000 #7647	10.9211	-85.4676	1996-06-01	1150	Villegas, Isidro
Ethmia randyjonesi	INBIOCRI002459025	Guanacaste	Guanacaste	COSTA RICA, Prov. Guanacaste. Hda. Santa Maria. 750m. SET 1996. D. Briceno, A. Solis, E. Araya, F. A. Quesada, C. Moraga. L_N_304700_393300 #8416	10.7625	-85.3089	1996-09-01	750	Briceño, Duvalier
Ethmia randyjonesi	INB0004310898	Guanacaste	Guanacaste	COSTA RICA. Prov. Guanacaste, P.N. Rincón de la Vieja, 4km E. Casetilla, 700m, 11 ABR 1983, D. Janzen, W. Hallwachs, Tp de Luz. L_N_305300_395500 #7982	10.7679	-85.2888	1983-04-11	700	Janzen, Daniel H.
Ethmia randyjonesi	INBIOCRI000660388	Guanacaste	Guanacaste	Est. Cacao, 1000 - 1400m, Lado suroeste del Volcan Cacao, Prov. Guan., COSTA RICA, C. Chaves, Ago 1990, L- N 323300_375700	10.9301	-85.4704	1990-08-01	1000	Chavez, Carlos
Ethmia randyjonesi	INBIOCRI000660394	Guanacaste	Guanacaste	Est. Cacao, 1000 - 1400m, Lado suroeste del Volcan Cacao, Prov. Guan., COSTA RICA, C. Chaves, Ago 1990, L- N 323300_375700	10.9301	-85.4704	1990-08-01	1000	Chavez, Carlos
Ethmia randyjonesi	INBIOCRI000448349	Guanacaste	Guanacaste	Est. Cacao, 1000-1400 m, Lado SO Vol. Cacao, P. N. Guan., Prov. Guanacaste, Costa Rica, C. Cano, 21 a 29 may 1992 L- N 323300_375700	10.9301	-85.4704	1992-05-21	1000	Cano, Carolina
Ethmia randyjonesi	INBIOCRI000448359	Guanacaste	Guanacaste	Est. Cacao, 1000-1400 m, Lado SO Vol. Cacao, P. N. Guan., Prov. Guanacaste, Costa Rica, C. Cano, 21 a 29 may 1992 L- N 323300_375700	10.9301	-85.4704	1992-05-21	1000	Cano, Carolina
Ethmia randyjonesi	INBIOCRI000700551	Guanacaste	Guanacaste	Est. Cacao, 1000-1400m Lado SO Vol. Cacao, P. N. G., Prov. Guan, COSTA RICA, C. Chaves, Abr 1991, L- N 323300_375700	10.9301	-85.4704	1991-04-01	1000	Chavez, Carlos
Ethmia randyjonesi	INBIOCRI000356784	Guanacaste	Guanacaste	Est. Cacao, 1000-1400m, Lado SO Vol. Cacao, P. N. G., Prov. Guan, COSTA RICA, C. Chaves, Set 1991, L- N 323300_375700	10.9301	-85.4704	1991-09-01	1000	Chavez, Carlos
Ethmia randyjonesi	INBIOCRI000356786	Guanacaste	Guanacaste	Est. Cacao, 1000-1400m, Lado SO Vol. Cacao, P. N. G., Prov. Guan, COSTA RICA, C. Chaves, Set 1991, L- N 323300_375700	10.9301	-85.4704	1991-09-01	1000	Chavez, Carlos
Ethmia randyjonesi	INBIOCRI000356848	Guanacaste	Guanacaste	Est. Cacao, 1000-1400m, Lado SO Vol. Cacao, P. N. G., Prov. Guan, COSTA RICA, C. Chaves, Set 1991, L- N 323300_375700	10.9301	-85.4704	1991-09-01	1000	Chavez, Carlos
Ethmia randyjonesi	INBIOCRI000487887	Guanacaste	Guanacaste	Est. Cacao, 1000-1400m, Lado SO Vol. Cacao, P. N. Guan., Prov. Guanacaste, Costa Rica, D. Brenes, 21 a 29 may 1992, L- N 323300_375700	10.9301	-85.4704	1992-05-21	1000	Brenes, Danilo
Ethmia randyjonesi	INBIOCRI000487921	Guanacaste	Guanacaste	Est. Cacao, 1000-1400m, Lado SO Vol. Cacao, P. N. Guan., Prov. Guanacaste, Costa Rica, D. Brenes, 21 a 29 may 1992, L- N 323300_375700	10.9301	-85.4704	1992-05-21	1000	Brenes, Danilo
Ethmia randyjonesi	INBIOCRI000734162	Guanacaste	Guanacaste	Est. Cacao, 1000-1400m, Lado SO Vol. Cacao, P. N. Guan., Prov. Guanacaste, Costa Rica, E. Phillips, 21 a 29 may 1992 L-N 323300_375700	10.9301	-85.4704	1992-05-21	1000	Phillips, Eugenie
Ethmia randyjonesi	INBIOCRI000420147	Guanacaste	Guanacaste	Est. Cacao, 1000-1400m, Lado SO Vol. Cacao, P. N. Guan., Prov. Guanacaste, Costa Rica, M. Ortiz, 21 a 29 may 1992, L- N 323300_375700	10.9301	-85.4704	1992-05-21	1000	Ortiz, Maria
Ethmia randyjonesi	INBIOCRI002205254	Guanacaste	Guanacaste	Est. Cacao, 2 Km. SW de cerro Cacao, Prov. Guana, COSTA RICA. 1100m. 7-18 FEB 1995. A. Azofeifa, L_N_323300_375700 #5283	10.9301	-85.4704	1995-02-07	1100	Azofeifa Zúñiga, Alejandro
Ethmia randyjonesi	INBIOCRI000306199	Guanacaste	Guanacaste	Est. Cacao, Lado SO Vol. Cacao, P. N. Guan., Prov. Guanacaste, Costa Rica, 1000-1400 m. 23 oct - 9 nov 1990, C. Chaves, L N 323300_375700	10.9301	-85.4704	1990-10-23	1100	Chavez, Carlos
Ethmia randyjonesi	INBIOCRI002143126	Guanacaste	Guanacaste	Est. Cacao, Prov. Guana, COSTA RICA. 1400m. 13-17 FEB 1995. E. Fletes, L_N_323700_376700 #4766	10.9337	-85.4613	1995-02-13	1100	Fletes, Eida
Ethmia randyjonesi	INBIOCRI000863165	Guanacaste	Guanacaste	Est. Las Pailas, 800m, P. N. Rincon de la Vieja, Prov. Guanacaste, Costa Rica, 23 set a 12 oct 1992, D. Garcia L- N 306300_388600	10.7768	-85.3519	1992-09-23	800	Garcia, Dunia
Ethmia randyjonesi	INBIOCRI000863170	Guanacaste	Guanacaste	Est. Las Pailas, 800m, P. N. Rincon de la Vieja, Prov. Guanacaste, Costa Rica, 23 set a 12 oct 1992, D. Garcia L- N 306300_388600	10.7768	-85.3519	1992-09-23	800	Garcia, Dunia
Ethmia randyjonesi	INBIOCRI001793582	Guanacaste	Guanacaste	Est. Las Pailas, P.N. Rincon de la Vieja, Prov. Guana, COSTA RICA. 800m. 10-18 Abr 1994, K. Taylor, L N 306300_388600 # 2838	10.7768	-85.3519	1994-04-10	800	Taylor, Karla
Ethmia randyjonesi	INBIOCRI000695143	Guanacaste	Guanacaste	Est. Maritza, 600m, lado O Vol. Orosi, Prov. Guanacaste, Costa Rica, M. Ortiz, 27 feb - 10 mar 1992 L-N 326900_373000	10.9625	-85.4952	1992-02-27	600	Ortiz, Maria
Ethmia randyjonesi	INBIOCRI000693675	Guanacaste	Guanacaste	Est. Maritza, 600m, Lado oeste del Volcan Orosi, Prov. Guan, COSTA RICA II curso Parataxonomos, Ago 1990, L- N 326900_373000	10.9625	-85.4952	1990-08-01	600	Parataxonomos II, ?
Ethmia randyjonesi	INBIOCRI000693678	Guanacaste	Guanacaste	Est. Maritza, 600m, Lado oeste del Volcan Orosi, Prov. Guan, COSTA RICA II curso Parataxonomos, Ago 1990, L- N 326900_373000	10.9625	-85.4952	1990-08-01	600	Parataxonomos II, ?
Ethmia randyjonesi	INBIOCRI000693744	Guanacaste	Guanacaste	Est. Maritza, 600m, Lado oeste del Volcan Orosi, Prov. Guan, COSTA RICA II curso Parataxonomos, Ago 1990, L- N 326900_373000	10.9625	-85.4952	1990-08-01	600	Parataxonomos II, ?
Ethmia randyjonesi	INBIOCRI000180836	Guanacaste	Guanacaste	Est. Maritza,600m, Lado oeste del Volcan Orosi, Prov. Guan, COSTA RICA I Curso Microlepidop., Jul 1990, L- N 326900_373000	10.9625	-85.4952	1990-07-01	600	I Microlepidopt, ?
Ethmia randyjonesi	INBIOCRI001054708	Guanacaste	Guanacaste	Estac. Cacao, 1000-1400m, SW side Volcan Cacao Guanac. Pr. COSTA RICA Mar 1988, GNP Biod. Sur. L- N 323300_375700	10.9301	-85.4704	1988-03-01	1000	GNP Biodiv. Inv., ?
Ethmia randyjonesi	INBIOCRI001054779	Guanacaste	Guanacaste	Estac. Cacao, 1000-1400m, SW side Volcan Cacao Guanac. Pr. COSTA RICA Mar 1988, GNP Biod. Sur. L- N 323300_375700	10.9301	-85.4704	1988-03-01	1000	GNP Biodiv. Inv., ?
Ethmia randyjonesi	INBIOCRI001054790	Guanacaste	Guanacaste	Estac. Cacao, 1000-1400m, SW side Volcan Cacao Guanac. Pr. COSTA RICA Mar 1988, GNP Biod. Sur. L- N 323300_375700	10.9301	-85.4704	1988-03-01	1000	GNP Biodiv. Inv., ?
Ethmia randyjonesi	INBIOCRI000133981	Guanacaste	Guanacaste	Estac. Pitilla, 700m, 9km S. Santa Cecilia, Guanac. Pr. COSTA RICA. Oct 1989, C. Moraga & P. Rios, L- N 330200_380200	10.9926	-85.4295	1989-10-01	700	Moraga, Calixto
Ethmia randyjonesi	INBIOCRI001945045	Guanacaste	Guanacaste	Estacion Cacao, lado suroeste Volcan Cacao, Prov. Guanacaste, Costa Rica, 1000-1400 m. 8-30 Jun 1991, C. Chaves, L N 323300_375700 # 2180	10.9301	-85.4704	1991-06-08	1000	Chavez, Carlos
Ethmia randyjonesi	INB0004310880	Guanacaste	Guanacaste	Finca Biesnan, Colonia Refug. Los Angeles, 11 Km E Quebrada Grande, Guan. Prov. COSTA RICA 500m, 13 JUN 1985, D.H. Janzen & W. Hallwachs	10.8732	-85.451	1985-06-13	500	Janzen, Daniel H.
Ethmia randyjonesi	INB0004310897	Guanacaste	Guanacaste	Finca Biesnan, Colonia Refug. Los Angeles, 11 Km E Quebrada Grande, Guan. Prov. COSTA RICA 500m, 13 JUN 1985, D.H. Janzen & W. Hallwachs	10.8732	-85.451	1985-06-13	500	Janzen, Daniel H.
Ethmia randyjonesi	INB0004310881	Guanacaste	Guanacaste	Rincon Nat. Pk. Guana. Prov. COSTA RICA. 900m Mirador, Ad. 29 Mar 1984 DH Janzen & W. Hallwach	10.7624	-85.3116	1984-03-29	900	Janzen, Daniel H.
Ethmia randyjonesi	INB0004310899	Puntarenas	Arenal	Monteverde Puntarenas Prov. COSTA RICA 1400m 10-11 Dec 1979 DH Janzen	10.3052	-84.8081	1979-12-10	1400	Janzen, Daniel H.
Ethmia randyjonesi	INBIOCRI002469500	San José	La Amistad Pacífico	COSTA RICA, Prov. San Jose, Est. Santa Elena, Las Nubes. 1210m. 13-16 JUL 1996. M. Segura. de Luz L_S_371750_507800 #7887	9.3957	-83.5957	1996-07-13	1210	Segura, Marianella
Ethmia scythropa	INBIOCRI002406174	Alajuela	Arenal	COSTA RICA, Prov. Alajuela, Puesto Quebradon. 300m. JUN 1997. G. Rodriguez. L_N_291000_437000 #48102	10.6396	-84.9091	1997-06-01	300	Rodriguez, Gladys
Ethmia scythropa	INBIOCRI002406249	Alajuela	Arenal	COSTA RICA, Prov. Alajuela, Puesto Quebradon. 300m. JUN 1997. G. Rodriguez. L_N_291000_437000 #48102	10.6396	-84.9091	1997-06-01	300	Rodriguez, Gladys
Ethmia scythropa	INBIOCRI002406250	Alajuela	Arenal	COSTA RICA, Prov. Alajuela, Puesto Quebradon. 300m. JUN 1997. G. Rodriguez. L_N_291000_437000 #48102	10.6396	-84.9091	1997-06-01	300	Rodriguez, Gladys
Ethmia scythropa	INBIOCRI002411290	Alajuela	Arenal	COSTA RICA, Prov. Alajuela, Puesto Quebradon. 300m. OCT 1997. G. Rodriguez. L_N_291000_437000 #48118	10.6396	-84.9091	1997-10-01	300	Rodriguez, Gladys
Ethmia scythropa	INB0003120233	Alajuela	Arenal	COSTA RICA, Prov. Alajuela, Upala, Bijagua, Albergue Heliconias. 700m. FEB 2000. G. Rodríguez. Red mariposera L_N_299800_423800 #56278	10.7189	-85.0299	2000-02-01	700	Rodriguez, Gladys
Ethmia scythropa	INB0003120234	Alajuela	Arenal	COSTA RICA, Prov. Alajuela, Upala, Bijagua, Albergue Heliconias. 700m. FEB 2000. G. Rodríguez. Red mariposera L_N_299800_423800 #56278	10.7189	-85.0299	2000-02-01	700	Rodriguez, Gladys
Ethmia scythropa	INB0003142505	Alajuela	Arenal	COSTA RICA, Prov. Alajuela, Upala, Bijagua, Albergue Heliconias. 700m. JUN 2000. G. Rodríguez. de luz. L_N_299800_423800 #56811	10.7189	-85.0299	2000-06-01	700	Rodriguez, Gladys
Ethmia scythropa	INBIOCRI000475344	Alajuela	Guanacaste	Fca. San Gabriel, 2 km SW Dos Rios, 600m, Prov. Alaj. COSTA RICA I Curso Microlepidop, Jul 1990 L- N 318800_383500	10.8896	-85.3989	1990-07-01	600	I Microlepidopt, ?
Ethmia scythropa	INBIOCRI000475352	Alajuela	Guanacaste	Fca. San Gabriel, 2 km SW Dos Rios, 600m, Prov. Alaj. COSTA RICA I Curso Microlepidop, Jul 1990 L- N 318800_383500	10.8896	-85.3989	1990-07-01	600	I Microlepidopt, ?
Ethmia scythropa	INBIOCRI002209053	Alajuela	Guanacaste	Sect. San Ramon de Dos Rios, Prov. Alaju, COSTA RICA. 620m. 26-30 JUN 1995. F. A. Quesada, L_N_318100_381900 #5314	10.8833	-85.4135	1995-06-26	620	Quesada, Freddy A.
Ethmia scythropa	INBIOCRI002209054	Alajuela	Guanacaste	Sect. San Ramon de Dos Rios, Prov. Alaju, COSTA RICA. 620m. 26-30 JUN 1995. F. A. Quesada, L_N_318100_381900 #5314	10.8833	-85.4135	1995-06-26	620	Quesada, Freddy A.
Ethmia scythropa	INBIOCRI001738697	Alajuela	Guanacaste	Sector San Ramon, Prov. Alaju, COSTA RICA. 620m, 13-28 Mar 1994, D. Garcia, L N 318100_381900 # 2766	10.8833	-85.4135	1994-03-13	620	Garcia, Dunia
Ethmia scythropa	INBIOCRI002460528	Guanacaste	Arenal	COSTA RICA, Prov. Guanacaste, Tierras Morenas ZP Tenorio. Sector Alto Masis 900m. NOV 1996. G. Rodriguez. L_N_288200_427850 #44764	10.6141	-84.9927	1996-11-01	900	Rodriguez, Gladys
Ethmia scythropa	INBIOCRI002115317	Guanacaste	Guanacaste	Antiguo Campo de Aterrizaje, Est. Los Almendros, P. N. Guanacaste, Prov. Guana, COSTA RICA. 300 m. 3-4 Nov 1994, E. E. Lopez, L N 332300_370600 # 3325	11.0113	-85.5174	1994-11-03	300	Lopez, Elba
Ethmia scythropa	INBIOCRI002488164	Guanacaste	Guanacaste	COSTA RICA, Prov. Guanacaste, Hacienda El Oro, 450-500m. JUL 1996. A. Masis, M. M. Chavarria, C. Moraga, P. Rios. de Luz L_N_332600_377400 #45263	11.0632	-85.4169	1996-07-01	450	Masis, Alejandro
Ethmia scythropa	INBIOCRI000077840	Guanacaste	Guanacaste	COSTA RICA. Prov. Guanacaste, La Cruz, P.N. Guanacaste, Est. Pitilla, 9Km S. Santa Cecilia. 700m. SET 1989. C. Moraga, P. Rios. Manual. L_N_380200_330200 #60	10.9926	-85.4295	1989-09-01	700	Moraga, Calixto
Ethmia scythropa	INBIOCRI000577614	Guanacaste	Guanacaste	Est. Cacao, 1000 - 1400m, Lado suroeste del Volcan Cacao, Prov. Guan., COSTA RICA. C. Chaves, 25 set - 11 oct 1990, L- N 323300_375700	10.9301	-85.4704	1990-09-25	1000	Chavez, Carlos
Ethmia scythropa	INBIOCRI000531811	Guanacaste	Guanacaste	Est. Cacao, 1000-1400m, Lado SO Vol. Cacao, P. N. G., Prov. Guan, COSTA RICA, Elfin Rainforest 91, May 1991, L- N 323300_375700	10.9301	-85.4704	1991-05-01	1000	Rainforest 91, ?
Ethmia scythropa	INBIOCRI000613438	Guanacaste	Guanacaste	Est. Cacao, 1000-1400m, Lado SO Vol. Cacao, P. N. G., Prov. Guan, COSTA RICA, F. A. Quesada, Jun 1991, L- N 323300_375700	10.9301	-85.4704	1991-06-01	1100	Quesada, Freddy A.
Ethmia scythropa	INBIOCRI000487899	Guanacaste	Guanacaste	Est. Cacao, 1000-1400m, Lado SO Vol. Cacao, P. N. Guan., Prov. Guanacaste, Costa Rica, D. Brenes, 21 a 29 may 1992, L- N 323300_375700	10.9301	-85.4704	1992-05-21	1000	Brenes, Danilo
Ethmia scythropa	INBIOCRI000734170	Guanacaste	Guanacaste	Est. Cacao, 1000-1400m, Lado SO Vol. Cacao, P. N. Guan., Prov. Guanacaste, Costa Rica, E. Phillips, 21 a 29 may 1992 L-N 323300_375700	10.9301	-85.4704	1992-05-21	1000	Phillips, Eugenie
Ethmia scythropa	INBIOCRI000306198	Guanacaste	Guanacaste	Est. Cacao, Lado SO Vol. Cacao, P. N. Guan., Prov. Guanacaste, Costa Rica, 1000-1400 m. 23 oct - 9 nov 1990, C. Chaves, L N 323300_375700	10.9301	-85.4704	1990-10-23	1100	Chavez, Carlos
Ethmia scythropa	INBIOCRI000306186	Guanacaste	Guanacaste	Est. Cacao, Lado SO Vol. Cacao, P. N. Guan., Prov. Guanacaste, Costa Rica, 1000-1400 m. 23 oct - 9 nov 1990, C. Chaves, L N 323300_375700	10.9301	-85.4704	1990-10-23	1100	Chavez, Carlos
Ethmia scythropa	INBIOCRI000180838	Guanacaste	Guanacaste	Est. Maritza,600m, Lado oeste del Volcan Orosi, Prov. Guan, COSTA RICA I Curso Microlepidop., Jul 1990, L- N 326900_373000	10.9625	-85.4952	1990-07-01	600	I Microlepidopt, ?
Ethmia scythropa	INBIOCRI000617878	Guanacaste	Guanacaste	Est. Pitilla, 700 m, 9 km S Sta. Cecilia, Prov. Guan. COSTA RICA, II curso Parataxon., May 1990, L N 330200_380200	10.9926	-85.4295	1990-05-01	700	Parataxonomos II, ?
Ethmia scythropa	INBIOCRI001354504	Guanacaste	Guanacaste	Est. Pitilla, 700 m, 9 km S. Sta Cecilia, P. N. Guanacaste, Prov. Guan., COSTA RICA. 19 May - 3 Jun 1993, P. Rios. L- N 330200_380200	10.9926	-85.4295	1993-05-19	700	Ríos Castro, Petrona
Ethmia scythropa	INBIOCRI000616516	Guanacaste	Guanacaste	Est. Pitilla, 700m, 9 km S Sta. Cecilia, P. N. Guanacaste, Prov. Guan, COSTA RICA, C. Moraga, Jun 1991, L- N 330200_380200	10.9926	-85.4295	1991-06-01	700	Moraga, Calixto
Ethmia scythropa	INBIOCRI000481263	Guanacaste	Guanacaste	Est. Pitilla, 700m, 9 km S Sta. Cecilia, P. N. Guanacaste, Prov. Guan. COSTA RICA, C. Moraga, Jul 1991, L- N 330200_380200	10.9926	-85.4295	1991-07-01	700	Moraga, Calixto
Ethmia scythropa	INBIOCRI000481266	Guanacaste	Guanacaste	Est. Pitilla, 700m, 9 km S Sta. Cecilia, P. N. Guanacaste, Prov. Guan. COSTA RICA, C. Moraga, Jul 1991, L- N 330200_380200	10.9926	-85.4295	1991-07-01	700	Moraga, Calixto
Ethmia scythropa	INBIOCRI000481267	Guanacaste	Guanacaste	Est. Pitilla, 700m, 9 km S Sta. Cecilia, P. N. Guanacaste, Prov. Guan. COSTA RICA, C. Moraga, Jul 1991, L- N 330200_380200	10.9926	-85.4295	1991-07-01	700	Moraga, Calixto
Ethmia scythropa	INBIOCRI000481264	Guanacaste	Guanacaste	Est. Pitilla, 700m, 9 km S Sta. Cecilia, P. N. Guanacaste, Prov. Guan. COSTA RICA, C. Moraga, Jul 1991, L- N 330200_380200	10.9926	-85.4295	1991-07-01	700	Moraga, Calixto
Ethmia scythropa	INBIOCRI000559083	Guanacaste	Guanacaste	Est. Pitilla, 700m, 9 km S Sta. Cecilia, P. N. Guanacaste, Prov. Guan. COSTA RICA, P. Rios, Ago 1991, L- N 330200_380200	10.9926	-85.4295	1991-08-01	700	Ríos Castro, Petrona
Ethmia scythropa	INBIOCRI000559084	Guanacaste	Guanacaste	Est. Pitilla, 700m, 9 km S Sta. Cecilia, P. N. Guanacaste, Prov. Guan. COSTA RICA, P. Rios, Ago 1991, L- N 330200_380200	10.9926	-85.4295	1991-08-01	700	Ríos Castro, Petrona
Ethmia scythropa	INBIOCRI000650741	Guanacaste	Guanacaste	Est. Pitilla, 700m, 9 km S Sta. Cecilia, P. N. Guanacaste, Prov. Guan. COSTA RICA, P. Rios, Jun 1991, L- N 330200_380200	10.9926	-85.4295	1991-06-01	700	Ríos Castro, Petrona
Ethmia scythropa	INBIOCRI000650740	Guanacaste	Guanacaste	Est. Pitilla, 700m, 9 km S Sta. Cecilia, P. N. Guanacaste, Prov. Guan. COSTA RICA, P. Rios, Jun 1991, L- N 330200_380200	10.9926	-85.4295	1991-06-01	700	Ríos Castro, Petrona
Ethmia scythropa	INBIOCRI001341783	Guanacaste	Guanacaste	Est. Pitilla, 700m, 9 km S Sta. Cecilia, P. N. Guanacaste, Prov. Guan., COSTA RICA. 19 May -3 Jun 1993. C. Moraga, L N 330200_380200	10.9926	-85.4295	1993-05-19	700	Moraga, Calixto
Ethmia scythropa	INBIOCRI000197906	Guanacaste	Guanacaste	Est. Pitilla, 700m, 9 km S Sta. Cecilia, Prov. Guan. COSTA RICA. P. Rios & C. Moraga, Oct 1990, L-N 330200_380200	10.9926	-85.4295	1990-10-01	700	Ríos Castro, Petrona
Ethmia scythropa	INBIOCRI000615514	Guanacaste	Guanacaste	Est. Pitilla, 700m, 9 km S Sta. Cecilia, Prov. Guan. COSTA RICA. P. Rios, Abr 1990, L- N 330200_380200	10.9926	-85.4295	1990-04-01	700	Ríos Castro, Petrona
Ethmia scythropa	INBIOCRI000627717	Guanacaste	Guanacaste	Est. Pitilla, 700m, 9km S Sta. Cecilia, P. N. Guanacaste, Prov. Guan. COSTA RICA C. Moraga, Ago 1991 L-N 330200, 380200	10.9926	-85.4295	1991-08-01	700	Moraga, Calixto
Ethmia scythropa	INBIOCRI000958191	Guanacaste	Guanacaste	Est. Pitilla, 700m, 9km S Sta. Cecilia, P.N. Guanacaste, Prov. Guanacaste, Costa Rica, 22 oct a 8 nov 1992, P. Rios L-N 330200,380200	10.9926	-85.4295	1992-10-22	700	Ríos Castro, Petrona
Ethmia scythropa	INBIOCRI000958192	Guanacaste	Guanacaste	Est. Pitilla, 700m, 9km S Sta. Cecilia, P.N. Guanacaste, Prov. Guanacaste, Costa Rica, 22 oct a 8 nov 1992, P. Rios L-N 330200,380200	10.9926	-85.4295	1992-10-22	700	Ríos Castro, Petrona
Ethmia scythropa	INBIOCRI001673315	Guanacaste	Guanacaste	Est. Pitilla, 9 km S Sta. Cecilia, Prov. Guana, COSTA RICA. 700m. 09-20 nov 1993, P. Rios, L N 330200_380200 # 2467	10.9926	-85.4295	1993-11-09	700	Ríos Castro, Petrona
Ethmia scythropa	INBIOCRI001768399	Guanacaste	Guanacaste	Est. Pitilla, 9 km S Sta. Cecilia, Prov. Guana, COSTA RICA. 700m. Mar 1994, P. Rios, L N 330200_380200 # 2807	10.9926	-85.4295	1994-03-01	700	Ríos Castro, Petrona
Ethmia scythropa	INBIOCRI001884257	Guanacaste	Guanacaste	Est. Pitilla, 9 Km S. Santa Cecilia, P. N. Guanacaste, A. C. Guanacaste, Prov. Guana, COSTA RICA. 700 m. Jun 1994, P. Rios, L N 330200_380200 # 2996	10.9926	-85.4295	1994-06-01	700	Ríos Castro, Petrona
Ethmia scythropa	INBIOCRI001658161	Guanacaste	Guanacaste	Est. Pitilla, 9 km S. Sta Cecilia, Prov. Guana, COSTA RICA. 700m. 6-18 Ago 1993. P. Rios, L N 330200_380200 # 2321	10.9926	-85.4295	1993-08-06	700	Ríos Castro, Petrona
Ethmia scythropa	INBIOCRI001144144	Guanacaste	Guanacaste	Est. Pitilla, 9 km S. Sta. Cecilia, Prov. Guana, COSTA RICA. 700m. Oct 1993, P. Rios, L N 330200_380200 # 2390	10.9926	-85.4295	1993-10-01	700	Ríos Castro, Petrona
Ethmia scythropa	INBIOCRI001144145	Guanacaste	Guanacaste	Est. Pitilla, 9 km S. Sta. Cecilia, Prov. Guana, COSTA RICA. 700m. Oct 1993, P. Rios, L N 330200_380200 # 2390	10.9926	-85.4295	1993-10-01	700	Ríos Castro, Petrona
Ethmia scythropa	INBIOCRI000343340	Guanacaste	Guanacaste	Est. Pitilla, 9km S Sta. Cecilia, P. N. Guanacaste, Prov. Guan, COSTA RICA P. Rios, Jul 1991 L-N 330200,380200	10.9926	-85.4295	1991-07-01	700	Ríos Castro, Petrona
Ethmia scythropa	INBIOCRI000343370	Guanacaste	Guanacaste	Est. Pitilla, 9km S Sta. Cecilia, P. N. Guanacaste, Prov. Guan, COSTA RICA P. Rios, Jul 1991 L-N 330200,380200	10.9926	-85.4295	1991-07-01	700	Ríos Castro, Petrona
Ethmia scythropa	INBIOCRI001054693	Guanacaste	Guanacaste	Estac. Pitilla, 700 m, 9 km S. Santa Cecilia, Guanac., Pr. COSTA RICA, May 1989, GNP Biodiversity Survey, L N 330200_380200	10.9926	-85.4295	1989-05-01	700	GNP Biodiv. Inv., ?
Ethmia scythropa	INBIOCRI001054691	Guanacaste	Guanacaste	Estac. Pitilla, 700 m, 9 km S. Santa Cecilia, Guanac., Pr. COSTA RICA, May 1989, GNP Biodiversity Survey, L N 330200_380200	10.9926	-85.4295	1989-05-01	700	GNP Biodiv. Inv., ?
Ethmia scythropa	INBIOCRI001054694	Guanacaste	Guanacaste	Estac. Pitilla, 700 m, 9 km S. Santa Cecilia, Guanac., Pr. COSTA RICA, May 1989, GNP Biodiversity Survey, L N 330200_380200	10.9926	-85.4295	1989-05-01	700	GNP Biodiv. Inv., ?
Ethmia scythropa	INBIOCRI001054695	Guanacaste	Guanacaste	Estac. Pitilla, 700 m, 9 km S. Santa Cecilia, Guanac., Pr. COSTA RICA, May 1989, GNP Biodiversity Survey, L N 330200_380200	10.9926	-85.4295	1989-05-01	700	GNP Biodiv. Inv., ?
Ethmia scythropa	INBIOCRI001054696	Guanacaste	Guanacaste	Estac. Pitilla, 700 m, 9 km S. Santa Cecilia, Guanac., Pr. COSTA RICA, May 1989, GNP Biodiversity Survey, L N 330200_380200	10.9926	-85.4295	1989-05-01	700	GNP Biodiv. Inv., ?
Ethmia scythropa	INBIOCRI001054697	Guanacaste	Guanacaste	Estac. Pitilla, 700 m, 9 km S. Santa Cecilia, Guanac., Pr. COSTA RICA, May 1989, GNP Biodiversity Survey, L N 330200_380200	10.9926	-85.4295	1989-05-01	700	GNP Biodiv. Inv., ?
Ethmia scythropa	INBIOCRI001054698	Guanacaste	Guanacaste	Estac. Pitilla, 700 m, 9 km S. Santa Cecilia, Guanac., Pr. COSTA RICA, May 1989, GNP Biodiversity Survey, L N 330200_380200	10.9926	-85.4295	1989-05-01	700	GNP Biodiv. Inv., ?
Ethmia scythropa	INBIOCRI001054700	Guanacaste	Guanacaste	Estac. Pitilla, 700 m, 9 km S. Santa Cecilia, Guanac., Pr. COSTA RICA, May 1989, GNP Biodiversity Survey, L N 330200_380200	10.9926	-85.4295	1989-05-01	700	GNP Biodiv. Inv., ?
Ethmia scythropa	INBIOCRI001054701	Guanacaste	Guanacaste	Estac. Pitilla, 700 m, 9 km S. Santa Cecilia, Guanac., Pr. COSTA RICA, May 1989, GNP Biodiversity Survey, L N 330200_380200	10.9926	-85.4295	1989-05-01	700	GNP Biodiv. Inv., ?
Ethmia scythropa	INBIOCRI001054702	Guanacaste	Guanacaste	Estac. Pitilla, 700 m, 9 km S. Santa Cecilia, Guanac., Pr. COSTA RICA, May 1989, GNP Biodiversity Survey, L N 330200_380200	10.9926	-85.4295	1989-05-01	700	GNP Biodiv. Inv., ?
Ethmia scythropa	INBIOCRI001054703	Guanacaste	Guanacaste	Estac. Pitilla, 700 m, 9 km S. Santa Cecilia, Guanac., Pr. COSTA RICA, May 1989, GNP Biodiversity Survey, L N 330200_380200	10.9926	-85.4295	1989-05-01	700	GNP Biodiv. Inv., ?
Ethmia scythropa	INBIOCRI000081316	Guanacaste	Guanacaste	Estac. Pitilla, 700m, 9 km S Santa Cecilia, Guanac. Pr. COSTA RICA, Dic 1989, C. Moraga & P.Rios, L N 330200_380200	10.9926	-85.4295	1989-12-01	700	Moraga, Calixto
Ethmia scythropa	INBIOCRI000205890	Guanacaste	Guanacaste	Estac. Pitilla, 700m, 9 km S Sta. Cecilia, Guanacaste, COSTA RICA, Mar 1990, P. Rios, C. Moraga & R. Blanco, L- N 330200_380200	10.9926	-85.4295	1990-03-01	700	Ríos Castro, Petrona
Ethmia scythropa	INBIOCRI001054692	Guanacaste	Guanacaste	Estac. Pitilla, 700m, 9 km S. Santa Cecilia, Guanac. Pr. COSTA RICA Mar 1989 GNP Biodiversity Survey W85 25'40", N10 59'26"	10.9926	-85.4295	1989-03-01	700	GNP Biodiv. Inv., ?
Ethmia scythropa	INBIOCRI001054699	Guanacaste	Guanacaste	Estac. Pitilla, 700m, 9 km S. Santa Cecilia, Guanac. Pr. COSTA RICA Mar 1989 GNP Biodiversity Survey W85 25'40", N10 59'26"	10.9926	-85.4295	1989-03-01	700	GNP Biodiv. Inv., ?
Ethmia scythropa	INBIOCRI001054704	Guanacaste	Guanacaste	Estac. Pitilla, 700m, 9 km S. Santa Cecilia, Guanac. Pr. COSTA RICA Mar 1989 GNP Biodiversity Survey W85 25'40", N10 59'26"	10.9926	-85.4295	1989-03-01	700	GNP Biodiv. Inv., ?
Ethmia scythropa	INBIOCRI001945054	Guanacaste	Guanacaste	Estacion Cacao, lado suroeste Volcan Cacao, Prov. Guanacaste, Costa Rica, 1000-1400 m. 8-30 Jun 1991, C. Chaves, L N 323300_375700 # 2180	10.9301	-85.4704	1991-06-08	1000	Chavez, Carlos
Ethmia scythropa	INBIOCRI002131698	Guanacaste	Guanacaste	Estacion Pitilla 9 km. S. de Santa Cecilia, Prov. Guana, COSTA RICA. 700m. ENE 1995. C. Moraga, L_N_329950_380450 #4354	10.9904	-85.4272	1995-01-01	700	Moraga, Calixto
Ethmia scythropa	INBIOCRI001955618	Guanacaste	Guanacaste	Estacion Pitilla, 9 km S. Santa Cecilia, P. N. Guanacaste, Prov. Guanacaste, Costa Rica, 700m. 9-14 Jul 1993, Gredy, Diego, Carlos, Estudiantes, L N 330200_380200 # 2319	10.9926	-85.4295	1993-07-09	700	Estud. Sta. Cec, ?
Ethmia scythropa	INBIOCRI002014955	Guanacaste	Guanacaste	Los Almendros, P. N. Guanacaste, Prov. Guana, COSTA RICA. 300 m. 5-12 JUL 1994, E. Lopez, L N 334800_369800 # 3161	11.0343	-85.5275	1994-07-05	280	Lopez, Elba
Ethmia scythropa	INBIOCRI001373481	Limón	Tortuguero	Cerro Tortuguero, 0-120 m, P. N. Tortuguero Prov. Limon, COSTA RICA. Jul 1991, R. Delgado. L-N 285000,588000	10.5848	-83.5292	1991-07-01	1	Delgado, Roberto
Ethmia scythropa	INBIOCRI001373542	Limón	Tortuguero	Cerro Tortuguero, 0-120 m, P. N. Tortuguero Prov. Limon, COSTA RICA. Jul 1991, R. Delgado. L-N 285000,588000	10.5848	-83.5292	1991-07-01	1	Delgado, Roberto
Ethmia scythropa	INBIOCRI000684483	Limón	Tortuguero	Cerro Tortuguero, 0-120m, P. N. Tortuguero, Prov. Limon, Costa Rica, Jun 1992, R. Delgado L- N 285000_588000	10.5848	-83.5292	1992-06-01	1	Delgado, Roberto
Ethmia scythropa	INBIOCRI001372258	Limón	Tortuguero	Cerro Tortuguero, Prov. Limon, Costa Rica, 0-120 m. May 1991, R. Delgado, L N 285000_588000	10.5848	-83.5292	1991-05-01	1	Delgado, Roberto
Ethmia scythropa	INBIOCRI001375451	Limón	Tortuguero	Sector Cerro Cocori, Fca. de E. Rojas, 150 m, Prov. Limon, COSTA RICA, Jul 1991, E. Rojas, L-N 286000,567500	10.5943	-83.7165	1991-07-01	150	Rojas, Elias
Ethmia scythropa	INBIOCRI000598778	Limón	Tortuguero	Sector Cerro Cocori, Fca. de E. Rojas, 150m, Prov. Limon, COSTA RICA, E. Rojas, Set 1991, L- N 286000_567500	10.5943	-83.7165	1991-09-01	150	Rojas, Elias
Ethmia scythropa	INBIOCRI001140848	Limón	Tortuguero	Sector Cerro Cocori, Finca de E. Rojas, Prov. Limon, COSTA RICA, 150m. Set 1993. E. Rojas, L N 286000_567500 # 2347	10.5943	-83.7165	1993-09-01	150	Rojas, Elias
Ethmia scythropa	INBIOCRI001140849	Limón	Tortuguero	Sector Cerro Cocori, Finca de E. Rojas, Prov. Limon, COSTA RICA, 150m. Set 1993. E. Rojas, L N 286000_567500 # 2347	10.5943	-83.7165	1993-09-01	150	Rojas, Elias
Ethmia scythropa	INBIOCRI001135214	Limón	Tortuguero	Sector Cerro Cocori, Finca de E. Rojas, Prov. Limon, COSTA RICA. 150m. Ago 1993, E. Rojas, L N 286000_567500 # 2291	10.5943	-83.7165	1993-08-01	150	Rojas, Elias
Ethmia scythropa	INBIOCRI001135224	Limón	Tortuguero	Sector Cerro Cocori, Finca de E. Rojas, Prov. Limon, COSTA RICA. 150m. Ago 1993, E. Rojas, L N 286000_567500 # 2291	10.5943	-83.7165	1993-08-01	150	Rojas, Elias
Ethmia scythropa	INBIOCRI001995502	Limón	Tortuguero	Sector Cerro Cocori, Finca de E. Rojas, Prov. Limon, COSTA RICA. 150m. SET 1994. E. Rojas, Desconocido L_N_567500_286000 #3218	10.5943	-83.7165	1994-09-01	160	Rojas, Elias
Ethmia scythropa	INBIOCRI001821256	Limón	Tortuguero	Sector Cerro Cocori, Finca de Elias Rojas, A. C. Tortuguero, Prov. Limon, COSTA RICA, 150 m. Jun 1993, E. Rojas, L N 286000_567500 # 2179	10.5943	-83.7165	1993-06-01	150	Rojas, Elias
Ethmia similatella	INB0004336363	Guanacaste	Guanacaste	COSTA RICA. Prov. Guanacaste. Liberia. P.N. Santa Rosa. Area Administrativa. 295m. 31 DEC 1993. R. Moraga. L_N_313122_359459 #105151	10.8375	-85.6186	1993-12-31	295	Moraga, Roster
Ethmia similatella	INBIOCRI002022294	Guanacaste	Guanacaste	Est. Murci?lago, Prov. Guana, COSTA RICA. 80m. 4-18 SET 1994. C. Cano, Desconocido L_N_347200_320300 #3226	10.9019	-85.731	1994-09-04	40	Cano, Carolina
Ethmia similatella	INBIOCRI001714503	Guanacaste	Guanacaste	Est. Murcielago, 8 km suroeste de Cuajiniquil, 100 m, Prov. Guanacaste, Costa Rica, 13 a 28 jun 1992. III curso Parataxon. L N 320300,347200	10.9019	-85.731	1992-06-13	100	Parataxonomos III, ?
Ethmia similatella	INBIOCRI000392780	Guanacaste	Guanacaste	Est. Sta. Rosa, 300m, P. N. Sta. Rosa, Prov. Guanacaste, Costa Rica, 3 a 12 jun 1992, III Curso Parataxon. L- N 313000_359800	10.8364	-85.6155	1992-06-03	300	Parataxonomos III, ?
Ethmia similatella	INBIOCRI001640251	Guanacaste	Guanacaste	Estacion Experimental Horizontes, Prov. Guana, COSTA RICA, 100-150 m. 27 jun-2 jul 1993, C. Moraga, L S 363700_298500 # 2174	10.7055	-85.5793	1993-06-27	100	Moraga, Calixto
Ethmia similatella	INBIOCRI001640284	Guanacaste	Guanacaste	Estacion Experimental Horizontes, Prov. Guana, COSTA RICA, 100-150 m. 27 jun-2 jul 1993, C. Moraga, L S 363700_298500 # 2174	10.7055	-85.5793	1993-06-27	100	Moraga, Calixto
Ethmia similatella	INBIOCRI000533167	Guanacaste	Guanacaste	Playa Naranjo, Sta. Rosa, P. N. Guanacaste Prov. Guan, COSTA RICA E. Alcazar, Dic 1990, L- N 309300_353300	10.8027	-85.6748	1990-12-01	1	Alcazar, Eliden
Ethmia similatella	INBIOCRI000070045	Guanacaste	Guanacaste	Playa Naranjo, Sta. Rosa, P. N. Guanacaste, Prov. Guan, COSTA RICA E. Alcazar, Oct 1990, L- N 309300_353300	10.8027	-85.6748	1990-10-01	1	Alcazar, Eliden
Ethmia similatella	INBIOCRI000026259	Guanacaste	Guanacaste	Vicinity Estac. Murcielago, 8 km SW Cuajiniquil, Guanacaste, Prov. COSTA RICA, 100m, Jun 1989 GNP Biodiversity Survey, L N 320300_380200	10.9019	-85.7311	1989-06-01	100	GNP Biodiv. Inv., ?
Ethmia similatella	INB0003319572	Guanacaste	Tempisque	COSTA RICA. Prov. Guanacaste, Nicoya, P.N. Barra Honda, Sector Barra Honda, 50m, 25-30 DEC 2000. H. Méndez.de Luz. L_N_385400_239180 #62925	10.1698	-85.3791	2000-12-25	50	Mendez, Henry
Ethmia similatella	INBIOCRI000026260	Guanacaste	Tempisque	P. N. Barra Honda, 3 Km NW Nacaome, Guanac. Prov. COSTA RICA. 100 m. Janzen & Hallwachs, 6 Jan 1989	10.152	-85.3572	1989-01-06	100	Janzen, Daniel H.
Ethmia similatella	INBIOCRI000026255	Guanacaste	Tempisque	P. N. Barra Honda, 3 Km NW Nacaome, Guanac. Prov. COSTA RICA. 100 m. Janzen & Hallwachs, 6 Jan 1989	10.152	-85.3572	1989-01-06	100	Janzen, Daniel H.
Ethmia similatella	INBIOCRI000026256	Guanacaste	Tempisque	P. N. Barra Honda, 3 Km NW Nacaome, Guanac. Prov. COSTA RICA. 100 m. Janzen & Hallwachs, 6 Jan 1989	10.152	-85.3572	1989-01-06	100	Janzen, Daniel H.
Ethmia stephenrumseyi	INB0003120235	Alajuela	Arenal	COSTA RICA, Prov. Alajuela, Upala, Bijagua, Albergue Heliconias. 700m. FEB 2000. G. Rodríguez. Red mariposera L_N_299800_423800 #56278	10.7189	-85.0299	2000-02-01	700	Rodriguez, Gladys
Ethmia stephenrumseyi	INB0003120236	Alajuela	Arenal	COSTA RICA, Prov. Alajuela, Upala, Bijagua, Albergue Heliconias. 700m. FEB 2000. G. Rodríguez. Red mariposera L_N_299800_423800 #56278	10.7189	-85.0299	2000-02-01	700	Rodriguez, Gladys
Ethmia stephenrumseyi	INB0004239174	Alajuela	Arenal	COSTA RICA. Prov. Alajuela. San Ramón. Est. Biol. Villa Blanca. 1115m. 23-25 MAY 2009. R. Rojas. Tp. Luz Mercurio. L_N_242482_483371 #97135	10.2014	-84.4851	2009-05-23	1115	Rojas Vásquez, Robert
Ethmia stephenrumseyi	INBIOCRI000015139	Alajuela	Guanacaste	Fca. San Gabriel, 2km SW de Dos Rios, Alajuela Prov. COSTA RICA. 600m, May 1989 GNP Biodiv. Survey L N 318800_383500	10.8896	-85.3989	1989-05-01	600	GNP Biodiv. Inv., ?
Ethmia stephenrumseyi	INB0004078533	Cartago	Cordillera Volcánica Central	COSTA RICA. Prov. Cartago. Turrialba. M.N. Guayabo. Est. Guayabo. 1100-1200m. 7-8 MAY 2007. M. Moraga, J. A. Azofeifa, R. González, E. Navarro. Tp. Luz. L_N_217200_570300 #91200	9.97216	-83.6922	2007-05-07	1100	Moraga, Marcos
Ethmia stephenrumseyi	INBIOCRI002053183	Cartago	Cordillera Volcánica Central	Monumento Nacional Guayabo, Prov. Carta, COSTA RICA. 1100 m. Oct 1994, G. Fonseca, L N 217400_570000 # 3286	9.97398	-83.6949	1994-10-01	1000	Fonseca, Gilberto
Ethmia stephenrumseyi	INB0003702106	Guanacaste	Arenal	COSTA RICA. Prov. Guanacaste, Macizo Miravalles, Estación Cabro Muco, 1100m, 28 MAR - 2 ABR 2003, I. Chacón, Tp. de Luz, L_N_299769_411243 #73250	10.7183	-85.1447	2003-03-28	1100	Chacón, Isidro
Ethmia stephenrumseyi	INB0003702107	Guanacaste	Arenal	COSTA RICA. Prov. Guanacaste, Macizo Miravalles, Estación Cabro Muco, 1100m, 28 MAR - 2 ABR 2003, I. Chacón, Tp. de Luz, L_N_299769_411243 #73250	10.7183	-85.1447	2003-03-28	1100	Chacón, Isidro
Ethmia stephenrumseyi	INBIOCRI000426239	Guanacaste	Guanacaste	Derrumbe, Est. Cacao, lado oeste del V. Cacao, Prov. Guanacaste, Costa Rica, III Curso Parataxon., May 1992, L- N 323700_376700	10.9337	-85.4613	1992-05-01	1100	Parataxonomos III, ?
Ethmia stephenrumseyi	INBIOCRI000151485	Guanacaste	Guanacaste	Derrumbe, Estac. Mengo 1400 m, W side Volcan Cacao. Guanacaste Prov. COSTA RICA, 5 Jun 1988 Janzen & Hallwachs	10.9337	-85.4613	1988-06-05	1100	Janzen, Daniel H.
Ethmia stephenrumseyi	INBIOCRI000639812	Guanacaste	Guanacaste	Est. Cacao, 1000 - 1400m, Lado suroeste del Volcan Cacao, Prov. Guan., COSTA RICA. C. Chaves, 25 set - 11 oct 1990, L- N 323300_375700	10.9301	-85.4704	1990-09-25	1000	Chavez, Carlos
Ethmia stephenrumseyi	INBIOCRI000684316	Guanacaste	Guanacaste	Est. Cacao, 1000-1400 m, Lado SO Vol. Cacao, P. N. Guan., Prov. Guanacaste, Costa Rica, A. Marin 21 a 29 may 1992 L-N 323300_375700	10.9301	-85.4704	1992-05-21	1000	Marin, Ada
Ethmia stephenrumseyi	INBIOCRI000746041	Guanacaste	Guanacaste	Est. Cacao, 1000-1400 m, Lado SO Vol. Cacao, P. N. Guan., Prov. Guanacaste, Costa Rica, M. A. Zumbado, 21 a 29 may 1992, L- N 323300_375700	10.9301	-85.4704	1992-05-21	1000	Zumbado, Manuel Angel
Ethmia stephenrumseyi	INBIOCRI000746042	Guanacaste	Guanacaste	Est. Cacao, 1000-1400 m, Lado SO Vol. Cacao, P. N. Guan., Prov. Guanacaste, Costa Rica, M. A. Zumbado, 21 a 29 may 1992, L- N 323300_375700	10.9301	-85.4704	1992-05-21	1000	Zumbado, Manuel Angel
Ethmia stephenrumseyi	INBIOCRI000661212	Guanacaste	Guanacaste	Est. Cacao, 1000-1400m, Lado SO Vol. Cacao, P. N. G., Prov. Guan, COSTA RICA, C. Chaves, May 1991, L- N 323300_375700	10.9301	-85.4704	1991-05-01	1000	Chavez, Carlos
Ethmia stephenrumseyi	INBIOCRI000661238	Guanacaste	Guanacaste	Est. Cacao, 1000-1400m, Lado SO Vol. Cacao, P. N. G., Prov. Guan, COSTA RICA, C. Chaves, May 1991, L- N 323300_375700	10.9301	-85.4704	1991-05-01	1000	Chavez, Carlos
Ethmia stephenrumseyi	INBIOCRI000661258	Guanacaste	Guanacaste	Est. Cacao, 1000-1400m, Lado SO Vol. Cacao, P. N. G., Prov. Guan, COSTA RICA, C. Chaves, May 1991, L- N 323300_375700	10.9301	-85.4704	1991-05-01	1000	Chavez, Carlos
Ethmia stephenrumseyi	INBIOCRI000515972	Guanacaste	Guanacaste	Est. Cacao, 1000-1400m, Lado SO Vol. Cacao, P. N. G., Prov. Guan, COSTA RICA, Elfin Rainforest 91, May 1991, L- N 323300_375700	10.9301	-85.4704	1991-05-01	1000	Rainforest 91, ?
Ethmia stephenrumseyi	INBIOCRI000515985	Guanacaste	Guanacaste	Est. Cacao, 1000-1400m, Lado SO Vol. Cacao, P. N. G., Prov. Guan, COSTA RICA, Elfin Rainforest 91, May 1991, L- N 323300_375700	10.9301	-85.4704	1991-05-01	1000	Rainforest 91, ?
Ethmia stephenrumseyi	INBIOCRI000515987	Guanacaste	Guanacaste	Est. Cacao, 1000-1400m, Lado SO Vol. Cacao, P. N. G., Prov. Guan, COSTA RICA, Elfin Rainforest 91, May 1991, L- N 323300_375700	10.9301	-85.4704	1991-05-01	1000	Rainforest 91, ?
Ethmia stephenrumseyi	INBIOCRI000515998	Guanacaste	Guanacaste	Est. Cacao, 1000-1400m, Lado SO Vol. Cacao, P. N. G., Prov. Guan, COSTA RICA, Elfin Rainforest 91, May 1991, L- N 323300_375700	10.9301	-85.4704	1991-05-01	1000	Rainforest 91, ?
Ethmia stephenrumseyi	INBIOCRI000516001	Guanacaste	Guanacaste	Est. Cacao, 1000-1400m, Lado SO Vol. Cacao, P. N. G., Prov. Guan, COSTA RICA, Elfin Rainforest 91, May 1991, L- N 323300_375700	10.9301	-85.4704	1991-05-01	1000	Rainforest 91, ?
Ethmia stephenrumseyi	INBIOCRI000516003	Guanacaste	Guanacaste	Est. Cacao, 1000-1400m, Lado SO Vol. Cacao, P. N. G., Prov. Guan, COSTA RICA, Elfin Rainforest 91, May 1991, L- N 323300_375700	10.9301	-85.4704	1991-05-01	1000	Rainforest 91, ?
Ethmia stephenrumseyi	INBIOCRI000516005	Guanacaste	Guanacaste	Est. Cacao, 1000-1400m, Lado SO Vol. Cacao, P. N. G., Prov. Guan, COSTA RICA, Elfin Rainforest 91, May 1991, L- N 323300_375700	10.9301	-85.4704	1991-05-01	1000	Rainforest 91, ?
Ethmia stephenrumseyi	INBIOCRI000516006	Guanacaste	Guanacaste	Est. Cacao, 1000-1400m, Lado SO Vol. Cacao, P. N. G., Prov. Guan, COSTA RICA, Elfin Rainforest 91, May 1991, L- N 323300_375700	10.9301	-85.4704	1991-05-01	1000	Rainforest 91, ?
Ethmia stephenrumseyi	INBIOCRI000516010	Guanacaste	Guanacaste	Est. Cacao, 1000-1400m, Lado SO Vol. Cacao, P. N. G., Prov. Guan, COSTA RICA, Elfin Rainforest 91, May 1991, L- N 323300_375700	10.9301	-85.4704	1991-05-01	1000	Rainforest 91, ?
Ethmia stephenrumseyi	INBIOCRI000516011	Guanacaste	Guanacaste	Est. Cacao, 1000-1400m, Lado SO Vol. Cacao, P. N. G., Prov. Guan, COSTA RICA, Elfin Rainforest 91, May 1991, L- N 323300_375700	10.9301	-85.4704	1991-05-01	1000	Rainforest 91, ?
Ethmia stephenrumseyi	INBIOCRI000516012	Guanacaste	Guanacaste	Est. Cacao, 1000-1400m, Lado SO Vol. Cacao, P. N. G., Prov. Guan, COSTA RICA, Elfin Rainforest 91, May 1991, L- N 323300_375700	10.9301	-85.4704	1991-05-01	1000	Rainforest 91, ?
Ethmia stephenrumseyi	INBIOCRI000516013	Guanacaste	Guanacaste	Est. Cacao, 1000-1400m, Lado SO Vol. Cacao, P. N. G., Prov. Guan, COSTA RICA, Elfin Rainforest 91, May 1991, L- N 323300_375700	10.9301	-85.4704	1991-05-01	1000	Rainforest 91, ?
Ethmia stephenrumseyi	INBIOCRI000516017	Guanacaste	Guanacaste	Est. Cacao, 1000-1400m, Lado SO Vol. Cacao, P. N. G., Prov. Guan, COSTA RICA, Elfin Rainforest 91, May 1991, L- N 323300_375700	10.9301	-85.4704	1991-05-01	1000	Rainforest 91, ?
Ethmia stephenrumseyi	INBIOCRI000531774	Guanacaste	Guanacaste	Est. Cacao, 1000-1400m, Lado SO Vol. Cacao, P. N. G., Prov. Guan, COSTA RICA, Elfin Rainforest 91, May 1991, L- N 323300_375700	10.9301	-85.4704	1991-05-01	1000	Rainforest 91, ?
Ethmia stephenrumseyi	INBIOCRI000531775	Guanacaste	Guanacaste	Est. Cacao, 1000-1400m, Lado SO Vol. Cacao, P. N. G., Prov. Guan, COSTA RICA, Elfin Rainforest 91, May 1991, L- N 323300_375700	10.9301	-85.4704	1991-05-01	1000	Rainforest 91, ?
Ethmia stephenrumseyi	INBIOCRI000543219	Guanacaste	Guanacaste	Est. Cacao, 1000-1400m, Lado SO Vol. Cacao, P. N. G., Prov. Guan, COSTA RICA, Elfin Rainforest 91, May 1991, L- N 323300_375700	10.9301	-85.4704	1991-05-01	1000	Rainforest 91, ?
Ethmia stephenrumseyi	INBIOCRI000543220	Guanacaste	Guanacaste	Est. Cacao, 1000-1400m, Lado SO Vol. Cacao, P. N. G., Prov. Guan, COSTA RICA, Elfin Rainforest 91, May 1991, L- N 323300_375700	10.9301	-85.4704	1991-05-01	1000	Rainforest 91, ?
Ethmia stephenrumseyi	INBIOCRI000543234	Guanacaste	Guanacaste	Est. Cacao, 1000-1400m, Lado SO Vol. Cacao, P. N. G., Prov. Guan, COSTA RICA, Elfin Rainforest 91, May 1991, L- N 323300_375700	10.9301	-85.4704	1991-05-01	1000	Rainforest 91, ?
Ethmia stephenrumseyi	INBIOCRI000543238	Guanacaste	Guanacaste	Est. Cacao, 1000-1400m, Lado SO Vol. Cacao, P. N. G., Prov. Guan, COSTA RICA, Elfin Rainforest 91, May 1991, L- N 323300_375700	10.9301	-85.4704	1991-05-01	1000	Rainforest 91, ?
Ethmia stephenrumseyi	INBIOCRI000543255	Guanacaste	Guanacaste	Est. Cacao, 1000-1400m, Lado SO Vol. Cacao, P. N. G., Prov. Guan, COSTA RICA, Elfin Rainforest 91, May 1991, L- N 323300_375700	10.9301	-85.4704	1991-05-01	1000	Rainforest 91, ?
Ethmia stephenrumseyi	INBIOCRI000543299	Guanacaste	Guanacaste	Est. Cacao, 1000-1400m, Lado SO Vol. Cacao, P. N. G., Prov. Guan, COSTA RICA, Elfin Rainforest 91, May 1991, L- N 323300_375700	10.9301	-85.4704	1991-05-01	1000	Rainforest 91, ?
Ethmia stephenrumseyi	INBIOCRI000543306	Guanacaste	Guanacaste	Est. Cacao, 1000-1400m, Lado SO Vol. Cacao, P. N. G., Prov. Guan, COSTA RICA, Elfin Rainforest 91, May 1991, L- N 323300_375700	10.9301	-85.4704	1991-05-01	1000	Rainforest 91, ?
Ethmia stephenrumseyi	INBIOCRI000543309	Guanacaste	Guanacaste	Est. Cacao, 1000-1400m, Lado SO Vol. Cacao, P. N. G., Prov. Guan, COSTA RICA, Elfin Rainforest 91, May 1991, L- N 323300_375700	10.9301	-85.4704	1991-05-01	1000	Rainforest 91, ?
Ethmia stephenrumseyi	INBIOCRI000543311	Guanacaste	Guanacaste	Est. Cacao, 1000-1400m, Lado SO Vol. Cacao, P. N. G., Prov. Guan, COSTA RICA, Elfin Rainforest 91, May 1991, L- N 323300_375700	10.9301	-85.4704	1991-05-01	1000	Rainforest 91, ?
Ethmia stephenrumseyi	INBIOCRI000543312	Guanacaste	Guanacaste	Est. Cacao, 1000-1400m, Lado SO Vol. Cacao, P. N. G., Prov. Guan, COSTA RICA, Elfin Rainforest 91, May 1991, L- N 323300_375700	10.9301	-85.4704	1991-05-01	1000	Rainforest 91, ?
Ethmia stephenrumseyi	INBIOCRI000543313	Guanacaste	Guanacaste	Est. Cacao, 1000-1400m, Lado SO Vol. Cacao, P. N. G., Prov. Guan, COSTA RICA, Elfin Rainforest 91, May 1991, L- N 323300_375700	10.9301	-85.4704	1991-05-01	1000	Rainforest 91, ?
Ethmia stephenrumseyi	INBIOCRI000543315	Guanacaste	Guanacaste	Est. Cacao, 1000-1400m, Lado SO Vol. Cacao, P. N. G., Prov. Guan, COSTA RICA, Elfin Rainforest 91, May 1991, L- N 323300_375700	10.9301	-85.4704	1991-05-01	1000	Rainforest 91, ?
Ethmia stephenrumseyi	INBIOCRI000543319	Guanacaste	Guanacaste	Est. Cacao, 1000-1400m, Lado SO Vol. Cacao, P. N. G., Prov. Guan, COSTA RICA, Elfin Rainforest 91, May 1991, L- N 323300_375700	10.9301	-85.4704	1991-05-01	1000	Rainforest 91, ?
Ethmia stephenrumseyi	INBIOCRI000543344	Guanacaste	Guanacaste	Est. Cacao, 1000-1400m, Lado SO Vol. Cacao, P. N. G., Prov. Guan, COSTA RICA, Elfin Rainforest 91, May 1991, L- N 323300_375700	10.9301	-85.4704	1991-05-01	1000	Rainforest 91, ?
Ethmia stephenrumseyi	INBIOCRI000543359	Guanacaste	Guanacaste	Est. Cacao, 1000-1400m, Lado SO Vol. Cacao, P. N. G., Prov. Guan, COSTA RICA, Elfin Rainforest 91, May 1991, L- N 323300_375700	10.9301	-85.4704	1991-05-01	1000	Rainforest 91, ?
Ethmia stephenrumseyi	INBIOCRI000543360	Guanacaste	Guanacaste	Est. Cacao, 1000-1400m, Lado SO Vol. Cacao, P. N. G., Prov. Guan, COSTA RICA, Elfin Rainforest 91, May 1991, L- N 323300_375700	10.9301	-85.4704	1991-05-01	1000	Rainforest 91, ?
Ethmia stephenrumseyi	INBIOCRI000543362	Guanacaste	Guanacaste	Est. Cacao, 1000-1400m, Lado SO Vol. Cacao, P. N. G., Prov. Guan, COSTA RICA, Elfin Rainforest 91, May 1991, L- N 323300_375700	10.9301	-85.4704	1991-05-01	1000	Rainforest 91, ?
Ethmia stephenrumseyi	INBIOCRI000543363	Guanacaste	Guanacaste	Est. Cacao, 1000-1400m, Lado SO Vol. Cacao, P. N. G., Prov. Guan, COSTA RICA, Elfin Rainforest 91, May 1991, L- N 323300_375700	10.9301	-85.4704	1991-05-01	1000	Rainforest 91, ?
Ethmia stephenrumseyi	INBIOCRI000543364	Guanacaste	Guanacaste	Est. Cacao, 1000-1400m, Lado SO Vol. Cacao, P. N. G., Prov. Guan, COSTA RICA, Elfin Rainforest 91, May 1991, L- N 323300_375700	10.9301	-85.4704	1991-05-01	1000	Rainforest 91, ?
Ethmia stephenrumseyi	INBIOCRI000543365	Guanacaste	Guanacaste	Est. Cacao, 1000-1400m, Lado SO Vol. Cacao, P. N. G., Prov. Guan, COSTA RICA, Elfin Rainforest 91, May 1991, L- N 323300_375700	10.9301	-85.4704	1991-05-01	1000	Rainforest 91, ?
Ethmia stephenrumseyi	INBIOCRI000543366	Guanacaste	Guanacaste	Est. Cacao, 1000-1400m, Lado SO Vol. Cacao, P. N. G., Prov. Guan, COSTA RICA, Elfin Rainforest 91, May 1991, L- N 323300_375700	10.9301	-85.4704	1991-05-01	1000	Rainforest 91, ?
Ethmia stephenrumseyi	INBIOCRI000515988	Guanacaste	Guanacaste	Est. Cacao, 1000-1400m, Lado SO Vol. Cacao, P. N. G., Prov. Guan, COSTA RICA, Elfin Rainforest 91, May 1991, L- N 323300_375700	10.9301	-85.4704	1991-05-01	1000	Rainforest 91, ?
Ethmia stephenrumseyi	INBIOCRI000515992	Guanacaste	Guanacaste	Est. Cacao, 1000-1400m, Lado SO Vol. Cacao, P. N. G., Prov. Guan, COSTA RICA, Elfin Rainforest 91, May 1991, L- N 323300_375700	10.9301	-85.4704	1991-05-01	1000	Rainforest 91, ?
Ethmia stephenrumseyi	INBIOCRI000516007	Guanacaste	Guanacaste	Est. Cacao, 1000-1400m, Lado SO Vol. Cacao, P. N. G., Prov. Guan, COSTA RICA, Elfin Rainforest 91, May 1991, L- N 323300_375700	10.9301	-85.4704	1991-05-01	1000	Rainforest 91, ?
Ethmia stephenrumseyi	INBIOCRI000516009	Guanacaste	Guanacaste	Est. Cacao, 1000-1400m, Lado SO Vol. Cacao, P. N. G., Prov. Guan, COSTA RICA, Elfin Rainforest 91, May 1991, L- N 323300_375700	10.9301	-85.4704	1991-05-01	1000	Rainforest 91, ?
Ethmia stephenrumseyi	INBIOCRI000516015	Guanacaste	Guanacaste	Est. Cacao, 1000-1400m, Lado SO Vol. Cacao, P. N. G., Prov. Guan, COSTA RICA, Elfin Rainforest 91, May 1991, L- N 323300_375700	10.9301	-85.4704	1991-05-01	1000	Rainforest 91, ?
Ethmia stephenrumseyi	INBIOCRI000531776	Guanacaste	Guanacaste	Est. Cacao, 1000-1400m, Lado SO Vol. Cacao, P. N. G., Prov. Guan, COSTA RICA, Elfin Rainforest 91, May 1991, L- N 323300_375700	10.9301	-85.4704	1991-05-01	1000	Rainforest 91, ?
Ethmia stephenrumseyi	INBIOCRI000543240	Guanacaste	Guanacaste	Est. Cacao, 1000-1400m, Lado SO Vol. Cacao, P. N. G., Prov. Guan, COSTA RICA, Elfin Rainforest 91, May 1991, L- N 323300_375700	10.9301	-85.4704	1991-05-01	1000	Rainforest 91, ?
Ethmia stephenrumseyi	INBIOCRI000543307	Guanacaste	Guanacaste	Est. Cacao, 1000-1400m, Lado SO Vol. Cacao, P. N. G., Prov. Guan, COSTA RICA, Elfin Rainforest 91, May 1991, L- N 323300_375700	10.9301	-85.4704	1991-05-01	1000	Rainforest 91, ?
Ethmia stephenrumseyi	INBIOCRI000543316	Guanacaste	Guanacaste	Est. Cacao, 1000-1400m, Lado SO Vol. Cacao, P. N. G., Prov. Guan, COSTA RICA, Elfin Rainforest 91, May 1991, L- N 323300_375700	10.9301	-85.4704	1991-05-01	1000	Rainforest 91, ?
Ethmia stephenrumseyi	INBIOCRI000543361	Guanacaste	Guanacaste	Est. Cacao, 1000-1400m, Lado SO Vol. Cacao, P. N. G., Prov. Guan, COSTA RICA, Elfin Rainforest 91, May 1991, L- N 323300_375700	10.9301	-85.4704	1991-05-01	1000	Rainforest 91, ?
Ethmia stephenrumseyi	INBIOCRI000359551	Guanacaste	Guanacaste	Est. Cacao, 1000-1400m, Lado SO Vol. Cacao, P. N. G., Prov. Guan, COSTA RICA, M. Araya, Jul 1991, L- N 323300_375700	10.9301	-85.4704	1991-07-01	1000	Araya, M.
Ethmia stephenrumseyi	INBIOCRI000544543	Guanacaste	Guanacaste	Est. Cacao, 1000-1400m, Lado SO Vol. Cacao, P. N. G., Prov. Guan. COSTA RICA, C. Chaves & R. Espinoza, Nov-Dic 1990, L-N 323300_375700	10.9301	-85.4704	1990-11-01	1000	Chavez, Carlos
Ethmia stephenrumseyi	INBIOCRI000544704	Guanacaste	Guanacaste	Est. Cacao, 1000-1400m, Lado SO Vol. Cacao, P. N. G., Prov. Guan. COSTA RICA, C. Chaves & R. Espinoza, Nov-Dic 1990, L-N 323300_375700	10.9301	-85.4704	1990-11-01	1000	Chavez, Carlos
Ethmia stephenrumseyi	INBIOCRI000416661	Guanacaste	Guanacaste	Est. Cacao, 1000-1400m, Lado SO Vol. Cacao, P. N. Guan., Prov. Guanacaste, Costa Rica, A. Gutierrez, 21 a 29 may 1992, L- N 323300_375700	10.9301	-85.4704	1992-05-21	1000	Gutiérrez, Ana
Ethmia stephenrumseyi	INBIOCRI000487869	Guanacaste	Guanacaste	Est. Cacao, 1000-1400m, Lado SO Vol. Cacao, P. N. Guan., Prov. Guanacaste, Costa Rica, D. Brenes, 21 a 29 may 1992, L- N 323300_375700	10.9301	-85.4704	1992-05-21	1000	Brenes, Danilo
Ethmia stephenrumseyi	INBIOCRI000487898	Guanacaste	Guanacaste	Est. Cacao, 1000-1400m, Lado SO Vol. Cacao, P. N. Guan., Prov. Guanacaste, Costa Rica, D. Brenes, 21 a 29 may 1992, L- N 323300_375700	10.9301	-85.4704	1992-05-21	1000	Brenes, Danilo
Ethmia stephenrumseyi	INBIOCRI000487908	Guanacaste	Guanacaste	Est. Cacao, 1000-1400m, Lado SO Vol. Cacao, P. N. Guan., Prov. Guanacaste, Costa Rica, D. Brenes, 21 a 29 may 1992, L- N 323300_375700	10.9301	-85.4704	1992-05-21	1000	Brenes, Danilo
Ethmia stephenrumseyi	INBIOCRI000487931	Guanacaste	Guanacaste	Est. Cacao, 1000-1400m, Lado SO Vol. Cacao, P. N. Guan., Prov. Guanacaste, Costa Rica, D. Brenes, 21 a 29 may 1992, L- N 323300_375700	10.9301	-85.4704	1992-05-21	1000	Brenes, Danilo
Ethmia stephenrumseyi	INBIOCRI000413958	Guanacaste	Guanacaste	Est. Cacao, 1000-1400m, Lado SO Vol. Cacao, P. N. Guan., Prov. Guanacaste, Costa Rica, F. Araya, 21 a 29 may 1992, L- N 323300_375700	10.9301	-85.4704	1992-05-21	1000	Araya, F.
Ethmia stephenrumseyi	INBIOCRI000413960	Guanacaste	Guanacaste	Est. Cacao, 1000-1400m, Lado SO Vol. Cacao, P. N. Guan., Prov. Guanacaste, Costa Rica, F. Araya, 21 a 29 may 1992, L- N 323300_375700	10.9301	-85.4704	1992-05-21	1000	Araya, F.
Ethmia stephenrumseyi	INBIOCRI000413945	Guanacaste	Guanacaste	Est. Cacao, 1000-1400m, Lado SO Vol. Cacao, P. N. Guan., Prov. Guanacaste, Costa Rica, F. Araya, 21 a 29 may 1992, L- N 323300_375700	10.9301	-85.4704	1992-05-21	1000	Araya, F.
Ethmia stephenrumseyi	INBIOCRI000413959	Guanacaste	Guanacaste	Est. Cacao, 1000-1400m, Lado SO Vol. Cacao, P. N. Guan., Prov. Guanacaste, Costa Rica, F. Araya, 21 a 29 may 1992, L- N 323300_375700	10.9301	-85.4704	1992-05-21	1000	Araya, F.
Ethmia stephenrumseyi	INBIOCRI000420128	Guanacaste	Guanacaste	Est. Cacao, 1000-1400m, Lado SO Vol. Cacao, P. N. Guan., Prov. Guanacaste, Costa Rica, M. Ortiz, 21 a 29 may 1992, L- N 323300_375700	10.9301	-85.4704	1992-05-21	1000	Ortiz, Maria
Ethmia stephenrumseyi	INBIOCRI000420140	Guanacaste	Guanacaste	Est. Cacao, 1000-1400m, Lado SO Vol. Cacao, P. N. Guan., Prov. Guanacaste, Costa Rica, M. Ortiz, 21 a 29 may 1992, L- N 323300_375700	10.9301	-85.4704	1992-05-21	1000	Ortiz, Maria
Ethmia stephenrumseyi	INBIOCRI000420167	Guanacaste	Guanacaste	Est. Cacao, 1000-1400m, Lado SO Vol. Cacao, P. N. Guan., Prov. Guanacaste, Costa Rica, M. Ortiz, 21 a 29 may 1992, L- N 323300_375700	10.9301	-85.4704	1992-05-21	1000	Ortiz, Maria
Ethmia stephenrumseyi	INBIOCRI000338456	Guanacaste	Guanacaste	Est. Cacao, 1000-1400m, Lado SO Vol. Cacao, P.N.G., Prov. Guan, COSTA RICA, A. Guadamuz,Jun-Ago 1991, L N 323300_375700	10.9301	-85.4704	1991-06-01	1000	Guadamuz, Auxiliadora
Ethmia stephenrumseyi	INBIOCRI000338478	Guanacaste	Guanacaste	Est. Cacao, 1000-1400m, Lado SO Vol. Cacao, P.N.G., Prov. Guan, COSTA RICA, A. Guadamuz,Jun-Ago 1991, L N 323300_375700	10.9301	-85.4704	1991-06-01	1000	Guadamuz, Auxiliadora
Ethmia stephenrumseyi	INBIOCRI000645841	Guanacaste	Guanacaste	Est. Cacao, 1000-1400m, Lado SO Vol. Cacao, Prov. Guan, COSTA RICA, C. Chaves, Mar 1991, L- N 323300_375700	10.9301	-85.4704	1991-03-01	1000	Chavez, Carlos
Ethmia stephenrumseyi	INBIOCRI000645846	Guanacaste	Guanacaste	Est. Cacao, 1000-1400m, Lado SO Vol. Cacao, Prov. Guan, COSTA RICA, C. Chaves, Mar 1991, L- N 323300_375700	10.9301	-85.4704	1991-03-01	1000	Chavez, Carlos
Ethmia stephenrumseyi	INBIOCRI000614841	Guanacaste	Guanacaste	Est. Cacao, 1000-1400m, Lado SO Vol. Cacao, Prov. Guan, COSTA RICA, C. Chaves, Mar 1991, L- N 323300_375700	10.9301	-85.4704	1991-03-01	1000	Chavez, Carlos
Ethmia stephenrumseyi	INBIOCRI000245080	Guanacaste	Guanacaste	Est. Cacao, 1000-1400m, Lado suroeste del Volcan Cacao, Prov. Guan., COSTA RICA, II curso Parataxon., Jun 1990, L- N 323300_375700	10.9301	-85.4704	1990-06-01	1000	Parataxonomos II, ?
Ethmia stephenrumseyi	INBIOCRI000245082	Guanacaste	Guanacaste	Est. Cacao, 1000-1400m, Lado suroeste del Volcan Cacao, Prov. Guan., COSTA RICA, II curso Parataxon., Jun 1990, L- N 323300_375700	10.9301	-85.4704	1990-06-01	1000	Parataxonomos II, ?
Ethmia stephenrumseyi	INBIOCRI000245083	Guanacaste	Guanacaste	Est. Cacao, 1000-1400m, Lado suroeste del Volcan Cacao, Prov. Guan., COSTA RICA, II curso Parataxon., Jun 1990, L- N 323300_375700	10.9301	-85.4704	1990-06-01	1000	Parataxonomos II, ?
Ethmia stephenrumseyi	INBIOCRI000245084	Guanacaste	Guanacaste	Est. Cacao, 1000-1400m, Lado suroeste del Volcan Cacao, Prov. Guan., COSTA RICA, II curso Parataxon., Jun 1990, L- N 323300_375700	10.9301	-85.4704	1990-06-01	1000	Parataxonomos II, ?
Ethmia stephenrumseyi	INBIOCRI000245087	Guanacaste	Guanacaste	Est. Cacao, 1000-1400m, Lado suroeste del Volcan Cacao, Prov. Guan., COSTA RICA, II curso Parataxon., Jun 1990, L- N 323300_375700	10.9301	-85.4704	1990-06-01	1000	Parataxonomos II, ?
Ethmia stephenrumseyi	INBIOCRI000245089	Guanacaste	Guanacaste	Est. Cacao, 1000-1400m, Lado suroeste del Volcan Cacao, Prov. Guan., COSTA RICA, II curso Parataxon., Jun 1990, L- N 323300_375700	10.9301	-85.4704	1990-06-01	1000	Parataxonomos II, ?
Ethmia stephenrumseyi	INBIOCRI000277009	Guanacaste	Guanacaste	Est. Cacao, 1000-1400m, Lado suroeste del Volcan Cacao, Prov. Guan., COSTA RICA, II curso Parataxon., Jun 1990, L- N 323300_375700	10.9301	-85.4704	1990-06-01	1000	Parataxonomos II, ?
Ethmia stephenrumseyi	INBIOCRI000533646	Guanacaste	Guanacaste	Est. Cacao, 1000-1400m, Lado suroeste del Volcan Cacao, Prov. Guan., COSTA RICA, II curso Parataxon., Jun 1990, L- N 323300_375700	10.9301	-85.4704	1990-06-01	1000	Parataxonomos II, ?
Ethmia stephenrumseyi	INBIOCRI000533705	Guanacaste	Guanacaste	Est. Cacao, 1000-1400m, Lado suroeste del Volcan Cacao, Prov. Guan., COSTA RICA, II curso Parataxon., Jun 1990, L- N 323300_375700	10.9301	-85.4704	1990-06-01	1000	Parataxonomos II, ?
Ethmia stephenrumseyi	INBIOCRI000245085	Guanacaste	Guanacaste	Est. Cacao, 1000-1400m, Lado suroeste del Volcan Cacao, Prov. Guan., COSTA RICA, II curso Parataxon., Jun 1990, L- N 323300_375700	10.9301	-85.4704	1990-06-01	1000	Parataxonomos II, ?
Ethmia stephenrumseyi	INBIOCRI002382244	Guanacaste	Guanacaste	Est. Cacao, 2 Km SW del Cerro Cacao, Guanacaste, Costa Rica. 1100m. 7-18 FEB 1995. M. Chinchilla, de Luz L_N_323100_375800 #7289	10.9283	-85.4695	1995-02-07	1100	Chinchilla, Mario
Ethmia stephenrumseyi	INBIOCRI002382249	Guanacaste	Guanacaste	Est. Cacao, 2 Km SW del Cerro Cacao, Guanacaste, Costa Rica. 1100m. 7-18 FEB 1995. M. Chinchilla, de Luz L_N_323100_375800 #7289	10.9283	-85.4695	1995-02-07	1100	Chinchilla, Mario
Ethmia stephenrumseyi	INBIOCRI002212748	Guanacaste	Guanacaste	Est. Cacao, 2 Km SW del Cerro Cacao, Prov. Guana, COSTA RICA. 1000-1200m. FEB 1995. E. Phillips, L_N_323100_375800 #5448	10.9283	-85.4695	1995-02-01	1100	Phillips, Eugenie
Ethmia stephenrumseyi	INBIOCRI002212747	Guanacaste	Guanacaste	Est. Cacao, 2 Km SW del Cerro Cacao, Prov. Guana, COSTA RICA. 1000-1200m. FEB 1995. E. Phillips, L_N_323100_375800 #5448	10.9283	-85.4695	1995-02-01	1100	Phillips, Eugenie
Ethmia stephenrumseyi	INBIOCRI002234942	Guanacaste	Guanacaste	Est. Cacao, 2 Km SW del Cerro Cacao, Prov. Guana, COSTA RICA. 800-1400m. 7-18 FEB 1995. M. lobo, L_N_323100_375800 #5320	10.9283	-85.4695	1995-02-07	1100	Lobo, Manuel
Ethmia stephenrumseyi	INBIOCRI002386616	Guanacaste	Guanacaste	Est. Cacao, 2 Km. SW de cerro Cacao, Prov. Guana, COSTA RICA. 1100-1200m. 11-17 FEB 1995. M. A. Camacho, L_N_323300_375700 #5356	10.9301	-85.4704	1995-02-11	1100	Camacho, Mario
Ethmia stephenrumseyi	INBIOCRI002205255	Guanacaste	Guanacaste	Est. Cacao, 2 Km. SW de cerro Cacao, Prov. Guana, COSTA RICA. 1100m. 7-18 FEB 1995. A. Azofeifa, L_N_323300_375700 #5283	10.9301	-85.4704	1995-02-07	1100	Azofeifa Zúñiga, Alejandro
Ethmia stephenrumseyi	INBIOCRI002205256	Guanacaste	Guanacaste	Est. Cacao, 2 Km. SW de cerro Cacao, Prov. Guana, COSTA RICA. 1100m. 7-18 FEB 1995. A. Azofeifa, L_N_323300_375700 #5283	10.9301	-85.4704	1995-02-07	1100	Azofeifa Zúñiga, Alejandro
Ethmia stephenrumseyi	INBIOCRI002205258	Guanacaste	Guanacaste	Est. Cacao, 2 Km. SW de cerro Cacao, Prov. Guana, COSTA RICA. 1100m. 7-18 FEB 1995. A. Azofeifa, L_N_323300_375700 #5283	10.9301	-85.4704	1995-02-07	1100	Azofeifa Zúñiga, Alejandro
Ethmia stephenrumseyi	INBIOCRI002205259	Guanacaste	Guanacaste	Est. Cacao, 2 Km. SW de cerro Cacao, Prov. Guana, COSTA RICA. 1100m. 7-18 FEB 1995. A. Azofeifa, L_N_323300_375700 #5283	10.9301	-85.4704	1995-02-07	1100	Azofeifa Zúñiga, Alejandro
Ethmia stephenrumseyi	INBIOCRI002205260	Guanacaste	Guanacaste	Est. Cacao, 2 Km. SW de cerro Cacao, Prov. Guana, COSTA RICA. 1100m. 7-18 FEB 1995. A. Azofeifa, L_N_323300_375700 #5283	10.9301	-85.4704	1995-02-07	1100	Azofeifa Zúñiga, Alejandro
Ethmia stephenrumseyi	INBIOCRI002205261	Guanacaste	Guanacaste	Est. Cacao, 2 Km. SW de cerro Cacao, Prov. Guana, COSTA RICA. 1100m. 7-18 FEB 1995. A. Azofeifa, L_N_323300_375700 #5283	10.9301	-85.4704	1995-02-07	1100	Azofeifa Zúñiga, Alejandro
Ethmia stephenrumseyi	INBIOCRI002205262	Guanacaste	Guanacaste	Est. Cacao, 2 Km. SW de cerro Cacao, Prov. Guana, COSTA RICA. 1100m. 7-18 FEB 1995. A. Azofeifa, L_N_323300_375700 #5283	10.9301	-85.4704	1995-02-07	1100	Azofeifa Zúñiga, Alejandro
Ethmia stephenrumseyi	INBIOCRI002205263	Guanacaste	Guanacaste	Est. Cacao, 2 Km. SW de cerro Cacao, Prov. Guana, COSTA RICA. 1100m. 7-18 FEB 1995. A. Azofeifa, L_N_323300_375700 #5283	10.9301	-85.4704	1995-02-07	1100	Azofeifa Zúñiga, Alejandro
Ethmia stephenrumseyi	INBIOCRI002205265	Guanacaste	Guanacaste	Est. Cacao, 2 Km. SW de cerro Cacao, Prov. Guana, COSTA RICA. 1100m. 7-18 FEB 1995. A. Azofeifa, L_N_323300_375700 #5283	10.9301	-85.4704	1995-02-07	1100	Azofeifa Zúñiga, Alejandro
Ethmia stephenrumseyi	INBIOCRI002205266	Guanacaste	Guanacaste	Est. Cacao, 2 Km. SW de cerro Cacao, Prov. Guana, COSTA RICA. 1100m. 7-18 FEB 1995. A. Azofeifa, L_N_323300_375700 #5283	10.9301	-85.4704	1995-02-07	1100	Azofeifa Zúñiga, Alejandro
Ethmia stephenrumseyi	INBIOCRI002205267	Guanacaste	Guanacaste	Est. Cacao, 2 Km. SW de cerro Cacao, Prov. Guana, COSTA RICA. 1100m. 7-18 FEB 1995. A. Azofeifa, L_N_323300_375700 #5283	10.9301	-85.4704	1995-02-07	1100	Azofeifa Zúñiga, Alejandro
Ethmia stephenrumseyi	INBIOCRI002205257	Guanacaste	Guanacaste	Est. Cacao, 2 Km. SW de cerro Cacao, Prov. Guana, COSTA RICA. 1100m. 7-18 FEB 1995. A. Azofeifa, L_N_323300_375700 #5283	10.9301	-85.4704	1995-02-07	1100	Azofeifa Zúñiga, Alejandro
Ethmia stephenrumseyi	INBIOCRI002205264	Guanacaste	Guanacaste	Est. Cacao, 2 Km. SW de cerro Cacao, Prov. Guana, COSTA RICA. 1100m. 7-18 FEB 1995. A. Azofeifa, L_N_323300_375700 #5283	10.9301	-85.4704	1995-02-07	1100	Azofeifa Zúñiga, Alejandro
Ethmia stephenrumseyi	INBIOCRI000306174	Guanacaste	Guanacaste	Est. Cacao, Lado SO Vol. Cacao, P. N. Guan., Prov. Guanacaste, Costa Rica, 1000-1400 m. 23 oct - 9 nov 1990, C. Chaves, L N 323300_375700	10.9301	-85.4704	1990-10-23	1100	Chavez, Carlos
Ethmia stephenrumseyi	INBIOCRI000306179	Guanacaste	Guanacaste	Est. Cacao, Lado SO Vol. Cacao, P. N. Guan., Prov. Guanacaste, Costa Rica, 1000-1400 m. 23 oct - 9 nov 1990, C. Chaves, L N 323300_375700	10.9301	-85.4704	1990-10-23	1100	Chavez, Carlos
Ethmia stephenrumseyi	INBIOCRI000306181	Guanacaste	Guanacaste	Est. Cacao, Lado SO Vol. Cacao, P. N. Guan., Prov. Guanacaste, Costa Rica, 1000-1400 m. 23 oct - 9 nov 1990, C. Chaves, L N 323300_375700	10.9301	-85.4704	1990-10-23	1100	Chavez, Carlos
Ethmia stephenrumseyi	INBIOCRI000306195	Guanacaste	Guanacaste	Est. Cacao, Lado SO Vol. Cacao, P. N. Guan., Prov. Guanacaste, Costa Rica, 1000-1400 m. 23 oct - 9 nov 1990, C. Chaves, L N 323300_375700	10.9301	-85.4704	1990-10-23	1100	Chavez, Carlos
Ethmia stephenrumseyi	INBIOCRI000306151	Guanacaste	Guanacaste	Est. Cacao, Lado SO Vol. Cacao, P. N. Guan., Prov. Guanacaste, Costa Rica, 1000-1400 m. 23 oct - 9 nov 1990, C. Chaves, L N 323300_375700	10.9301	-85.4704	1990-10-23	1100	Chavez, Carlos
Ethmia stephenrumseyi	INBIOCRI000306160	Guanacaste	Guanacaste	Est. Cacao, Lado SO Vol. Cacao, P. N. Guan., Prov. Guanacaste, Costa Rica, 1000-1400 m. 23 oct - 9 nov 1990, C. Chaves, L N 323300_375700	10.9301	-85.4704	1990-10-23	1100	Chavez, Carlos
Ethmia stephenrumseyi	INBIOCRI000306175	Guanacaste	Guanacaste	Est. Cacao, Lado SO Vol. Cacao, P. N. Guan., Prov. Guanacaste, Costa Rica, 1000-1400 m. 23 oct - 9 nov 1990, C. Chaves, L N 323300_375700	10.9301	-85.4704	1990-10-23	1100	Chavez, Carlos
Ethmia stephenrumseyi	INBIOCRI002183724	Guanacaste	Guanacaste	Est. Cacao, Prov. Guana, COSTA RICA. 1100-1650m. 8-18 FEB 1995. R.Villalobos, L_N_323100_375800 #4443	10.9301	-85.4704	1995-02-08	1100	Villalobos, Ronald
Ethmia stephenrumseyi	INBIOCRI002183722	Guanacaste	Guanacaste	Est. Cacao, Prov. Guana, COSTA RICA. 1100-1650m. 8-18 FEB 1995. R.Villalobos, L_N_323100_375800 #4443	10.9301	-85.4704	1995-02-08	1100	Villalobos, Ronald
Ethmia stephenrumseyi	INBIOCRI002183723	Guanacaste	Guanacaste	Est. Cacao, Prov. Guana, COSTA RICA. 1100-1650m. 8-18 FEB 1995. R.Villalobos, L_N_323100_375800 #4443	10.9301	-85.4704	1995-02-08	1100	Villalobos, Ronald
Ethmia stephenrumseyi	INBIOCRI002142530	Guanacaste	Guanacaste	Est. Cacao, Prov. Guana, COSTA RICA. 1100m. 11-18 FEB 1995. B. Gamboa, L N 323100 375800 #4729	10.9283	-85.4695	1995-02-11	1100	Gamboa R., Billen
Ethmia stephenrumseyi	INBIOCRI002184384	Guanacaste	Guanacaste	Est. Cacao, Prov. Guana, COSTA RICA. 1100m. 11-18 FEB 1995. E. Navarro, L N 323100 375800 #4606	10.9301	-85.4704	1995-02-11	1100	Navarro, Enia
Ethmia stephenrumseyi	INBIOCRI002184395	Guanacaste	Guanacaste	Est. Cacao, Prov. Guana, COSTA RICA. 1100m. 11-18 FEB 1995. E. Navarro, L N 323100 375800 #4606	10.9301	-85.4704	1995-02-11	1100	Navarro, Enia
Ethmia stephenrumseyi	INBIOCRI002334606	Guanacaste	Guanacaste	Est. Cacao, Prov. Guana, COSTA RICA. 1100m. 17-18 FEB 1995. E. Alfaro, L_N_323100_375800 #4584	10.9301	-85.4704	1995-02-17	1100	Alfaro, Evelio
Ethmia stephenrumseyi	INBIOCRI002334607	Guanacaste	Guanacaste	Est. Cacao, Prov. Guana, COSTA RICA. 1100m. 17-18 FEB 1995. E. Alfaro, L_N_323100_375800 #4584	10.9301	-85.4704	1995-02-17	1100	Alfaro, Evelio
Ethmia stephenrumseyi	INBIOCRI002334618	Guanacaste	Guanacaste	Est. Cacao, Prov. Guana, COSTA RICA. 1100m. 17-18 FEB 1995. E. Alfaro, L_N_323100_375800 #4584	10.9301	-85.4704	1995-02-17	1100	Alfaro, Evelio
Ethmia stephenrumseyi	INBIOCRI002195917	Guanacaste	Guanacaste	Est. Cacao, Prov. Guana, COSTA RICA. 1100m. 7-18 FEB 1995. F.Alvarado, L_N_323100_375800 #4452	10.9301	-85.4704	1995-02-07	1100	Alvarado, Francisco
Ethmia stephenrumseyi	INBIOCRI002187190	Guanacaste	Guanacaste	Est. Cacao, Prov. Guana, COSTA RICA. 1100m. 7-18 FEB 1995. M. Madrigal, L_N_323100_375800 #4709	10.9283	-85.4695	1995-02-07	1100	Madrigal, Marcos
Ethmia stephenrumseyi	INBIOCRI002187191	Guanacaste	Guanacaste	Est. Cacao, Prov. Guana, COSTA RICA. 1100m. 7-18 FEB 1995. M. Madrigal, L_N_323100_375800 #4709	10.9283	-85.4695	1995-02-07	1100	Madrigal, Marcos
Ethmia stephenrumseyi	INBIOCRI002187192	Guanacaste	Guanacaste	Est. Cacao, Prov. Guana, COSTA RICA. 1100m. 7-18 FEB 1995. M. Madrigal, L_N_323100_375800 #4709	10.9283	-85.4695	1995-02-07	1100	Madrigal, Marcos
Ethmia stephenrumseyi	INBIOCRI002187193	Guanacaste	Guanacaste	Est. Cacao, Prov. Guana, COSTA RICA. 1100m. 7-18 FEB 1995. M. Madrigal, L_N_323100_375800 #4709	10.9283	-85.4695	1995-02-07	1100	Madrigal, Marcos
Ethmia stephenrumseyi	INBIOCRI002187194	Guanacaste	Guanacaste	Est. Cacao, Prov. Guana, COSTA RICA. 1100m. 7-18 FEB 1995. M. Madrigal, L_N_323100_375800 #4709	10.9283	-85.4695	1995-02-07	1100	Madrigal, Marcos
Ethmia stephenrumseyi	INBIOCRI002187195	Guanacaste	Guanacaste	Est. Cacao, Prov. Guana, COSTA RICA. 1100m. 7-18 FEB 1995. M. Madrigal, L_N_323100_375800 #4709	10.9283	-85.4695	1995-02-07	1100	Madrigal, Marcos
Ethmia stephenrumseyi	INBIOCRI002187196	Guanacaste	Guanacaste	Est. Cacao, Prov. Guana, COSTA RICA. 1100m. 7-18 FEB 1995. M. Madrigal, L_N_323100_375800 #4709	10.9283	-85.4695	1995-02-07	1100	Madrigal, Marcos
Ethmia stephenrumseyi	INBIOCRI002185646	Guanacaste	Guanacaste	Est. Cacao, Prov. Guana, COSTA RICA. 1100m. 8-18 FEB 1995. L. Angulo, L N 323700 376700 #4673	10.9337	-85.4613	1995-02-08	1100	Angulo, Luis
Ethmia stephenrumseyi	INBIOCRI002185649	Guanacaste	Guanacaste	Est. Cacao, Prov. Guana, COSTA RICA. 1100m. 8-18 FEB 1995. L. Angulo, L N 323700 376700 #4673	10.9337	-85.4613	1995-02-08	1100	Angulo, Luis
Ethmia stephenrumseyi	INBIOCRI002185650	Guanacaste	Guanacaste	Est. Cacao, Prov. Guana, COSTA RICA. 1100m. 8-18 FEB 1995. L. Angulo, L N 323700 376700 #4673	10.9337	-85.4613	1995-02-08	1100	Angulo, Luis
Ethmia stephenrumseyi	INBIOCRI002185651	Guanacaste	Guanacaste	Est. Cacao, Prov. Guana, COSTA RICA. 1100m. 8-18 FEB 1995. L. Angulo, L N 323700 376700 #4673	10.9337	-85.4613	1995-02-08	1100	Angulo, Luis
Ethmia stephenrumseyi	INBIOCRI002185652	Guanacaste	Guanacaste	Est. Cacao, Prov. Guana, COSTA RICA. 1100m. 8-18 FEB 1995. L. Angulo, L N 323700 376700 #4673	10.9337	-85.4613	1995-02-08	1100	Angulo, Luis
Ethmia stephenrumseyi	INBIOCRI002185653	Guanacaste	Guanacaste	Est. Cacao, Prov. Guana, COSTA RICA. 1100m. 8-18 FEB 1995. L. Angulo, L N 323700 376700 #4673	10.9337	-85.4613	1995-02-08	1100	Angulo, Luis
Ethmia stephenrumseyi	INBIOCRI002185654	Guanacaste	Guanacaste	Est. Cacao, Prov. Guana, COSTA RICA. 1100m. 8-18 FEB 1995. L. Angulo, L N 323700 376700 #4673	10.9337	-85.4613	1995-02-08	1100	Angulo, Luis
Ethmia stephenrumseyi	INBIOCRI002185655	Guanacaste	Guanacaste	Est. Cacao, Prov. Guana, COSTA RICA. 1100m. 8-18 FEB 1995. L. Angulo, L N 323700 376700 #4673	10.9337	-85.4613	1995-02-08	1100	Angulo, Luis
Ethmia stephenrumseyi	INBIOCRI002185656	Guanacaste	Guanacaste	Est. Cacao, Prov. Guana, COSTA RICA. 1100m. 8-18 FEB 1995. L. Angulo, L N 323700 376700 #4673	10.9337	-85.4613	1995-02-08	1100	Angulo, Luis
Ethmia stephenrumseyi	INBIOCRI002185658	Guanacaste	Guanacaste	Est. Cacao, Prov. Guana, COSTA RICA. 1100m. 8-18 FEB 1995. L. Angulo, L N 323700 376700 #4673	10.9337	-85.4613	1995-02-08	1100	Angulo, Luis
Ethmia stephenrumseyi	INBIOCRI002185644	Guanacaste	Guanacaste	Est. Cacao, Prov. Guana, COSTA RICA. 1100m. 8-18 FEB 1995. L. Angulo, L N 323700 376700 #4673	10.9337	-85.4613	1995-02-08	1100	Angulo, Luis
Ethmia stephenrumseyi	INBIOCRI002185645	Guanacaste	Guanacaste	Est. Cacao, Prov. Guana, COSTA RICA. 1100m. 8-18 FEB 1995. L. Angulo, L N 323700 376700 #4673	10.9337	-85.4613	1995-02-08	1100	Angulo, Luis
Ethmia stephenrumseyi	INBIOCRI002185648	Guanacaste	Guanacaste	Est. Cacao, Prov. Guana, COSTA RICA. 1100m. 8-18 FEB 1995. L. Angulo, L N 323700 376700 #4673	10.9337	-85.4613	1995-02-08	1100	Angulo, Luis
Ethmia stephenrumseyi	INBIOCRI002185657	Guanacaste	Guanacaste	Est. Cacao, Prov. Guana, COSTA RICA. 1100m. 8-18 FEB 1995. L. Angulo, L N 323700 376700 #4673	10.9337	-85.4613	1995-02-08	1100	Angulo, Luis
Ethmia stephenrumseyi	INBIOCRI002143146	Guanacaste	Guanacaste	Est. Cacao, Prov. Guana, COSTA RICA. 1400m. 13-17 FEB 1995. E. Fletes, L_N_323700_376700 #4766	10.9337	-85.4613	1995-02-13	1100	Fletes, Eida
Ethmia stephenrumseyi	INBIOCRI002143147	Guanacaste	Guanacaste	Est. Cacao, Prov. Guana, COSTA RICA. 1400m. 13-17 FEB 1995. E. Fletes, L_N_323700_376700 #4766	10.9337	-85.4613	1995-02-13	1100	Fletes, Eida
Ethmia stephenrumseyi	INBIOCRI002143148	Guanacaste	Guanacaste	Est. Cacao, Prov. Guana, COSTA RICA. 1400m. 13-17 FEB 1995. E. Fletes, L_N_323700_376700 #4766	10.9337	-85.4613	1995-02-13	1100	Fletes, Eida
Ethmia stephenrumseyi	INBIOCRI002143149	Guanacaste	Guanacaste	Est. Cacao, Prov. Guana, COSTA RICA. 1400m. 13-17 FEB 1995. E. Fletes, L_N_323700_376700 #4766	10.9337	-85.4613	1995-02-13	1100	Fletes, Eida
Ethmia stephenrumseyi	INBIOCRI002143150	Guanacaste	Guanacaste	Est. Cacao, Prov. Guana, COSTA RICA. 1400m. 13-17 FEB 1995. E. Fletes, L_N_323700_376700 #4766	10.9337	-85.4613	1995-02-13	1100	Fletes, Eida
Ethmia stephenrumseyi	INBIOCRI002143151	Guanacaste	Guanacaste	Est. Cacao, Prov. Guana, COSTA RICA. 1400m. 13-17 FEB 1995. E. Fletes, L_N_323700_376700 #4766	10.9337	-85.4613	1995-02-13	1100	Fletes, Eida
Ethmia stephenrumseyi	INBIOCRI002143152	Guanacaste	Guanacaste	Est. Cacao, Prov. Guana, COSTA RICA. 1400m. 13-17 FEB 1995. E. Fletes, L_N_323700_376700 #4766	10.9337	-85.4613	1995-02-13	1100	Fletes, Eida
Ethmia stephenrumseyi	INBIOCRI002143153	Guanacaste	Guanacaste	Est. Cacao, Prov. Guana, COSTA RICA. 1400m. 13-17 FEB 1995. E. Fletes, L_N_323700_376700 #4766	10.9337	-85.4613	1995-02-13	1100	Fletes, Eida
Ethmia stephenrumseyi	INBIOCRI002143155	Guanacaste	Guanacaste	Est. Cacao, Prov. Guana, COSTA RICA. 1400m. 13-17 FEB 1995. E. Fletes, L_N_323700_376700 #4766	10.9337	-85.4613	1995-02-13	1100	Fletes, Eida
Ethmia stephenrumseyi	INBIOCRI002143156	Guanacaste	Guanacaste	Est. Cacao, Prov. Guana, COSTA RICA. 1400m. 13-17 FEB 1995. E. Fletes, L_N_323700_376700 #4766	10.9337	-85.4613	1995-02-13	1100	Fletes, Eida
Ethmia stephenrumseyi	INBIOCRI002143154	Guanacaste	Guanacaste	Est. Cacao, Prov. Guana, COSTA RICA. 1400m. 13-17 FEB 1995. E. Fletes, L_N_323700_376700 #4766	10.9337	-85.4613	1995-02-13	1100	Fletes, Eida
Ethmia stephenrumseyi	INBIOCRI002143157	Guanacaste	Guanacaste	Est. Cacao, Prov. Guana, COSTA RICA. 1400m. 13-17 FEB 1995. E. Fletes, L_N_323700_376700 #4766	10.9337	-85.4613	1995-02-13	1100	Fletes, Eida
Ethmia stephenrumseyi	INBIOCRI002494274	Guanacaste	Guanacaste	Est. Cacao, Prov. Guana, COSTA RICA. 1600m. 7-18 FEB 1995. A. M. Maroto, L_N_323100_375800 #5429	10.9283	-85.4695	1995-02-07	1100	Mora Maroto, Angela
Ethmia stephenrumseyi	INBIOCRI002494271	Guanacaste	Guanacaste	Est. Cacao, Prov. Guana, COSTA RICA. 1600m. 7-18 FEB 1995. A. M. Maroto, L_N_323100_375800 #5429	10.9283	-85.4695	1995-02-07	1100	Mora Maroto, Angela
Ethmia stephenrumseyi	INBIOCRI002494272	Guanacaste	Guanacaste	Est. Cacao, Prov. Guana, COSTA RICA. 1600m. 7-18 FEB 1995. A. M. Maroto, L_N_323100_375800 #5429	10.9283	-85.4695	1995-02-07	1100	Mora Maroto, Angela
Ethmia stephenrumseyi	INBIOCRI002494273	Guanacaste	Guanacaste	Est. Cacao, Prov. Guana, COSTA RICA. 1600m. 7-18 FEB 1995. A. M. Maroto, L_N_323100_375800 #5429	10.9283	-85.4695	1995-02-07	1100	Mora Maroto, Angela
Ethmia stephenrumseyi	INBIOCRI002494275	Guanacaste	Guanacaste	Est. Cacao, Prov. Guana, COSTA RICA. 1600m. 7-18 FEB 1995. A. M. Maroto, L_N_323100_375800 #5429	10.9283	-85.4695	1995-02-07	1100	Mora Maroto, Angela
Ethmia stephenrumseyi	INBIOCRI002494276	Guanacaste	Guanacaste	Est. Cacao, Prov. Guana, COSTA RICA. 1600m. 7-18 FEB 1995. A. M. Maroto, L_N_323100_375800 #5429	10.9283	-85.4695	1995-02-07	1100	Mora Maroto, Angela
Ethmia stephenrumseyi	INBIOCRI002494277	Guanacaste	Guanacaste	Est. Cacao, Prov. Guana, COSTA RICA. 1600m. 7-18 FEB 1995. A. M. Maroto, L_N_323100_375800 #5429	10.9283	-85.4695	1995-02-07	1100	Mora Maroto, Angela
Ethmia stephenrumseyi	INBIOCRI002187654	Guanacaste	Guanacaste	Est. Cacao, Send a Cacao, Prov. Guana, COSTA RICA. 1100m. 11-18 FEB 1995. B. Gamboa, L N 323100 375800 #4737	10.9283	-85.4695	1995-02-11	1100	Gamboa R., Billen
Ethmia stephenrumseyi	INBIOCRI002187655	Guanacaste	Guanacaste	Est. Cacao, Send a Cacao, Prov. Guana, COSTA RICA. 1100m. 11-18 FEB 1995. B. Gamboa, L N 323100 375800 #4737	10.9283	-85.4695	1995-02-11	1100	Gamboa R., Billen
Ethmia stephenrumseyi	INBIOCRI002187656	Guanacaste	Guanacaste	Est. Cacao, Send a Cacao, Prov. Guana, COSTA RICA. 1100m. 11-18 FEB 1995. B. Gamboa, L N 323100 375800 #4737	10.9283	-85.4695	1995-02-11	1100	Gamboa R., Billen
Ethmia stephenrumseyi	INBIOCRI002187657	Guanacaste	Guanacaste	Est. Cacao, Send a Cacao, Prov. Guana, COSTA RICA. 1100m. 11-18 FEB 1995. B. Gamboa, L N 323100 375800 #4737	10.9283	-85.4695	1995-02-11	1100	Gamboa R., Billen
Ethmia stephenrumseyi	INBIOCRI002187658	Guanacaste	Guanacaste	Est. Cacao, Send a Cacao, Prov. Guana, COSTA RICA. 1100m. 11-18 FEB 1995. B. Gamboa, L N 323100 375800 #4737	10.9283	-85.4695	1995-02-11	1100	Gamboa R., Billen
Ethmia stephenrumseyi	INBIOCRI002187660	Guanacaste	Guanacaste	Est. Cacao, Send a Cacao, Prov. Guana, COSTA RICA. 1100m. 11-18 FEB 1995. B. Gamboa, L N 323100 375800 #4737	10.9283	-85.4695	1995-02-11	1100	Gamboa R., Billen
Ethmia stephenrumseyi	INBIOCRI001377233	Guanacaste	Guanacaste	Est. Pitilla, 700 m, 9 km S Sta. Cecilia, P. N. Guanacaste, Prov. Guan., COSTA RICA. Feb 1990, P. Rios, C. Moraga, P. Blanco, L-N 330200,380200	10.9926	-85.4295	1990-02-01	700	Blanco, Roger
Ethmia stephenrumseyi	INBIOCRI001377234	Guanacaste	Guanacaste	Est. Pitilla, 700 m, 9 km S Sta. Cecilia, P. N. Guanacaste, Prov. Guan., COSTA RICA. Feb 1990, P. Rios, C. Moraga, P. Blanco, L-N 330200,380200	10.9926	-85.4295	1990-02-01	700	Blanco, Roger
Ethmia stephenrumseyi	INBIOCRI001377216	Guanacaste	Guanacaste	Est. Pitilla, 700 m, 9 km S Sta. Cecilia, P. N. Guanacaste, Prov. Guan., COSTA RICA. Feb 1990, P. Rios, C. Moraga, P. Blanco, L-N 330200,380200	10.9926	-85.4295	1990-02-01	700	Blanco, Roger
Ethmia stephenrumseyi	INBIOCRI000676108	Guanacaste	Guanacaste	Est. Pitilla, 700m, 9 km S. Sta. Cecilia, Prov. Guan, COSTA RICA, C. Moraga, Mar 1991, L- N 330200_380200	10.9926	-85.4295	1991-03-01	700	Moraga, Calixto
Ethmia stephenrumseyi	INBIOCRI000511352	Guanacaste	Guanacaste	Est. Pitilla, 700m, 9km S Sta Cecilia, P. N. Guanacaste Prov. Guan. COSTA RICA, C. Moraga, May 1991, L- N 330200_380200	10.9926	-85.4295	1991-05-01	700	Moraga, Calixto
Ethmia stephenrumseyi	INBIOCRI001054741	Guanacaste	Guanacaste	Estac. Cacao, 1000-1400m, SW side Volcan Cacao Guanac. Pr. COSTA RICA Mar 1988, GNP Biod. Sur. L- N 323300_375700	10.9301	-85.4704	1988-03-01	1000	GNP Biodiv. Inv., ?
Ethmia stephenrumseyi	INBIOCRI001054742	Guanacaste	Guanacaste	Estac. Cacao, 1000-1400m, SW side Volcan Cacao Guanac. Pr. COSTA RICA Mar 1988, GNP Biod. Sur. L- N 323300_375700	10.9301	-85.4704	1988-03-01	1000	GNP Biodiv. Inv., ?
Ethmia stephenrumseyi	INBIOCRI000087672	Guanacaste	Guanacaste	Estac. Cacao, 1000-1400m, SW side Volcan Cacao, Guanac., Pr. COSTA RICA Set 1989, URCG R. Blanco & C. Chaves, L N 323300_375700	10.9301	-85.4704	1989-09-01	1100	Blanco, Roger
Ethmia stephenrumseyi	INBIOCRI001054743	Guanacaste	Guanacaste	Estac. Mengo, 1100m, SW side Volcan Cacao Guanac, Pr. Costa Rica, Feb 1989 GNP Biodiversity Survey W85 28'10", N10 55'43"	10.9301	-85.4704	1989-02-01	1100	GNP Biodiv. Inv., ?
Ethmia stephenrumseyi	INBIOCRI001054744	Guanacaste	Guanacaste	Estac. Mengo, 1100m, SW side Volcan Cacao Guanac, Pr. Costa Rica, Feb 1989 GNP Biodiversity Survey W85 28'10", N10 55'43"	10.9301	-85.4704	1989-02-01	1100	GNP Biodiv. Inv., ?
Ethmia stephenrumseyi	INBIOCRI001054745	Guanacaste	Guanacaste	Estac. Mengo, 1100m, SW side Volcan Cacao Guanac, Pr. Costa Rica, Feb 1989 GNP Biodiversity Survey W85 28'10", N10 55'43"	10.9301	-85.4704	1989-02-01	1100	GNP Biodiv. Inv., ?
Ethmia stephenrumseyi	INBIOCRI001054746	Guanacaste	Guanacaste	Estac. Mengo, 1100m, SW side Volcan Cacao Guanac, Pr. Costa Rica, Feb 1989 GNP Biodiversity Survey W85 28'10", N10 55'43"	10.9301	-85.4704	1989-02-01	1100	GNP Biodiv. Inv., ?
Ethmia stephenrumseyi	INBIOCRI001054747	Guanacaste	Guanacaste	Estac. Mengo, 1100m, SW side Volcan Cacao Guanac, Pr. Costa Rica, Feb 1989 GNP Biodiversity Survey W85 28'10", N10 55'43"	10.9301	-85.4704	1989-02-01	1100	GNP Biodiv. Inv., ?
Ethmia stephenrumseyi	INBIOCRI001054748	Guanacaste	Guanacaste	Estac. Mengo, 1100m, SW side Volcan Cacao Guanac, Pr. Costa Rica, Feb 1989 GNP Biodiversity Survey W85 28'10", N10 55'43"	10.9301	-85.4704	1989-02-01	1100	GNP Biodiv. Inv., ?
Ethmia stephenrumseyi	INBIOCRI001054749	Guanacaste	Guanacaste	Estac. Mengo, 1100m, SW side Volcan Cacao Guanac, Pr. Costa Rica, Feb 1989 GNP Biodiversity Survey W85 28'10", N10 55'43"	10.9301	-85.4704	1989-02-01	1100	GNP Biodiv. Inv., ?
Ethmia stephenrumseyi	INBIOCRI001054750	Guanacaste	Guanacaste	Estac. Mengo, 1100m. SW side Volcan Cacao, Guanac, Pr. Costa Rica, 10 Feb 1988. GNP. Janzen & Hallwachs W85 28 10", N10 55 43"	10.9301	-85.4704	1988-02-10	1100	GNP Biodiv. Inv., ?
Ethmia stephenrumseyi	INBIOCRI002022893	Guanacaste	Guanacaste	Estacion Cacao, Prov. Guana, COSTA RICA. 1000-1400m. 3 Nov 1994. J. F. Corrales, L_N_323300_375700 #3259	10.9301	-85.4704	1994-11-03	1100	Corrales, Jorge
[truncated: 155 more rows]
